# Supplementary material for: Staring at the Naked Goddess: Unraveling the Structure and Reactivity of Artemis Endonuclease Interacting with a DNA Double Strand
Source: Molecules. 2021 Jun 29;26(13):3986. doi: 10.3390/molecules26133986 (PMC8271620; doi:10.3390/molecules26133986)
Supplement: Supplementary file 1 [file molecules-26-03986-s001.zip]

Archive with 6 entries (5 files):
- suppinfo/
- suppinfo/1.cif
- suppinfo/1_checkcif.pdf
- suppinfo/2.cif
- suppinfo/2_checkcif.pdf
- suppinfo/SI_revised.pdf
