# Supplementary material for: Staring at the Naked Goddess: Unraveling the Structure and Reactivity of Artemis Endonuclease Interacting with a DNA Double Strand
Source: Molecules. 2021 Jun 29;26(13):3986. doi: 10.3390/molecules26133986 (PMC8271620; doi:10.3390/molecules26133986)
Supplement: Supplementary file 1 [file molecules-26-03986-s001.zip › suppinfo/1.cif]

data_global
  
# 1. Submission Details

_publ_contact_author_name   'Ulli Englert'
_publ_contact_author_address
;
      Institut f\"ur Anorganische Chemie
      RWTH Aachen University
      Landoltweg 1
      52074 Aachen
      Germany
;
_publ_contact_author_email         'ullrich.englert@ac.rwth-aachen.de'
_publ_contact_author_fax           '0049-241-8092288'
_publ_contact_author_phone         '0049-241-8094666'

_publ_requested_journal            'Molecules'
_publ_requested_category           ?
_publ_requested_coeditor_name      ?

_publ_contact_letter
;
?
;


# 2. Processing Summary (IUCr Office Use Only)

_journal_date_recd_electronic     ?
_journal_date_to_coeditor         ?
_journal_date_from_coeditor       ?
_journal_date_accepted            ?

_journal_date_printers_first      ?
_journal_date_printers_final      ?
_journal_date_proofs_out          ?
_journal_date_proofs_in           ?


_journal_coeditor_name            ?
_journal_coeditor_code            ?
_journal_coeditor_notes
; 
?
;

_journal_techeditor_code          ?
_journal_techeditor_notes
; ?
;

_journal_coden_ASTM               ?
_journal_name_full                ?
_journal_year                     ?
_journal_volume                   ?

_journal_issue                    ?
_journal_page_first               ?
_journal_page_last                ?

_journal_suppl_publ_number        ?
_journal_suppl_publ_pages         ?

# 3. Titl and Author List

_publ_section_title
; 
     Hydrogen-Bonded and Halogen-Bonded -- Orthogonal Interactions
	 for the Chloride Anion
;

# The loop structure below should contain the names  and addresses of all
# authors, in the required order of publication. Repeat as necessary.

loop_
_publ_author_name
_publ_author_address
      'Steven van Terwingen'
;     Institut f\"ur Anorganische Chemie
      RWTH Aachen University
      Landoltweg 1
      52074 Aachen
      Germany
;
      'Daniel Br\"ux'
;     Institut f\"ur Anorganische Chemie
      RWTH Aachen University
      Landoltweg 1
      52074 Aachen
      Germany
;
      'Ruimin Wang'
;     Institut f\"ur Anorganische Chemie
      RWTH Aachen University
      Landoltweg 1
      52074 Aachen
      Germany
;
      'Ulli Englert'
;     Institut f\"ur Anorganische Chemie
      RWTH Aachen University
      Landoltweg 1
      52074 Aachen
      Germany
;
# 4. Text

_publ_section_abstract
;
?
;

_publ_section_comment
;
?
;

_publ_section_exptl_prep
;
?
;

_publ_section_exptl_refinement
;
?
;
_publ_section_references
;
?
;


_publ_section_figure_captions
;
?
;

_publ_section_table_legends
;
?
;


_publ_section_acknowledgements
;
?
;

data_1
 
_audit_creation_method            'SHELXL-2018/3'
_shelx_SHELXL_version_number      '2018/3'
_chemical_name_systematic         '3-(3,5-dimethyl-1-phenyl-1H-pyrazol-4-yl)pentane-2,4-dione'
_chemical_name_common             'Compound 1 (h19_a22)'
_chemical_melting_point           336
_chemical_formula_moiety          'C16 H18 N2 O2'
_chemical_formula_sum
 'C16 H18 N2 O2' 
_chemical_formula_weight          270.32

loop_
 _atom_type_symbol
 _atom_type_description
 _atom_type_scat_dispersion_real
 _atom_type_scat_dispersion_imag
 _atom_type_scat_source
 'C'  'C'   0.0033   0.0016
 'International Tables Vol C Tables 4.2.6.8 and 6.1.1.4'
 'H'  'H'   0.0000   0.0000
 'International Tables Vol C Tables 4.2.6.8 and 6.1.1.4'
 'N'  'N'   0.0061   0.0033
 'International Tables Vol C Tables 4.2.6.8 and 6.1.1.4'
 'O'  'O'   0.0106   0.0060
 'International Tables Vol C Tables 4.2.6.8 and 6.1.1.4'
 
_space_group_crystal_system       orthorhombic
_space_group_IT_number            61
_space_group_name_H-M_alt         'P b c a'
_space_group_name_Hall            '-P 2ac 2ab'
 
_shelx_space_group_comment
;
The symmetry employed for this shelxl refinement is uniquely defined
by the following loop, which should always be used as a source of
symmetry information in preference to the above space-group names.
They are only intended as comments.
;
 
loop_
 _space_group_symop_operation_xyz
 'x, y, z'
 '-x+1/2, -y, z+1/2'
 '-x, y+1/2, -z+1/2'
 'x+1/2, -y+1/2, -z'
 '-x, -y, -z'
 'x-1/2, y, -z-1/2'
 'x, -y-1/2, z-1/2'
 '-x-1/2, y-1/2, z'
 
_cell_length_a                    11.651(2)
_cell_length_b                    13.671(3)
_cell_length_c                    35.540(6)
_cell_angle_alpha                 90
_cell_angle_beta                  90
_cell_angle_gamma                 90
_cell_volume                      5660.5(18)
_cell_formula_units_Z             16
_cell_measurement_temperature     100(2)
_cell_measurement_reflns_used     2596
_cell_measurement_theta_min       2.4
_cell_measurement_theta_max       22.4
 
_exptl_crystal_description        'plate'
_exptl_crystal_colour             'colorless'
_exptl_crystal_density_meas       ?
_exptl_crystal_density_method     ?
_exptl_crystal_density_diffrn     1.269          
_exptl_crystal_F_000              2304
_exptl_transmission_factor_min    ?
_exptl_transmission_factor_max    ?
_exptl_crystal_size_max           0.630
_exptl_crystal_size_mid           0.340
_exptl_crystal_size_min           0.080
_exptl_absorpt_coefficient_mu     0.085
_shelx_estimated_absorpt_T_min    0.949
_shelx_estimated_absorpt_T_max    0.993
_exptl_absorpt_correction_type    'multi-scan'
_exptl_absorpt_correction_T_min   0.6829
_exptl_absorpt_correction_T_max   0.7452
_exptl_absorpt_process_details    'SADABS'
_exptl_absorpt_special_details    ?
_diffrn_ambient_temperature       100(2)
_diffrn_radiation_wavelength      0.71073
_diffrn_radiation_type           'MoK\a'
_diffrn_radiation_source         'microsource'
_diffrn_radiation_monochromator  'multilayer optics'
_diffrn_measurement_device_type  'Bruker APEX CCD'
_diffrn_measurement_method       '\w scans'
_diffrn_detector_area_resol_mean  ?
_diffrn_reflns_number             45107
_diffrn_reflns_av_unetI/netI      0.0613
_diffrn_reflns_av_R_equivalents   0.0953
_diffrn_reflns_limit_h_min        -14
_diffrn_reflns_limit_h_max        13
_diffrn_reflns_limit_k_min        -16
_diffrn_reflns_limit_k_max        16
_diffrn_reflns_limit_l_min        -42
_diffrn_reflns_limit_l_max        42
_diffrn_reflns_theta_min          2.090
_diffrn_reflns_theta_max          25.339
_diffrn_reflns_theta_full         25.242
_diffrn_measured_fraction_theta_max   0.997
_diffrn_measured_fraction_theta_full  1.000
_diffrn_reflns_Laue_measured_fraction_max    0.997
_diffrn_reflns_Laue_measured_fraction_full   1.000
_diffrn_reflns_point_group_measured_fraction_max   0.997
_diffrn_reflns_point_group_measured_fraction_full  1.000
_reflns_number_total              5168
_reflns_number_gt                 3741
_reflns_threshold_expression      'I > 2\s(I)'
_reflns_Friedel_coverage          0.000
_reflns_Friedel_fraction_max      .
_reflns_Friedel_fraction_full     .
 
_reflns_special_details
;
 Reflections were merged by SHELXL according to the crystal
 class for the calculation of statistics and refinement.
 
 _reflns_Friedel_fraction is defined as the number of unique
 Friedel pairs measured divided by the number that would be
 possible theoretically, ignoring centric projections and
 systematic absences.
;
 
_computing_data_collection        'Bruker SMART'
_computing_cell_refinement        'Bruker SAINT'
_computing_data_reduction         'Bruker SAINT'  
_computing_structure_solution     'SHELXT-2014/5 (Sheldrick, 2014)'
_computing_structure_refinement   'SHELXL-2018/3 (Sheldrick, 2018)'
_computing_molecular_graphics     'PLATON (Spek, 2021)'
_computing_publication_material   ?
_refine_special_details           ?
_refine_ls_structure_factor_coef  Fsqd
_refine_ls_matrix_type            full
_refine_ls_weighting_scheme       calc
_refine_ls_weighting_details
'w=1/[\s^2^(Fo^2^)+(0.0353P)^2^+2.1156P] where P=(Fo^2^+2Fc^2^)/3'
_atom_sites_solution_primary      dual
_atom_sites_solution_secondary    ?
_atom_sites_solution_hydrogens    mixed
_refine_ls_hydrogen_treatment     mixed
_refine_ls_extinction_method      none
_refine_ls_extinction_coef        .
_refine_ls_number_reflns          5168
_refine_ls_number_parameters      375
_refine_ls_number_restraints      2
_refine_ls_R_factor_all           0.0685
_refine_ls_R_factor_gt            0.0410
_refine_ls_wR_factor_ref          0.1044
_refine_ls_wR_factor_gt           0.0944
_refine_ls_goodness_of_fit_ref    1.029
_refine_ls_restrained_S_all       1.031
_refine_ls_shift/su_max           0.001
_refine_ls_shift/su_mean          0.000
 
loop_
 _atom_site_label
 _atom_site_type_symbol
 _atom_site_fract_x
 _atom_site_fract_y
 _atom_site_fract_z
 _atom_site_U_iso_or_equiv
 _atom_site_adp_type
 _atom_site_occupancy
 _atom_site_site_symmetry_order  
 _atom_site_calc_flag
 _atom_site_refinement_flags_posn
 _atom_site_refinement_flags_adp
 _atom_site_refinement_flags_occupancy
 _atom_site_disorder_assembly
 _atom_site_disorder_group
O1 O 0.89071(11) 0.48387(9) 0.41034(4) 0.0234(3) Uani 1 1 d D . . . .
H1 H 0.8452(17) 0.4784(15) 0.4314(5) 0.035 Uiso 1 1 d D U . . .
O2 O 0.73831(11) 0.43434(9) 0.45445(4) 0.0245(3) Uani 1 1 d . . . . .
O3 O 0.71685(11) 0.13980(9) 0.51739(4) 0.0238(3) Uani 1 1 d D . . . .
H3 H 0.7788(16) 0.1633(15) 0.5040(6) 0.036 Uiso 1 1 d D U . . .
O4 O 0.87661(11) 0.24502(9) 0.49535(4) 0.0241(3) Uani 1 1 d . . . . .
N1 N 0.70185(13) 0.14020(11) 0.33670(4) 0.0196(4) Uani 1 1 d . . . . .
N2 N 0.63274(12) 0.21045(10) 0.32065(4) 0.0167(3) Uani 1 1 d . . . . .
N3 N 0.64004(13) 0.49854(11) 0.60088(4) 0.0197(4) Uani 1 1 d . . . . .
N4 N 0.73279(12) 0.46996(11) 0.62230(4) 0.0177(3) Uani 1 1 d . . . . .
C1 C 0.91672(16) 0.41132(14) 0.35059(5) 0.0246(4) Uani 1 1 d . . . . .
H1A H 0.895073 0.466336 0.334394 0.037 Uiso 1 1 calc R U . . .
H1B H 0.897787 0.349665 0.337964 0.037 Uiso 1 1 calc R U . . .
H1C H 0.999393 0.413753 0.355584 0.037 Uiso 1 1 calc R U . . .
C2 C 0.85295(15) 0.41771(13) 0.38667(5) 0.0194(4) Uani 1 1 d . . . . .
C3 C 0.75899(15) 0.35870(13) 0.39538(5) 0.0180(4) Uani 1 1 d . . . . .
C4 C 0.70484(16) 0.36937(13) 0.43105(5) 0.0208(4) Uani 1 1 d . . . . .
C5 C 0.60674(17) 0.30579(15) 0.44235(5) 0.0277(5) Uani 1 1 d . . . . .
H5A H 0.597168 0.308415 0.469729 0.042 Uiso 1 1 calc R U . . .
H5B H 0.622168 0.238238 0.434632 0.042 Uiso 1 1 calc R U . . .
H5C H 0.536408 0.328927 0.430123 0.042 Uiso 1 1 calc R U . . .
C6 C 0.83696(17) 0.13382(14) 0.39004(5) 0.0257(5) Uani 1 1 d . . . . .
H6A H 0.833017 0.063265 0.385341 0.039 Uiso 1 1 calc R U . . .
H6B H 0.818663 0.146954 0.416473 0.039 Uiso 1 1 calc R U . . .
H6C H 0.914545 0.157451 0.384482 0.039 Uiso 1 1 calc R U . . .
C7 C 0.75256(15) 0.18536(13) 0.36535(5) 0.0183(4) Uani 1 1 d . . . . .
C8 C 0.71757(15) 0.28437(13) 0.36802(5) 0.0165(4) Uani 1 1 d . . . . .
C9 C 0.64193(15) 0.29893(13) 0.33885(5) 0.0172(4) Uani 1 1 d . . . . .
C10 C 0.58621(17) 0.39255(13) 0.32714(5) 0.0256(5) Uani 1 1 d . . . . .
H10A H 0.578170 0.393767 0.299691 0.038 Uiso 1 1 calc R U . . .
H10B H 0.633709 0.447829 0.335239 0.038 Uiso 1 1 calc R U . . .
H10C H 0.510200 0.397442 0.338795 0.038 Uiso 1 1 calc R U . . .
C11 C 0.57022(15) 0.18569(13) 0.28764(5) 0.0176(4) Uani 1 1 d . . . . .
C12 C 0.46658(15) 0.23145(14) 0.27912(5) 0.0204(4) Uani 1 1 d . . . . .
H12 H 0.434620 0.277766 0.296071 0.024 Uiso 1 1 calc R U . . .
C13 C 0.41013(16) 0.20921(14) 0.24581(5) 0.0236(4) Uani 1 1 d . . . . .
H13 H 0.340243 0.241453 0.239830 0.028 Uiso 1 1 calc R U . . .
C14 C 0.45468(17) 0.14056(14) 0.22126(5) 0.0251(5) Uani 1 1 d . . . . .
H14 H 0.416230 0.126257 0.198336 0.030 Uiso 1 1 calc R U . . .
C15 C 0.55581(16) 0.09282(14) 0.23033(5) 0.0236(4) Uani 1 1 d . . . . .
H15 H 0.585579 0.044471 0.213801 0.028 Uiso 1 1 calc R U . . .
C16 C 0.61418(16) 0.11484(13) 0.26334(5) 0.0205(4) Uani 1 1 d . . . . .
H16 H 0.683595 0.081868 0.269329 0.025 Uiso 1 1 calc R U . . .
C17 C 0.59325(16) 0.18349(14) 0.56703(5) 0.0228(4) Uani 1 1 d . . . . .
H17A H 0.522841 0.197603 0.552958 0.034 Uiso 1 1 calc R U . . .
H17B H 0.595065 0.223278 0.589965 0.034 Uiso 1 1 calc R U . . .
H17C H 0.594982 0.114015 0.573803 0.034 Uiso 1 1 calc R U . . .
C18 C 0.69510(16) 0.20723(13) 0.54324(5) 0.0186(4) Uani 1 1 d . . . . .
C19 C 0.75976(15) 0.29123(13) 0.54643(5) 0.0171(4) Uani 1 1 d . . . . .
C20 C 0.85194(16) 0.30778(13) 0.52004(5) 0.0187(4) Uani 1 1 d . . . . .
C21 C 0.91973(17) 0.40104(13) 0.52174(5) 0.0233(4) Uani 1 1 d . . . . .
H21A H 0.977580 0.401094 0.501723 0.035 Uiso 1 1 calc R U . . .
H21B H 0.957858 0.406019 0.546246 0.035 Uiso 1 1 calc R U . . .
H21C H 0.868014 0.456887 0.518365 0.035 Uiso 1 1 calc R U . . .
C22 C 0.55258(16) 0.44556(14) 0.54147(5) 0.0238(4) Uani 1 1 d . . . . .
H22A H 0.495195 0.494766 0.548411 0.036 Uiso 1 1 calc R U . . .
H22B H 0.514740 0.382301 0.537683 0.036 Uiso 1 1 calc R U . . .
H22C H 0.590873 0.465436 0.518135 0.036 Uiso 1 1 calc R U . . .
C23 C 0.63912(15) 0.43672(13) 0.57212(5) 0.0182(4) Uani 1 1 d . . . . .
C24 C 0.73018(15) 0.36802(13) 0.57449(5) 0.0164(4) Uani 1 1 d . . . . .
C25 C 0.78959(15) 0.39167(12) 0.60664(5) 0.0161(4) Uani 1 1 d . . . . .
C26 C 0.89900(15) 0.34982(13) 0.62132(5) 0.0190(4) Uani 1 1 d . . . . .
H26A H 0.957257 0.401408 0.622696 0.029 Uiso 1 1 calc R U . . .
H26B H 0.925548 0.297877 0.604431 0.029 Uiso 1 1 calc R U . . .
H26C H 0.886083 0.322685 0.646493 0.029 Uiso 1 1 calc R U . . .
C27 C 0.76656(14) 0.53090(13) 0.65273(5) 0.0168(4) Uani 1 1 d . . . . .
C28 C 0.80789(15) 0.49148(13) 0.68598(5) 0.0202(4) Uani 1 1 d . . . . .
H28 H 0.811350 0.422556 0.689180 0.024 Uiso 1 1 calc R U . . .
C29 C 0.84420(16) 0.55319(14) 0.71457(5) 0.0230(4) Uani 1 1 d . . . . .
H29 H 0.872742 0.526365 0.737383 0.028 Uiso 1 1 calc R U . . .
C30 C 0.83906(16) 0.65374(14) 0.71004(5) 0.0225(4) Uani 1 1 d . . . . .
H30 H 0.865100 0.695752 0.729550 0.027 Uiso 1 1 calc R U . . .
C31 C 0.79601(16) 0.69275(14) 0.67710(5) 0.0224(4) Uani 1 1 d . . . . .
H31 H 0.791995 0.761730 0.674138 0.027 Uiso 1 1 calc R U . . .
C32 C 0.75868(15) 0.63238(13) 0.64840(5) 0.0200(4) Uani 1 1 d . . . . .
H32 H 0.727973 0.659541 0.625947 0.024 Uiso 1 1 calc R U . . .
 
loop_
 _atom_site_aniso_label
 _atom_site_aniso_U_11
 _atom_site_aniso_U_22
 _atom_site_aniso_U_33
 _atom_site_aniso_U_23
 _atom_site_aniso_U_13
 _atom_site_aniso_U_12
O1 0.0199(7) 0.0221(7) 0.0281(8) -0.0026(6) -0.0024(6) -0.0027(6)
O2 0.0288(8) 0.0226(7) 0.0222(7) -0.0051(6) -0.0028(6) -0.0018(6)
O3 0.0273(8) 0.0195(7) 0.0247(7) -0.0057(6) 0.0029(6) -0.0040(6)
O4 0.0253(8) 0.0224(7) 0.0247(7) -0.0058(6) 0.0061(6) -0.0010(6)
N1 0.0203(8) 0.0178(8) 0.0207(8) 0.0022(7) -0.0008(7) 0.0002(7)
N2 0.0177(8) 0.0153(8) 0.0171(8) 0.0006(6) -0.0007(6) 0.0000(6)
N3 0.0161(8) 0.0239(9) 0.0191(8) -0.0015(7) -0.0046(7) 0.0038(6)
N4 0.0160(8) 0.0183(8) 0.0187(8) -0.0035(7) -0.0022(7) 0.0021(6)
C1 0.0206(10) 0.0215(11) 0.0318(11) 0.0006(9) 0.0033(9) -0.0019(8)
C2 0.0183(10) 0.0155(10) 0.0245(10) 0.0006(8) -0.0041(8) 0.0040(8)
C3 0.0168(10) 0.0148(9) 0.0226(10) 0.0011(8) -0.0017(8) 0.0009(7)
C4 0.0212(10) 0.0178(10) 0.0233(10) 0.0002(8) -0.0026(8) 0.0016(8)
C5 0.0297(12) 0.0295(12) 0.0239(11) -0.0040(9) 0.0055(9) -0.0070(9)
C6 0.0261(11) 0.0208(10) 0.0302(11) -0.0010(9) -0.0073(9) -0.0003(8)
C7 0.0169(10) 0.0189(10) 0.0190(9) 0.0006(8) 0.0003(8) -0.0024(8)
C8 0.0164(10) 0.0148(9) 0.0183(9) 0.0017(7) 0.0026(8) -0.0032(7)
C9 0.0168(9) 0.0166(10) 0.0181(9) -0.0006(8) 0.0037(8) -0.0017(7)
C10 0.0296(12) 0.0210(10) 0.0261(11) -0.0022(9) -0.0057(9) 0.0035(9)
C11 0.0168(10) 0.0181(10) 0.0180(9) 0.0024(8) 0.0025(8) -0.0062(7)
C12 0.0178(10) 0.0229(10) 0.0204(10) 0.0004(8) 0.0033(8) -0.0029(8)
C13 0.0172(10) 0.0281(11) 0.0255(11) 0.0052(9) -0.0030(8) -0.0028(8)
C14 0.0235(11) 0.0299(11) 0.0220(10) -0.0017(9) -0.0021(9) -0.0085(9)
C15 0.0236(11) 0.0242(11) 0.0230(11) -0.0054(9) 0.0019(9) -0.0058(8)
C16 0.0192(10) 0.0195(10) 0.0229(10) 0.0008(8) -0.0001(8) -0.0026(8)
C17 0.0230(10) 0.0227(10) 0.0226(10) 0.0019(8) -0.0005(8) -0.0046(8)
C18 0.0203(10) 0.0186(10) 0.0168(9) 0.0007(8) -0.0023(8) 0.0015(8)
C19 0.0169(10) 0.0172(10) 0.0171(9) 0.0001(7) -0.0006(7) 0.0011(7)
C20 0.0204(10) 0.0168(10) 0.0188(9) 0.0001(8) -0.0015(8) 0.0036(8)
C21 0.0241(11) 0.0215(10) 0.0244(11) -0.0015(9) 0.0051(9) -0.0022(8)
C22 0.0229(11) 0.0247(11) 0.0237(11) -0.0040(9) -0.0059(9) 0.0046(8)
C23 0.0183(10) 0.0183(10) 0.0181(10) -0.0006(8) -0.0007(8) 0.0002(7)
C24 0.0164(10) 0.0159(9) 0.0170(9) 0.0002(7) 0.0019(8) -0.0019(7)
C25 0.0161(9) 0.0144(9) 0.0176(9) -0.0004(7) 0.0016(8) -0.0007(7)
C26 0.0171(10) 0.0183(10) 0.0217(10) -0.0006(8) -0.0010(8) 0.0010(8)
C27 0.0131(9) 0.0203(10) 0.0170(9) -0.0038(8) 0.0022(7) -0.0004(7)
C28 0.0195(10) 0.0200(10) 0.0210(10) -0.0007(8) 0.0007(8) -0.0012(8)
C29 0.0219(10) 0.0287(11) 0.0183(10) -0.0012(8) -0.0037(8) 0.0012(8)
C30 0.0184(10) 0.0261(11) 0.0230(10) -0.0089(9) -0.0017(8) 0.0004(8)
C31 0.0193(10) 0.0181(10) 0.0298(11) -0.0045(8) -0.0009(9) 0.0022(8)
C32 0.0176(10) 0.0203(10) 0.0222(10) -0.0011(8) 0.0010(8) 0.0023(8)
 
_geom_special_details
;
 All esds (except the esd in the dihedral angle between two l.s. planes)
 are estimated using the full covariance matrix.  The cell esds are taken
 into account individually in the estimation of esds in distances, angles
 and torsion angles; correlations between esds in cell parameters are only
 used when they are defined by crystal symmetry.  An approximate (isotropic)
 treatment of cell esds is used for estimating esds involving l.s. planes.
;
 
loop_
 _geom_bond_atom_site_label_1
 _geom_bond_atom_site_label_2
 _geom_bond_distance
 _geom_bond_site_symmetry_2
 _geom_bond_publ_flag
O1 C2 1.311(2) . ?
O1 H1 0.921(15) . ?
O2 C4 1.278(2) . ?
O3 C18 1.326(2) . ?
O3 H3 0.923(16) . ?
O4 C20 1.260(2) . ?
N1 C7 1.329(2) . ?
N1 N2 1.377(2) . ?
N2 C9 1.376(2) . ?
N2 C11 1.422(2) . ?
N3 C23 1.326(2) . ?
N3 N4 1.378(2) . ?
N4 C25 1.376(2) . ?
N4 C27 1.421(2) . ?
C1 C2 1.485(3) . ?
C1 H1A 0.9800 . ?
C1 H1B 0.9800 . ?
C1 H1C 0.9800 . ?
C2 C3 1.395(3) . ?
C3 C4 1.424(3) . ?
C3 C8 1.487(2) . ?
C4 C5 1.491(3) . ?
C5 H5A 0.9800 . ?
C5 H5B 0.9800 . ?
C5 H5C 0.9800 . ?
C6 C7 1.494(3) . ?
C6 H6A 0.9800 . ?
C6 H6B 0.9800 . ?
C6 H6C 0.9800 . ?
C7 C8 1.417(3) . ?
C8 C9 1.375(3) . ?
C9 C10 1.494(3) . ?
C10 H10A 0.9800 . ?
C10 H10B 0.9800 . ?
C10 H10C 0.9800 . ?
C11 C12 1.393(3) . ?
C11 C16 1.395(3) . ?
C12 C13 1.388(3) . ?
C12 H12 0.9500 . ?
C13 C14 1.383(3) . ?
C13 H13 0.9500 . ?
C14 C15 1.385(3) . ?
C14 H14 0.9500 . ?
C15 C16 1.389(3) . ?
C15 H15 0.9500 . ?
C16 H16 0.9500 . ?
C17 C18 1.493(3) . ?
C17 H17A 0.9800 . ?
C17 H17B 0.9800 . ?
C17 H17C 0.9800 . ?
C18 C19 1.378(3) . ?
C19 C20 1.444(3) . ?
C19 C24 1.488(2) . ?
C20 C21 1.501(3) . ?
C21 H21A 0.9800 . ?
C21 H21B 0.9800 . ?
C21 H21C 0.9800 . ?
C22 C23 1.489(2) . ?
C22 H22A 0.9800 . ?
C22 H22B 0.9800 . ?
C22 H22C 0.9800 . ?
C23 C24 1.419(2) . ?
C24 C25 1.374(2) . ?
C25 C26 1.491(2) . ?
C26 H26A 0.9800 . ?
C26 H26B 0.9800 . ?
C26 H26C 0.9800 . ?
C27 C28 1.385(2) . ?
C27 C32 1.399(3) . ?
C28 C29 1.387(3) . ?
C28 H28 0.9500 . ?
C29 C30 1.385(3) . ?
C29 H29 0.9500 . ?
C30 C31 1.381(3) . ?
C30 H30 0.9500 . ?
C31 C32 1.382(3) . ?
C31 H31 0.9500 . ?
C32 H32 0.9500 . ?
 
loop_
 _geom_angle_atom_site_label_1
 _geom_angle_atom_site_label_2
 _geom_angle_atom_site_label_3
 _geom_angle
 _geom_angle_site_symmetry_1
 _geom_angle_site_symmetry_3
 _geom_angle_publ_flag
C2 O1 H1 105.8(13) . . ?
C18 O3 H3 105.4(13) . . ?
C7 N1 N2 104.67(14) . . ?
C9 N2 N1 111.90(14) . . ?
C9 N2 C11 129.58(15) . . ?
N1 N2 C11 118.38(14) . . ?
C23 N3 N4 104.55(14) . . ?
C25 N4 N3 111.98(14) . . ?
C25 N4 C27 129.11(15) . . ?
N3 N4 C27 118.12(14) . . ?
C2 C1 H1A 109.5 . . ?
C2 C1 H1B 109.5 . . ?
H1A C1 H1B 109.5 . . ?
C2 C1 H1C 109.5 . . ?
H1A C1 H1C 109.5 . . ?
H1B C1 H1C 109.5 . . ?
O1 C2 C3 121.34(17) . . ?
O1 C2 C1 115.26(16) . . ?
C3 C2 C1 123.40(17) . . ?
C2 C3 C4 119.09(17) . . ?
C2 C3 C8 120.33(16) . . ?
C4 C3 C8 120.57(16) . . ?
O2 C4 C3 121.03(17) . . ?
O2 C4 C5 117.64(16) . . ?
C3 C4 C5 121.32(16) . . ?
C4 C5 H5A 109.5 . . ?
C4 C5 H5B 109.5 . . ?
H5A C5 H5B 109.5 . . ?
C4 C5 H5C 109.5 . . ?
H5A C5 H5C 109.5 . . ?
H5B C5 H5C 109.5 . . ?
C7 C6 H6A 109.5 . . ?
C7 C6 H6B 109.5 . . ?
H6A C6 H6B 109.5 . . ?
C7 C6 H6C 109.5 . . ?
H6A C6 H6C 109.5 . . ?
H6B C6 H6C 109.5 . . ?
N1 C7 C8 111.53(16) . . ?
N1 C7 C6 121.54(16) . . ?
C8 C7 C6 126.91(16) . . ?
C9 C8 C7 105.80(16) . . ?
C9 C8 C3 127.02(16) . . ?
C7 C8 C3 127.09(16) . . ?
C8 C9 N2 106.09(15) . . ?
C8 C9 C10 127.76(16) . . ?
N2 C9 C10 126.03(16) . . ?
C9 C10 H10A 109.5 . . ?
C9 C10 H10B 109.5 . . ?
H10A C10 H10B 109.5 . . ?
C9 C10 H10C 109.5 . . ?
H10A C10 H10C 109.5 . . ?
H10B C10 H10C 109.5 . . ?
C12 C11 C16 119.69(17) . . ?
C12 C11 N2 121.10(16) . . ?
C16 C11 N2 119.21(16) . . ?
C13 C12 C11 119.85(18) . . ?
C13 C12 H12 120.1 . . ?
C11 C12 H12 120.1 . . ?
C14 C13 C12 120.61(18) . . ?
C14 C13 H13 119.7 . . ?
C12 C13 H13 119.7 . . ?
C13 C14 C15 119.48(18) . . ?
C13 C14 H14 120.3 . . ?
C15 C14 H14 120.3 . . ?
C14 C15 C16 120.74(18) . . ?
C14 C15 H15 119.6 . . ?
C16 C15 H15 119.6 . . ?
C15 C16 C11 119.57(18) . . ?
C15 C16 H16 120.2 . . ?
C11 C16 H16 120.2 . . ?
C18 C17 H17A 109.5 . . ?
C18 C17 H17B 109.5 . . ?
H17A C17 H17B 109.5 . . ?
C18 C17 H17C 109.5 . . ?
H17A C17 H17C 109.5 . . ?
H17B C17 H17C 109.5 . . ?
O3 C18 C19 122.14(17) . . ?
O3 C18 C17 113.16(15) . . ?
C19 C18 C17 124.68(17) . . ?
C18 C19 C20 118.93(16) . . ?
C18 C19 C24 121.08(16) . . ?
C20 C19 C24 119.80(15) . . ?
O4 C20 C19 121.01(16) . . ?
O4 C20 C21 119.09(16) . . ?
C19 C20 C21 119.89(16) . . ?
C20 C21 H21A 109.5 . . ?
C20 C21 H21B 109.5 . . ?
H21A C21 H21B 109.5 . . ?
C20 C21 H21C 109.5 . . ?
H21A C21 H21C 109.5 . . ?
H21B C21 H21C 109.5 . . ?
C23 C22 H22A 109.5 . . ?
C23 C22 H22B 109.5 . . ?
H22A C22 H22B 109.5 . . ?
C23 C22 H22C 109.5 . . ?
H22A C22 H22C 109.5 . . ?
H22B C22 H22C 109.5 . . ?
N3 C23 C24 111.71(15) . . ?
N3 C23 C22 121.17(16) . . ?
C24 C23 C22 127.09(16) . . ?
C25 C24 C23 105.67(15) . . ?
C25 C24 C19 127.33(16) . . ?
C23 C24 C19 126.87(16) . . ?
C24 C25 N4 106.08(15) . . ?
C24 C25 C26 129.13(16) . . ?
N4 C25 C26 124.60(15) . . ?
C25 C26 H26A 109.5 . . ?
C25 C26 H26B 109.5 . . ?
H26A C26 H26B 109.5 . . ?
C25 C26 H26C 109.5 . . ?
H26A C26 H26C 109.5 . . ?
H26B C26 H26C 109.5 . . ?
C28 C27 C32 120.17(17) . . ?
C28 C27 N4 121.18(16) . . ?
C32 C27 N4 118.65(16) . . ?
C27 C28 C29 119.64(17) . . ?
C27 C28 H28 120.2 . . ?
C29 C28 H28 120.2 . . ?
C30 C29 C28 120.36(18) . . ?
C30 C29 H29 119.8 . . ?
C28 C29 H29 119.8 . . ?
C31 C30 C29 119.83(18) . . ?
C31 C30 H30 120.1 . . ?
C29 C30 H30 120.1 . . ?
C30 C31 C32 120.62(18) . . ?
C30 C31 H31 119.7 . . ?
C32 C31 H31 119.7 . . ?
C31 C32 C27 119.36(17) . . ?
C31 C32 H32 120.3 . . ?
C27 C32 H32 120.3 . . ?
 
_refine_diff_density_max    0.265
_refine_diff_density_min   -0.257
_refine_diff_density_rms    0.044

_shelx_res_file
;
TITL h19_a22_a.res in Pbca
    h19_a22.res
    created by SHELXL-2018/3 at 11:11:47 on 10-May-2021
REM Old TITL h19_a22 in Pbca
REM SHELXT solution in Pbca
REM R1 0.127,  Rweak 0.006,  Alpha 0.021,  Orientation as input
REM Formula found by SHELXT:  C32 N4 O4
CELL  0.71073  11.6506  13.6708  35.5396   90.000   90.000   90.000
ZERR  16.000   0.0021   0.0025   0.0064    0.000    0.000    0.000
LATT  1
SYMM 1/2-X, -Y, 1/2+Z
SYMM -X, 1/2+Y, 1/2-Z
SYMM 1/2+X, 1/2-Y, -Z
SFAC  C   H   N   O
UNIT  256  288  32  32
TEMP -173
SIZE 0.63 0.34 0.08
L.S. 6
BOND $H
FMAP 2
PLAN -20
ACTA
DFIX 0.85 O1 H1 O3 H3
WGHT    0.035300    2.115600
FVAR       0.07465
O1    4    0.890712    0.483867    0.410337    11.00000    0.01989    0.02209 =
         0.02811   -0.00257   -0.00239   -0.00270
H1    2    0.845178    0.478422    0.431424    11.00000   -1.50000
O2    4    0.738308    0.434336    0.454446    11.00000    0.02880    0.02260 =
         0.02215   -0.00514   -0.00284   -0.00182
O3    4    0.716846    0.139802    0.517393    11.00000    0.02733    0.01955 =
         0.02466   -0.00567    0.00287   -0.00400
H3    2    0.778807    0.163250    0.503973    11.00000   -1.50000
O4    4    0.876606    0.245016    0.495347    11.00000    0.02526    0.02239 =
         0.02471   -0.00581    0.00615   -0.00105
N1    3    0.701846    0.140197    0.336697    11.00000    0.02033    0.01776 =
         0.02075    0.00219   -0.00084    0.00021
N2    3    0.632739    0.210451    0.320645    11.00000    0.01768    0.01527 =
         0.01709    0.00062   -0.00072   -0.00004
N3    3    0.640040    0.498543    0.600884    11.00000    0.01608    0.02391 =
         0.01905   -0.00154   -0.00462    0.00383
N4    3    0.732786    0.469963    0.622297    11.00000    0.01599    0.01834 =
         0.01865   -0.00353   -0.00216    0.00213
C1    1    0.916719    0.411323    0.350587    11.00000    0.02057    0.02148 =
         0.03176    0.00065    0.00331   -0.00189
AFIX 137
H1A   2    0.895073    0.466336    0.334394    11.00000   -1.50000
H1B   2    0.897787    0.349665    0.337964    11.00000   -1.50000
H1C   2    0.999393    0.413753    0.355584    11.00000   -1.50000
AFIX   0
C2    1    0.852952    0.417708    0.386668    11.00000    0.01831    0.01552 =
         0.02450    0.00059   -0.00411    0.00403
C3    1    0.758986    0.358695    0.395376    11.00000    0.01675    0.01481 =
         0.02256    0.00109   -0.00167    0.00086
C4    1    0.704837    0.369365    0.431052    11.00000    0.02123    0.01781 =
         0.02331    0.00023   -0.00256    0.00160
C5    1    0.606741    0.305790    0.442352    11.00000    0.02965    0.02950 =
         0.02391   -0.00397    0.00545   -0.00701
AFIX 137
H5A   2    0.597168    0.308415    0.469729    11.00000   -1.50000
H5B   2    0.622168    0.238238    0.434632    11.00000   -1.50000
H5C   2    0.536408    0.328927    0.430123    11.00000   -1.50000
AFIX   0
C6    1    0.836958    0.133824    0.390036    11.00000    0.02613    0.02085 =
         0.03018   -0.00097   -0.00730   -0.00035
AFIX 137
H6A   2    0.833017    0.063265    0.385341    11.00000   -1.50000
H6B   2    0.818663    0.146954    0.416473    11.00000   -1.50000
H6C   2    0.914545    0.157451    0.384482    11.00000   -1.50000
AFIX   0
C7    1    0.752555    0.185365    0.365353    11.00000    0.01691    0.01892 =
         0.01904    0.00065    0.00026   -0.00245
C8    1    0.717565    0.284374    0.368015    11.00000    0.01644    0.01484 =
         0.01826    0.00172    0.00260   -0.00320
C9    1    0.641931    0.298930    0.338846    11.00000    0.01677    0.01655 =
         0.01814   -0.00057    0.00365   -0.00169
C10   1    0.586209    0.392546    0.327135    11.00000    0.02957    0.02102 =
         0.02614   -0.00225   -0.00573    0.00349
AFIX 137
H10A  2    0.578170    0.393767    0.299691    11.00000   -1.50000
H10B  2    0.633709    0.447829    0.335239    11.00000   -1.50000
H10C  2    0.510200    0.397442    0.338795    11.00000   -1.50000
AFIX   0
C11   1    0.570218    0.185692    0.287643    11.00000    0.01682    0.01808 =
         0.01795    0.00237    0.00247   -0.00621
C12   1    0.466581    0.231448    0.279121    11.00000    0.01780    0.02290 =
         0.02036    0.00037    0.00333   -0.00293
AFIX  43
H12   2    0.434620    0.277766    0.296071    11.00000   -1.20000
AFIX   0
C13   1    0.410133    0.209211    0.245812    11.00000    0.01721    0.02806 =
         0.02552    0.00522   -0.00296   -0.00276
AFIX  43
H13   2    0.340243    0.241453    0.239830    11.00000   -1.20000
AFIX   0
C14   1    0.454684    0.140564    0.221256    11.00000    0.02353    0.02985 =
         0.02198   -0.00168   -0.00214   -0.00846
AFIX  43
H14   2    0.416230    0.126257    0.198336    11.00000   -1.20000
AFIX   0
C15   1    0.555807    0.092822    0.230335    11.00000    0.02357    0.02425 =
         0.02299   -0.00540    0.00194   -0.00578
AFIX  43
H15   2    0.585579    0.044471    0.213801    11.00000   -1.20000
AFIX   0
C16   1    0.614181    0.114839    0.263340    11.00000    0.01915    0.01947 =
         0.02289    0.00080   -0.00014   -0.00263
AFIX  43
H16   2    0.683595    0.081868    0.269329    11.00000   -1.20000
AFIX   0
C17   1    0.593249    0.183492    0.567035    11.00000    0.02300    0.02270 =
         0.02258    0.00190   -0.00052   -0.00462
AFIX 137
H17A  2    0.522841    0.197603    0.552958    11.00000   -1.50000
H17B  2    0.595065    0.223278    0.589965    11.00000   -1.50000
H17C  2    0.594982    0.114015    0.573803    11.00000   -1.50000
AFIX   0
C18   1    0.695103    0.207227    0.543236    11.00000    0.02034    0.01857 =
         0.01676    0.00068   -0.00228    0.00150
C19   1    0.759759    0.291230    0.546428    11.00000    0.01689    0.01720 =
         0.01709    0.00014   -0.00064    0.00112
C20   1    0.851940    0.307776    0.520041    11.00000    0.02040    0.01683 =
         0.01876    0.00009   -0.00149    0.00365
C21   1    0.919730    0.401037    0.521741    11.00000    0.02407    0.02153 =
         0.02442   -0.00149    0.00511   -0.00222
AFIX 137
H21A  2    0.977580    0.401094    0.501723    11.00000   -1.50000
H21B  2    0.957858    0.406019    0.546246    11.00000   -1.50000
H21C  2    0.868014    0.456887    0.518365    11.00000   -1.50000
AFIX   0
C22   1    0.552583    0.445562    0.541467    11.00000    0.02291    0.02471 =
         0.02372   -0.00403   -0.00592    0.00460
AFIX 137
H22A  2    0.495195    0.494766    0.548411    11.00000   -1.50000
H22B  2    0.514740    0.382301    0.537683    11.00000   -1.50000
H22C  2    0.590873    0.465436    0.518135    11.00000   -1.50000
AFIX   0
C23   1    0.639117    0.436722    0.572123    11.00000    0.01832    0.01827 =
         0.01811   -0.00064   -0.00074    0.00023
C24   1    0.730178    0.368017    0.574492    11.00000    0.01636    0.01588 =
         0.01696    0.00025    0.00192   -0.00194
C25   1    0.789586    0.391668    0.606640    11.00000    0.01615    0.01442 =
         0.01763   -0.00042    0.00161   -0.00071
C26   1    0.898999    0.349822    0.621324    11.00000    0.01707    0.01833 =
         0.02172   -0.00061   -0.00102    0.00104
AFIX 137
H26A  2    0.957257    0.401408    0.622696    11.00000   -1.50000
H26B  2    0.925548    0.297877    0.604431    11.00000   -1.50000
H26C  2    0.886083    0.322685    0.646493    11.00000   -1.50000
AFIX   0
C27   1    0.766557    0.530895    0.652731    11.00000    0.01310    0.02032 =
         0.01704   -0.00378    0.00218   -0.00039
C28   1    0.807891    0.491484    0.685980    11.00000    0.01952    0.01997 =
         0.02101   -0.00066    0.00069   -0.00118
AFIX  43
H28   2    0.811350    0.422556    0.689180    11.00000   -1.20000
AFIX   0
C29   1    0.844195    0.553191    0.714569    11.00000    0.02191    0.02865 =
         0.01832   -0.00118   -0.00373    0.00118
AFIX  43
H29   2    0.872742    0.526365    0.737383    11.00000   -1.20000
AFIX   0
C30   1    0.839062    0.653745    0.710042    11.00000    0.01843    0.02605 =
         0.02302   -0.00893   -0.00173    0.00043
AFIX  43
H30   2    0.865100    0.695752    0.729550    11.00000   -1.20000
AFIX   0
C31   1    0.796006    0.692752    0.677103    11.00000    0.01934    0.01813 =
         0.02977   -0.00449   -0.00092    0.00219
AFIX  43
H31   2    0.791995    0.761730    0.674138    11.00000   -1.20000
AFIX   0
C32   1    0.758677    0.632376    0.648398    11.00000    0.01761    0.02026 =
         0.02217   -0.00109    0.00096    0.00235
AFIX  43
H32   2    0.727973    0.659541    0.625947    11.00000   -1.20000
AFIX   0
HKLF 4


REM  h19_a22_a.res in Pbca
REM wR2 = 0.1044, GooF = S = 1.029, Restrained GooF = 1.031 for all data
REM R1 = 0.0410 for 3741 Fo > 4sig(Fo) and 0.0685 for all 5168 data
REM 375 parameters refined using 2 restraints

END

WGHT      0.0353      2.1157

REM Highest difference peak  0.265,  deepest hole -0.257,  1-sigma level  0.044
Q1    1   0.7472  0.3345  0.5581  11.00000  0.05    0.27
Q2    1   0.7459  0.3231  0.3785  11.00000  0.05    0.21
Q3    1   0.8130  0.4437  0.4475  11.00000  0.05    0.21
Q4    1   0.9532  0.4786  0.3414  11.00000  0.05    0.19
Q5    1   0.6842  0.3986  0.5687  11.00000  0.05    0.18
Q6    1   0.7421  0.2424  0.3676  11.00000  0.05    0.18
Q7    1   0.7724  0.3810  0.5854  11.00000  0.05    0.18
Q8    1   0.7646  0.4117  0.3876  11.00000  0.05    0.17
Q9    1   0.7063  0.3031  0.3478  11.00000  0.05    0.16
Q10   1   0.6062  0.1829  0.2707  11.00000  0.05    0.15
Q11   1   0.6041  0.5602  0.6096  11.00000  0.05    0.15
Q12   1   0.8494  0.3865  0.6084  11.00000  0.05    0.15
Q13   1   0.7155  0.3749  0.4062  11.00000  0.05    0.15
Q14   1   0.8146  0.0571  0.4006  11.00000  0.05    0.15
Q15   1   0.8194  0.3639  0.3942  11.00000  0.05    0.15
Q16   1   0.8822  0.6071  0.7070  11.00000  0.05    0.15
Q17   1   0.4112  0.2005  0.2687  11.00000  0.05    0.15
Q18   1   0.6472  0.2834  0.3610  11.00000  0.05    0.15
Q19   1   0.7379  0.1066  0.3139  11.00000  0.05    0.15
Q20   1   0.7485  0.2421  0.5528  11.00000  0.05    0.15
;
_shelx_res_checksum   71647

_shelx_hkl_file
;
  -1   0   0   -1.43    0.07
   1   0   0   -1.47    0.03
   1   0   0   -1.45    0.05
   1   0   0   -1.45    0.08
  -1   0   0   -1.38    0.05
  -1   0   0   -1.43    0.04
  -2   0   0  938.70  106.26
  -2   0   0  961.47   93.98
  -2   0   0  966.92  114.93
   2   0   0  940.86   93.98
   2   0   0 1000.00  114.93
  -3   0   0   -0.47    0.15
  -3   0   0   -0.11    0.20
   3   0   0   -0.36    0.07
  -4   0   0   60.89    7.05
  -4   0   0   59.48    6.50
   4   0   0   56.58    5.74
  -5   0   0    1.00    0.29
  -5   0   0    1.00    0.36
  -6   0   0  261.60   29.04
  -6   0   0  262.92   31.43
   6   0   0  263.11   25.68
  -7   0   0    0.91    0.45
  -7   0   0    1.06    0.37
  -8   0   0   42.99    4.54
  -8   0   0   36.30    4.96
   8   0   0   40.64    3.98
  -9   0   0   -0.30    0.72
   9   0   0   -0.04    0.21
  -9   0   0    0.93    0.49
 -10   0   0    7.49    1.09
  10   0   0    7.79    0.82
 -10   0   0    7.17    1.37
 -11   0   0   -0.09    0.81
 -11   0   0   -0.68    1.17
  11   0   0   -0.40    0.25
  12   0   0    0.82    0.29
 -12   0   0   -0.04    1.59
  13   0   0    0.07    0.37
 -13   0   0   -3.89    1.85
 -14   0   0    1.17    2.62
   0  -1   0   -0.09    0.05
   0   1   0   -0.15    0.05
   0  -1   0   -0.12    0.04
   0   1   0   -0.15    0.04
   0  -1   0   -0.12    0.03
   0   1   0   -0.13    0.03
  -1  -1   0   -0.08    0.08
  -1   1   0    0.03    0.03
   1   1   0    0.10    0.21
  -1  -1   0    0.07    0.11
  -1   1   0    0.01    0.09
   1  -1   0    0.01    0.06
   1   1   0    0.07    0.12
  -1   1   0    0.08    0.05
   1  -1   0    0.02    0.02
   1  -1   0    0.01    0.12
   1   1   0    0.07    0.05
  -1  -1   0    0.00    0.15
   2  -1   0   97.13   10.70
   2   1   0   94.16    9.47
   2  -1   0   97.03    9.46
  -2   1   0   94.48   11.58
  -2  -1   0   95.21   11.59
  -2   1   0   97.72   10.70
  -2   1   0   99.00    9.47
   2   1   0   98.71   11.60
  -2  -1   0   97.23   10.71
  -3   1   0    0.03    0.12
   3  -1   0    0.32    0.07
  -3  -1   0    0.05    0.30
   3  -1   0    0.01    0.18
  -3  -1   0   -0.30    0.16
  -3   1   0   -0.21    0.17
   3   1   0   -0.04    0.09
  -4  -1   0  132.22   14.63
  -4   1   0  131.31   15.83
   4  -1   0  134.87   12.93
   4   1   0  132.68   12.93
  -4   1   0  130.32   14.62
  -4  -1   0  130.92   15.84
  -5  -1   0    0.56    0.42
  -5   1   0   -0.02    0.24
  -5   1   0    0.17    0.26
  -5  -1   0   -0.07    0.24
   5  -1   0    0.14    0.10
   5   1   0    0.21    0.13
  -6   1   0   33.70    3.57
  -6  -1   0   32.01    3.58
  -6   1   0   29.92    3.89
  -6  -1   0   30.00    3.92
   6   1   0   33.55    3.15
   6  -1   0   31.05    3.14
   7   1   0   -0.11    0.14
  -7  -1   0   -0.03    0.54
  -7   1   0   -0.08    0.31
  -7  -1   0    0.62    0.35
   7  -1   0   -0.02    0.14
  -7   1   0   -0.12    0.44
   8  -1   0   28.45    2.89
  -8  -1   0   29.80    3.32
  -8   1   0   29.35    3.63
   8   1   0   29.56    2.90
  -8  -1   0   30.53    3.71
  -8   1   0   30.20    3.31
  -9  -1   0   -0.60    0.50
  -9  -1   0    0.46    0.95
   9   1   0   -0.01    0.19
  -9   1   0    0.68    0.58
  -9   1   0   -0.21    0.51
   9  -1   0   -0.27    0.18
  10  -1   0    3.66    0.43
 -10   1   0    3.12    0.99
  10   1   0    3.62    0.45
 -10  -1   0    4.54    0.76
 -10  -1   0    1.06    1.27
 -10   1   0    4.13    0.77
  11   1   0   -0.09    0.26
 -11  -1   0    0.74    0.73
  11  -1   0    0.15    0.25
 -11  -1   0    0.92    1.34
 -11   1   0   -0.67    1.03
 -11   1   0   -0.85    0.92
 -12  -1   0    1.67    1.82
 -12  -1   0    3.01    1.06
 -12   1   0    1.51    1.34
  12  -1   0    2.28    0.38
  12   1   0    2.58    0.43
 -13   1   0   -4.28    1.90
  13   1   0    0.39    0.39
  13  -1   0   -0.14    0.35
 -13  -1   0   -4.42    2.16
   0   2   0   84.30   10.09
   0  -2   0   85.78   10.09
   0  -2   0   83.03    8.25
   0   2   0   84.75    9.33
   0  -2   0   83.10    9.33
  -1   2   0    0.92    0.13
  -1   2   0   -0.07    0.08
   1   2   0   -0.20    0.11
  -1   2   0   -0.12    0.11
  -1  -2   0   -0.15    0.14
  -1  -2   0   -0.48    0.15
   1   2   0   -0.26    0.30
   2  -2   0   -0.60    0.15
   2   2   0   -0.07    0.83
  -2   2   0    0.08    0.09
  -2   2   0   -0.28    0.15
  -2  -2   0   -0.70    0.36
  -2  -2   0    0.29    0.17
   2   2   0    0.11    0.11
  -3   2   0   -0.05    0.09
  -3  -2   0   -0.27    0.18
  -3   2   0   -0.04    0.16
   3  -2   0   -0.10    0.19
   3   2   0   -0.10    0.10
  -3  -2   0    1.66    0.45
  -4   2   0    3.81    0.43
  -4  -2   0    4.17    0.49
   4  -2   0    3.45    0.36
  -4  -2   0    4.30    0.69
  -4   2   0    2.55    0.49
   4   2   0    3.13    0.38
  -5  -2   0    0.12    0.65
   5  -2   0   -0.07    0.10
  -5   2   0    0.27    0.23
  -5   2   0    0.28    0.27
   5   2   0    0.11    0.13
  -5  -2   0    0.15    0.31
  -6   2   0    0.42    0.35
  -6  -2   0    2.54    0.70
   6   2   0    0.88    0.19
  -6  -2   0    0.88    0.32
   6  -2   0    0.76    0.14
  -6   2   0    0.97    0.30
  -7  -2   0   -0.56    0.77
   7   2   0    0.08    0.16
   7  -2   0    0.00    0.12
  -7  -2   0   -0.21    0.34
  -7   2   0   -0.14    0.43
  -7   2   0    0.13    0.34
   8   2   0    0.20    0.20
  -8   2   0    0.41    0.40
  -8  -2   0    2.32    0.95
  -8   2   0   -0.44    0.44
   8  -2   0    0.17    0.14
  -8  -2   0    0.32    0.40
  -9  -2   0    0.50    0.51
  -9   2   0   -0.10    0.64
  -9   2   0   -0.35    0.47
   9   2   0   -0.28    0.23
  -9  -2   0   -2.20    1.09
   9  -2   0    0.14    0.17
 -10   2   0    3.01    0.94
 -10  -2   0    4.02    0.79
 -10  -2   0    3.05    1.43
 -10   2   0    3.32    0.86
  10  -2   0    3.99    0.46
  10   2   0    4.16    0.50
  11  -2   0   -0.16    0.23
 -11   2   0   -1.45    0.92
 -11  -2   0   -0.04    0.66
  11   2   0    0.24    0.26
 -11  -2   0   -1.05    1.52
 -12  -2   0   -0.73    1.80
  12  -2   0    1.34    0.33
 -12  -2   0    2.30    0.94
  12   2   0    1.74    0.39
 -12   2   0    1.24    1.23
 -13   2   0   -1.45    1.43
  13   2   0    0.07    0.45
 -13  -2   0   -0.49    2.23
 -13  -2   0    0.57    1.37
  13  -2   0   -0.18    0.33
   0  -3   0    0.02    0.12
   0  -3   0   -0.08    0.08
   0  -3   0   -0.36    0.15
  -1  -3   0    0.08    0.10
   1  -3   0   -0.16    0.13
  -1   3   0    0.02    0.28
   1  -3   0    0.02    0.06
  -1  -3   0   -0.10    0.17
  -1  -3   0   -0.12    0.13
   2  -3   0    5.52    0.60
  -2  -3   0    5.53    0.69
   2   3   0    4.27    0.53
   2  -3   0    5.17    0.51
  -2   3   0    5.37    0.60
  -2   3   0    4.50    0.66
  -2  -3   0    5.34    0.62
  -3  -3   0   -0.12    0.22
   3  -3   0    0.05    0.27
  -3  -3   0   -0.41    0.47
  -3   3   0   -0.06    0.11
  -3   3   0   -0.18    0.18
   3   3   0    0.02    0.12
   3  -3   0    0.22    0.05
  -4   3   0    0.98    0.19
  -4   3   0    0.57    0.28
  -4  -3   0    0.79    0.29
  -4  -3   0    0.93    0.63
   4   3   0    1.03    0.18
   4  -3   0    1.26    0.13
  -5   3   0   -0.36    0.28
   5  -3   0    0.28    0.08
  -5  -3   0    0.71    0.69
   5   3   0   -0.03    0.16
  -5   3   0   -0.07    0.20
  -5  -3   0   -0.22    0.29
   6   3   0    5.33    0.65
  -6  -3   0    6.18    0.79
  -6   3   0    5.12    0.85
  -6   3   0    7.19    0.75
   6  -3   0    6.28    0.62
  -6  -3   0    8.22    1.17
   7  -3   0   -0.16    0.11
  -7  -3   0   -0.10    0.39
  -7   3   0    0.02    0.32
  -7  -3   0   -0.28    0.85
  -7   3   0   -0.10    0.39
   7   3   0   -0.09    0.16
  -8  -3   0   -0.27    0.45
   8   3   0   -0.39    0.21
  -8   3   0    0.46    0.45
  -8  -3   0    1.17    1.02
  -8   3   0    0.56    0.39
   8  -3   0    0.11    0.13
   9   3   0   -0.13    0.24
   9  -3   0    0.21    0.16
  -9   3   0    0.32    0.59
  -9  -3   0   -0.53    0.46
  -9   3   0   -0.26    0.61
  -9  -3   0   -0.77    1.12
 -10  -3   0   12.66    1.65
  10  -3   0   13.10    1.33
 -10   3   0   11.95    1.87
  10   3   0   14.44    1.38
 -10  -3   0   11.97    2.19
 -11  -3   0    0.09    0.74
  11  -3   0   -0.40    0.22
  11   3   0   -0.10    0.33
 -11  -3   0   -0.08    1.69
 -11   3   0   -0.16    0.91
 -12   3   0    4.48    1.43
 -12  -3   0    5.76    1.13
  12   3   0    6.51    0.75
 -12  -3   0    0.14    2.06
  12  -3   0    6.34    0.68
 -13  -3   0    1.54    1.17
 -13   3   0   -1.46    1.32
  13  -3   0   -0.51    0.33
  13   3   0   -0.53    0.42
 -13  -3   0   -2.96    2.39
   0  -4   0  117.21   13.83
   0  -4   0  115.63   11.31
   0  -4   0  113.82   12.79
   1  -4   0    0.05    0.16
  -1  -4   0   -0.05    0.15
   1  -4   0    0.58    0.10
  -1  -4   0    1.08    0.13
  -1  -4   0    0.17    0.21
   1  -4   0    0.07    0.16
   2  -4   0   13.82    1.38
  -2   4   0   14.81    1.72
   2   4   0   14.19    1.41
  -2  -4   0   13.96    1.71
  -2   4   0   14.16    1.57
  -2  -4   0   13.35    1.59
  -3  -4   0   -0.12    0.37
  -3  -4   0   -0.28    0.24
  -3   4   0    0.18    0.24
   3  -4   0    0.02    0.07
  -3   4   0   -0.07    0.20
   3   4   0   -0.13    0.15
   4  -4   0   79.88    7.70
   4   4   0   76.34    7.72
  -4  -4   0   75.68    9.49
  -4   4   0   80.48    8.71
  -4  -4   0   77.18    8.73
  -4   4   0   79.39    9.45
  -5   4   0    0.21    0.29
   5  -4   0   -0.08    0.08
  -5  -4   0   -0.80    0.74
  -5   4   0    0.29    0.18
   5   4   0   -0.03    0.16
  -5  -4   0   -0.50    0.31
   6   4   0   20.79    2.17
  -6  -4   0   21.86    2.83
  -6  -4   0   24.74    2.49
  -6   4   0   20.78    2.45
  -6   4   0   23.28    2.72
   6  -4   0   21.94    2.15
  -7  -4   0   -0.30    0.41
  -7  -4   0    0.34    0.89
   7  -4   0   -0.16    0.10
  -7   4   0    0.20    0.45
  -7   4   0   -0.05    0.33
   7   4   0    0.16    0.19
  -8  -4   0   27.70    3.51
  -8  -4   0   27.30    3.05
  -8   4   0   26.83    3.01
   8   4   0   24.96    2.65
  -8   4   0   26.36    3.32
   8  -4   0   27.31    2.62
  -9  -4   0   -0.10    0.53
  -9  -4   0   -0.18    1.20
   9  -4   0   -0.23    0.15
   9   4   0   -0.02    0.24
  -9   4   0    0.16    0.63
 -10  -4   0    0.92    0.68
  10  -4   0    1.42    0.23
  10   4   0    1.25    0.31
 -10  -4   0    0.06    1.46
 -10   4   0   -0.01    0.74
 -11   4   0   -0.51    0.88
 -11  -4   0   -3.66    1.64
  11   4   0   -0.26    0.35
 -11  -4   0   -0.92    0.73
  11  -4   0   -0.27    0.21
 -12   4   0    6.91    1.46
  12  -4   0    5.20    0.63
 -12  -4   0    5.78    1.13
 -12  -4   0    2.15    2.23
  12   4   0    6.58    0.73
 -13  -4   0   -2.37    2.76
 -13  -4   0    0.42    1.00
  13   4   0    0.06    0.47
  13  -4   0    0.02    0.36
 -13   4   0    0.58    1.31
   0  -5   0    0.09    0.18
   0  -5   0    0.03    0.18
   0  -5   0    0.15    0.12
  -1  -5   0   -0.28    0.18
   1  -5   0   -0.12    0.18
  -1  -5   0   -0.05    0.21
  -1  -5   0   -0.02    0.13
   1  -5   0    0.04    0.19
   1  -5   0   -0.15    0.09
   2  -5   0    7.27    0.68
  -2   5   0    7.44    0.79
  -2  -5   0    7.24    0.86
  -2  -5   0    5.88    0.81
   2   5   0    5.98    0.72
  -2   5   0    5.37    0.86
  -3  -5   0    0.10    0.27
   3  -5   0    0.10    0.10
   3   5   0    0.04    0.18
  -3  -5   0    0.00    0.33
  -3   5   0    0.04    0.29
  -3   5   0    0.28    0.27
   4   5   0    3.06    0.33
  -4  -5   0    1.93    0.56
   4  -5   0    1.88    0.24
  -4  -5   0    2.29    0.42
  -4   5   0    2.13    0.33
  -4   5   0    2.58    0.43
  -5  -5   0    0.17    0.32
  -5   5   0   -0.10    0.17
  -5  -5   0   -0.38    0.62
   5   5   0   -0.11    0.19
  -5   5   0   -0.37    0.30
   5  -5   0    0.11    0.09
  -6  -5   0   -0.19    0.34
   6  -5   0   -0.04    0.09
  -6  -5   0   -0.50    0.78
   6   5   0   -0.10    0.19
  -6   5   0    0.24    0.40
  -6   5   0   -0.22    0.23
  -7   5   0   -0.21    0.39
  -7  -5   0    0.06    0.39
  -7  -5   0    0.34    1.01
   7  -5   0   -0.13    0.10
   7   5   0    0.04    0.24
  -7   5   0    0.11    0.32
  -8   5   0   10.20    1.26
  -8  -5   0    8.16    1.77
  -8  -5   0    9.66    1.25
   8  -5   0   10.68    1.00
  -8   5   0    9.37    1.37
   8   5   0    8.67    1.04
   9   5   0   -0.09    0.26
  -9  -5   0    1.50    1.33
  -9  -5   0   -0.02    0.57
  -9   5   0   -0.03    0.57
   9  -5   0   -0.04    0.15
 -10  -5   0   -1.86    1.52
 -10   5   0    0.01    0.74
  10   5   0    0.15    0.30
 -10  -5   0    0.61    0.65
  10  -5   0   -0.12    0.17
 -11  -5   0    0.61    1.90
  11  -5   0   -0.01    0.22
 -11   5   0   -0.36    0.82
  11   5   0   -0.09    0.32
 -11  -5   0    0.16    0.78
 -12  -5   0   11.54    2.78
  12  -5   0   11.89    1.17
 -12   5   0   10.79    1.81
  12   5   0   10.21    1.23
 -12  -5   0   11.70    1.63
 -13  -5   0   -0.42    1.11
  13  -5   0   -0.25    0.49
  13   5   0   -0.21    0.50
 -13   5   0   -0.43    1.33
   0  -6   0   25.83    2.60
   0  -6   0   26.85    3.18
   0  -6   0   26.21    2.96
   1  -6   0   -0.19    0.23
   1  -6   0    0.49    0.25
   1  -6   0    0.32    0.15
  -1  -6   0    0.62    0.25
  -1  -6   0    0.57    0.30
  -1  -6   0    0.77    0.18
  -2  -6   0   81.78    9.89
  -2   6   0   83.19    9.15
   2   6   0   79.57    8.10
  -2  -6   0   82.73    9.16
  -2   6   0   83.39    9.91
   2  -6   0   83.96    8.09
   3  -6   0   -0.12    0.11
  -3  -6   0   -0.83    0.27
   3   6   0   -0.02    0.20
  -3   6   0   -0.09    0.27
  -3  -6   0   -0.30    0.27
  -3   6   0   -0.08    0.27
   4   6   0    2.18    0.32
  -4  -6   0    1.93    0.45
   4  -6   0    2.03    0.22
  -4   6   0    1.51    0.41
  -4  -6   0    0.58    0.38
  -4   6   0    1.87    0.39
   5   6   0    0.03    0.20
  -5  -6   0   -0.19    0.33
  -5  -6   0    0.76    0.49
   5  -6   0    0.10    0.10
  -5   6   0   -0.19    0.34
  -5   6   0   -0.18    0.22
   6   6   0    0.44    0.23
  -6  -6   0    0.22    0.38
  -6   6   0    0.48    0.38
   6  -6   0    0.44    0.12
  -6   6   0    0.39    0.23
  -6  -6   0    0.63    0.70
   7   6   0    0.34    0.24
   7  -6   0    0.30    0.12
  -7  -6   0   -0.20    0.44
  -7   6   0    0.09    0.42
  -7   6   0   -0.24    0.37
  -7  -6   0   -1.39    0.88
   8  -6   0    0.66    0.16
  -8  -6   0    0.51    0.52
  -8  -6   0    1.52    1.12
  -8   6   0    0.19    0.49
   8   6   0    0.89    0.27
  -9   6   0    0.19    0.56
   9   6   0   -0.27    0.27
  -9  -6   0    0.12    0.57
  -9  -6   0    0.14    1.34
   9  -6   0   -0.24    0.16
  10   6   0    3.03    0.43
  10  -6   0    2.29    0.33
 -10  -6   0    3.56    1.73
 -10   6   0    3.80    0.92
 -10  -6   0    2.02    0.73
 -11   6   0   -0.12    0.83
  11  -6   0   -0.10    0.22
 -11  -6   0   -0.59    2.13
  11   6   0   -0.33    0.34
 -11  -6   0   -0.19    0.72
 -12  -6   0    0.84    1.01
  12  -6   0    1.09    0.38
  12   6   0    1.32    0.48
 -12   6   0    0.96    1.06
 -13  -6   0    0.02    1.12
 -13   6   0   -1.09    1.22
  13   6   0   -0.16    0.45
   0  -7   0   -0.15    0.23
   0  -7   0    0.20    0.30
   0  -7   0    0.24    0.17
   1  -7   0   -0.12    0.16
   1  -7   0    0.62    0.27
  -1  -7   0   -0.20    0.17
  -1  -7   0    0.02    0.25
   1  -7   0    0.07    0.27
  -1  -7   0   -0.20    0.26
   2  -7   0   56.16    5.50
  -2   7   0   55.90    6.76
  -2  -7   0   55.88    6.74
  -2  -7   0   53.70    6.25
  -2   7   0   58.44    6.23
   2   7   0   56.09    5.53
  -3  -7   0   -0.32    0.27
  -3  -7   0    0.24    0.31
  -3   7   0   -0.14    0.33
   3   7   0   -0.03    0.24
  -3   7   0   -0.15    0.30
   3  -7   0   -0.10    0.13
   4  -7   0    0.51    0.13
   4   7   0    0.04    0.23
  -4   7   0    0.56    0.38
  -4  -7   0   -0.02    0.34
  -4   7   0    0.22    0.32
  -4  -7   0    0.52    0.33
   5  -7   0   -0.01    0.13
  -5  -7   0    0.43    0.37
  -5   7   0   -0.11    0.38
  -5  -7   0   -0.12    0.42
  -5   7   0    0.33    0.31
   5   7   0   -0.04    0.24
  -6  -7   0    3.25    0.66
  -6   7   0    2.95    0.58
  -6  -7   0    2.72    0.52
  -6   7   0    2.48    0.41
   6   7   0    2.91    0.40
   6  -7   0    2.33    0.30
  -7  -7   0   -0.24    0.74
  -7  -7   0    0.39    0.49
   7   7   0    0.06    0.28
   7  -7   0    0.22    0.14
  -7   7   0    0.01    0.55
   8   7   0    0.41    0.30
   8  -7   0    0.10    0.16
  -8  -7   0    0.02    1.01
  -8  -7   0    0.00    0.50
  -8   7   0    0.07    0.61
   9  -7   0   -0.04    0.19
  -9  -7   0    0.42    0.67
   9   7   0    0.24    0.36
  -9   7   0   -0.66    0.68
  -9  -7   0    0.20    1.17
 -10   7   0    0.98    0.78
 -10  -7   0    2.45    1.73
  10   7   0   -0.13    0.34
 -10  -7   0    0.87    0.69
  10  -7   0    0.43    0.23
  11  -7   0   -0.12    0.31
 -11  -7   0   -0.15    0.76
  11   7   0    0.17    0.39
 -11   7   0   -0.60    1.03
  12   7   0    6.03    0.78
 -12   7   0    4.02    1.37
 -12  -7   0    5.98    1.22
   0  -8   0    3.38    0.44
   0  -8   0    5.31    0.58
   0  -8   0    3.69    0.57
  -1  -8   0    0.25    0.25
   1  -8   0    0.10    0.28
  -1  -8   0    0.48    0.22
  -1  -8   0   -0.05    0.32
   1  -8   0    0.16    0.18
   1  -8   0   -0.32    0.28
  -2  -8   0    7.27    0.74
   2   8   0    6.05    0.67
  -2   8   0    5.56    0.69
  -2  -8   0    5.02    0.72
  -2   8   0    4.42    0.77
   2  -8   0    4.94    0.57
  -3  -8   0   -0.40    0.39
   3  -8   0   -0.06    0.15
  -3   8   0    0.66    0.40
   3   8   0   -0.01    0.28
  -3  -8   0    0.10    0.26
  -3   8   0    0.35    0.35
   4  -8   0    6.12    0.66
   4   8   0    4.66    0.70
  -4  -8   0    6.46    0.86
  -4   8   0    6.77    0.93
  -4  -8   0    6.61    0.85
  -4   8   0    9.11    0.87
  -5  -8   0   -0.46    0.42
   5   8   0   -0.16    0.26
  -5  -8   0    0.39    0.39
  -5   8   0    0.55    0.46
  -5   8   0   -0.07    0.40
   5  -8   0    0.14    0.15
  -6  -8   0    0.50    0.50
  -6   8   0    0.30    0.47
  -6  -8   0   -1.07    0.47
   6  -8   0    0.07    0.17
   6   8   0    0.29    0.27
  -7   8   0   -0.11    0.52
  -7  -8   0   -0.06    0.65
  -7  -8   0    0.64    0.57
   7  -8   0    0.23    0.19
   7   8   0    0.07    0.32
  -8  -8   0   -0.80    0.88
  -8  -8   0    1.59    0.65
   8  -8   0    0.05    0.20
  -8   8   0   -0.42    0.67
   8   8   0   -0.26    0.36
  -9   8   0   -0.51    0.75
  -9  -8   0   -0.19    1.16
   9  -8   0    0.10    0.23
   9   8   0    0.28    0.33
  -9  -8   0   -0.08    0.64
  10   8   0   11.46    1.15
  10  -8   0   10.03    1.06
 -10   8   0    9.84    1.62
 -10  -8   0    8.74    1.41
 -11  -8   0   -0.61    0.90
 -11   8   0   -0.72    0.98
  11   8   0    0.15    0.44
  12   8   0    7.27    0.93
 -12  -8   0   10.15    1.38
 -12   8   0    5.41    1.46
   0  -9   0    0.16    0.28
   0  -9   0   -0.02    0.21
   0  -9   0    0.11    0.32
  -1  -9   0    0.04    0.35
  -1  -9   0   -0.33    0.20
   1  -9   0    0.19    0.19
   1  -9   0   -0.02    0.31
  -1  -9   0   -0.36    0.27
  -2  -9   0   21.45    2.58
  -2   9   0   24.56    2.57
   2  -9   0   23.27    2.24
   2   9   0   20.23    2.28
  -2  -9   0   20.82    2.75
  -2   9   0   25.76    2.80
   3  -9   0   -0.04    0.19
  -3  -9   0    0.18    0.37
  -3   9   0   -0.08    0.39
  -3   9   0    0.22    0.41
   3   9   0   -0.35    0.30
  -3  -9   0   -0.16    0.31
  -4  -9   0   28.69    3.53
  -4   9   0   28.08    3.29
   4  -9   0   28.02    2.86
  -4   9   0   30.23    3.58
   4   9   0   29.36    2.90
  -4  -9   0   32.25    3.32
  -5   9   0    0.11    0.49
  -5   9   0    0.35    0.67
   5   9   0    0.20    0.36
   5  -9   0    0.06    0.19
  -5  -9   0   -0.20    0.38
  -5  -9   0    0.65    0.50
   6  -9   0   18.62    1.81
  -6  -9   0   19.43    2.29
  -6  -9   0   16.80    2.15
  -6   9   0   15.84    2.31
   6   9   0   19.10    1.89
   7  -9   0    0.06    0.22
   7   9   0   -0.05    0.33
  -7  -9   0   -0.62    0.63
  -7  -9   0    0.14    0.61
  -7   9   0    0.10    0.57
  -8  -9   0    6.56    1.22
   8   9   0    5.30    0.72
  -8   9   0    6.16    1.12
   8  -9   0    5.58    0.63
  -8  -9   0    6.60    0.97
  -9  -9   0   -0.30    0.79
   9  -9   0    0.04    0.30
   9   9   0   -0.28    0.42
  -9   9   0    0.10    0.86
  10   9   0    0.59    0.47
 -10   9   0   -0.06    0.83
 -10  -9   0    1.15    0.81
  11   9   0    0.02    0.52
 -11  -9   0    0.09    1.01
 -11   9   0    0.89    1.10
   0 -10   0   19.65    2.56
   0 -10   0   21.70    2.10
   0 -10   0   21.45    2.39
   1 -10   0   -0.02    0.37
  -1 -10   0    0.11    0.25
  -1 -10   0   -0.15    0.34
  -1  10   0    0.26    0.43
   1 -10   0   -0.41    0.23
  -1 -10   0    0.04    0.36
   2 -10   0    8.17    0.88
  -2 -10   0   10.16    1.11
  -2  10   0    7.24    1.13
   2  10   0    6.14    0.94
  -2 -10   0    9.31    1.07
  -2  10   0    8.89    1.06
  -3 -10   0    0.07    0.42
   3  10   0   -0.20    0.38
  -3  10   0   -0.24    0.47
   3 -10   0    0.26    0.24
  -3 -10   0    0.61    0.38
  -3  10   0   -0.37    0.46
   4 -10   0   25.30    2.46
  -4 -10   0   24.69    3.03
  -4  10   0   23.34    3.09
  -4  10   0   26.52    2.86
   4  10   0   24.21    2.51
  -4 -10   0   24.17    2.86
   5  10   0    0.53    0.42
  -5 -10   0    0.57    0.51
   5 -10   0   -0.13    0.23
  -5  10   0   -0.35    0.49
  -5 -10   0   -0.47    0.43
  -6 -10   0    2.24    0.62
  -6  10   0    2.41    0.65
   6 -10   0    1.98    0.34
  -6 -10   0    1.41    0.63
   6  10   0    2.00    0.45
   7  10   0    0.29    0.40
  -7 -10   0    0.62    0.71
  -7  10   0   -0.70    0.71
  -7 -10   0   -0.55    0.76
   7 -10   0    0.52    0.27
  -8  10   0    1.23    0.74
   8  10   0    1.02    0.45
   8 -10   0    1.45    0.37
  -8 -10   0    1.02    0.74
  -9  10   0   -0.31    0.79
  -9 -10   0   -0.32    0.78
   9  10   0   -0.15    0.51
 -10 -10   0    8.77    1.34
  10  10   0    6.18    0.89
 -10  10   0    6.69    1.42
  11  10   0   -0.13    0.55
 -11 -10   0    0.83    1.11
 -11  10   0   -1.03    1.14
   0 -11   0    0.64    0.27
   0 -11   0    0.04    0.44
   0 -11   0    0.32    0.40
  -1 -11   0   -0.64    0.46
  -1  11   0   -0.20    0.54
  -1 -11   0    0.17    0.41
   1 -11   0    0.18    0.27
   1 -11   0   -0.14    0.45
  -2  11   0    7.29    1.26
  -2 -11   0    8.85    1.17
  -2 -11   0    9.40    1.20
   2  11   0    8.84    1.07
   2 -11   0    9.18    0.97
  -2  11   0   11.06    1.18
   3 -11   0   -0.16    0.27
  -3  11   0   -0.23    0.55
  -3  11   0   -0.29    0.58
  -3 -11   0    0.40    0.47
  -3 -11   0    0.18    0.39
   3  11   0   -0.12    0.41
  -4 -11   0    0.27    0.45
   4  11   0    0.20    0.43
  -4  11   0    0.61    0.91
   4 -11   0    0.40    0.28
  -4  11   0    0.03    0.55
  -4 -11   0   -0.06    0.57
  -5 -11   0    0.96    0.57
   5 -11   0   -0.21    0.27
   5  11   0   -0.29    0.40
  -5 -11   0   -0.15    0.52
  -5  11   0   -0.35    0.56
   6 -11   0    1.07    0.31
  -6 -11   0    1.52    0.77
  -6  11   0    0.61    0.71
  -6 -11   0    0.33    0.67
   6  11   0    1.23    0.43
  -7  11   0   -0.02    0.74
   7 -11   0    0.42    0.38
   7  11   0   -0.05    0.41
  -7 -11   0   -1.33    0.62
  -8  11   0    2.12    0.95
   8  11   0    4.43    0.68
  -8 -11   0    4.39    0.97
  -9  11   0    0.39    0.99
  -9 -11   0    1.13    0.87
   9  11   0   -0.01    0.48
 -10  11   0    6.84    1.44
  10  11   0    5.92    0.86
 -10 -11   0    8.82    1.39
   0 -12   0   36.30    3.92
   0 -12   0   33.42    3.43
   1 -12   0   -0.13    0.55
   1 -12   0    0.33    0.30
  -1  12   0    0.25    0.59
  -1 -12   0   -0.37    0.45
  -1 -12   0   -0.08    0.53
  -2  12   0   37.56    4.10
  -2 -12   0   39.13    4.41
  -2  12   0   31.38    4.42
   2  12   0   33.31    3.64
  -2 -12   0   39.10    4.12
   2 -12   0   36.03    3.58
  -3  12   0    0.12    0.68
  -3 -12   0   -0.42    0.48
   3  12   0   -0.47    0.51
  -3  12   0   -0.11    0.77
   3 -12   0   -0.53    0.32
  -3 -12   0   -0.44    0.51
  -4  12   0   15.86    2.39
   4  12   0   14.67    1.92
  -4 -12   0   21.03    2.35
   4 -12   0   19.78    1.88
  -4 -12   0   20.41    2.24
   5 -12   0    0.04    0.35
  -5  12   0   -0.28    0.72
   5  12   0    0.36    0.46
  -5 -12   0    0.03    0.62
   6 -12   0    2.34    0.49
  -6  12   0    1.51    0.78
   6  12   0    1.99    0.54
  -6 -12   0    3.56    0.86
  -7  12   0    0.66    0.80
   7  12   0   -0.46    0.52
  -7 -12   0   -0.78    0.70
  -8  12   0    1.65    1.00
   8  12   0    0.78    0.51
  -8 -12   0    0.49    0.80
  -9  12   0   -0.14    1.09
  -9 -12   0    1.38    0.99
   9  12   0    0.62    0.56
   0 -13   0   -0.01    0.38
   0  13   0   -0.01    0.73
   0 -13   0   -1.09    0.59
  -1 -13   0    0.58    0.62
  -1  13   0   -0.09    0.71
   1  13   0    0.41    0.68
   1 -13   0    0.44    0.40
  -1 -13   0    0.46    0.55
  -2 -13   0   26.97    3.20
   2 -13   0   25.63    2.77
  -2  13   0   31.51    3.49
  -2 -13   0   29.86    3.41
   2  13   0   23.63    2.84
  -2  13   0   29.26    3.23
   3 -13   0   -0.47    0.39
  -3  13   0   -0.06    0.78
  -3 -13   0    0.54    0.67
   3  13   0   -0.26    0.54
  -3 -13   0   -0.18    0.69
  -4 -13   0   20.84    2.44
  -4  13   0   20.79    2.66
   4  13   0   17.82    2.12
   4 -13   0   21.57    2.08
  -5 -13   0    0.42    0.77
  -5  13   0    0.02    0.87
   5  13   0    0.23    0.60
   5 -13   0    0.62    0.49
  -6  13   0    0.61    0.90
   6  13   0    0.52    0.52
  -6 -13   0    0.88    0.76
  -7  13   0   -0.39    1.01
   7  13   0   -0.13    0.60
  -7 -13   0   -0.47    0.84
  -8 -13   0    1.52    1.02
  -8  13   0    2.21    1.12
   8  13   0    2.11    0.70
   0  14   0   21.31    2.87
   0 -14   0   22.68    2.62
  -1  14   0    0.18    0.86
   1  14   0    0.59    0.79
  -1 -14   0   -0.73    0.70
   1 -14   0    0.40    0.45
  -1  14   0   -0.73    0.88
   2 -14   0   19.62    2.21
  -2  14   0   20.91    2.81
   2  14   0   22.97    2.31
  -2 -14   0   22.59    2.57
  -2 -14   0   23.17    2.78
  -3 -14   0    0.06    0.76
  -3  14   0    0.43    0.89
   3 -14   0    0.57    0.48
   3  14   0    0.64    0.63
   4  14   0    0.33    0.68
   4 -14   0    1.22    0.58
  -4  14   0    1.02    0.93
  -4 -14   0    1.16    0.77
  -5  14   0   -0.42    0.95
  -5 -14   0    0.29    0.92
   5  14   0    0.12    0.67
   6  14   0    4.95    0.82
  -6  14   0    4.59    1.32
  -6 -14   0    5.86    1.12
   7  14   0    0.23    0.64
  -7  14   0    0.11    1.05
  -7 -14   0   -0.75    0.89
   0  15   0    0.86    1.29
   0  15   0    1.02    0.96
  -1  15   0   -0.15    1.04
   1 -15   0   -0.10    0.51
  -1 -15   0   -0.27    0.80
  -1  15   0   -0.50    1.28
   1  15   0   -0.49    0.79
  -2  15   0   10.37    1.70
   2  15   0   10.45    1.30
   2 -15   0   10.39    1.23
  -2 -15   0   10.75    1.52
   3 -15   0    1.06    0.67
  -3 -15   0   -0.53    0.77
  -3  15   0   -0.88    1.09
   3  15   0    0.58    0.73
  -4  15   0   18.33    2.40
   4  15   0   14.62    1.88
  -4 -15   0   18.70    2.21
   5  15   0    0.21    0.67
  -5 -15   0   -0.54    0.88
  -5  15   0   -0.36    1.14
   0  16   0    4.73    1.50
   0  16   0    5.82    1.23
   1  16   0   -0.86    0.93
  -1 -16   0    0.01    1.03
   2 -16   0    2.83    0.92
   2  16   0    2.15    0.82
  -2 -16   0    1.91    1.05
  -2  16   0    1.33    1.44
  -3 -16   0    0.53    1.00
  -3  16   0    0.64    1.27
  -1   0  -1   -0.29    0.05
  -1   0  -1   -0.30    0.09
   1   0  -1   -0.32    0.05
  -1   0  -1   -0.28    0.04
  -1   0   1   -0.27    0.06
  -1   0   1   -0.33    0.04
   1   0  -1   -0.27    0.03
   1   0   1   -0.28    0.05
   1   0  -1   -0.25    0.07
   1   0   1   -0.37    0.13
   1   0   1   -0.26    0.03
  -1   0   1   -0.26    0.05
  -2   0   1    0.13    0.15
  -2   0  -1   -0.48    0.10
   2   0   1   -0.31    0.15
   2   0  -1   -0.30    0.25
  -2   0  -1   -0.25    0.15
   2   0  -1   -0.28    0.15
  -2   0   1    0.19    0.12
  -2   0   1   -0.25    0.12
  -3   0  -1   -0.45    0.14
  -3   0   1    0.10    0.16
   3   0  -1    0.00    0.07
   3   0   1    0.12    0.08
  -3   0   1    0.08    0.16
  -3   0  -1    0.28    0.24
   4   0  -1    0.04    0.09
  -4   0  -1   -0.19    0.20
   4   0   1    0.15    0.09
  -4   0  -1   -0.29    0.24
  -4   0   1   -0.20    0.22
  -4   0   1   -0.21    0.19
   5   0   1   -0.10    0.11
  -5   0   1    0.06    0.30
  -5   0   1   -0.43    0.24
   5   0  -1   -0.05    0.12
  -5   0  -1   -0.60    0.35
  -5   0  -1   -0.32    0.24
  -6   0  -1    0.09    0.31
  -6   0  -1    0.03    0.44
   6   0   1    0.16    0.14
  -6   0   1   -0.76    0.28
   6   0  -1    0.02    0.13
  -6   0   1    0.56    0.39
  -7   0  -1    0.46    0.37
   7   0  -1    0.39    0.15
  -7   0   1    0.14    0.35
   7   0   1    0.16    0.13
  -7   0  -1   -0.42    0.48
  -7   0   1    0.17    0.46
  -8   0   1   -0.19    0.40
   8   0  -1   -0.15    0.19
  -8   0  -1   -0.70    0.62
   8   0   1    0.44    0.19
  -8   0   1    0.26    0.50
  -8   0  -1    0.12    0.40
  -9   0  -1    0.08    0.52
  -9   0   1    0.38    0.71
  -9   0   1   -0.21    0.49
  -9   0  -1   -0.15    0.70
   9   0   1   -0.13    0.20
   9   0  -1   -0.06    0.18
 -10   0  -1    0.12    0.61
  10   0   1    0.48    0.24
 -10   0  -1   -0.59    0.94
 -10   0   1    0.43    0.57
 -10   0   1    1.06    0.89
  10   0  -1    0.01    0.23
 -11   0   1    1.33    0.80
 -11   0   1   -1.06    1.04
  11   0   1    0.16    0.28
 -11   0  -1    0.77    0.81
 -11   0  -1   -2.23    1.23
  11   0  -1   -0.45    0.23
 -12   0   1    0.46    1.54
 -12   0  -1    0.67    1.57
 -12   0   1   -0.36    1.30
  12   0  -1    0.21    0.31
  12   0   1    0.32    0.32
 -13   0  -1   -0.34    2.07
  13   0  -1   -0.23    0.36
  13   0   1   -0.13    0.35
 -13   0   1    0.26    1.80
 -14   0  -1   -7.48    2.50
 -14   0   1   -5.36    2.48
   0   1  -1    0.01    0.03
   0   1   1    0.10    0.06
   0  -1  -1   -0.04    0.02
   0   1   1    0.02    0.07
   0  -1   1    0.03    0.03
   0   1   1    0.00    0.03
   0   1  -1    0.00    0.04
   0  -1   1   -0.02    0.04
   0  -1  -1   -0.01    0.05
   0  -1   1   -0.01    0.02
   0   1  -1    0.00    0.05
   0  -1  -1    0.00    0.04
  -1  -1  -1    8.86    0.94
   1   1  -1   10.85    1.17
   1  -1   1    9.53    1.16
  -1   1   1    9.60    0.93
  -1  -1  -1    8.84    1.18
   1   1  -1    9.39    1.08
   1   1  -1    9.20    0.94
  -1   1   1    9.13    1.06
  -1  -1  -1    9.22    1.06
  -1   1   1    9.24    1.15
   1   1   1    9.36    0.94
  -1  -1   1    9.43    1.16
   1  -1  -1    9.67    1.06
  -1   1  -1    9.81    1.15
  -1   1  -1    9.42    0.93
  -1  -1   1   10.40    0.95
   1  -1  -1    9.47    0.93
  -1  -1   1    8.81    1.06
   1   1   1    9.55    1.19
   1  -1  -1    9.81    1.16
  -2   1   1    1.59    0.21
   2   1  -1    1.37    0.20
  -2  -1  -1    2.13    0.41
   2  -1   1    1.58    0.21
  -2   1   1    2.84    0.22
  -2  -1  -1    1.28    0.25
  -2   1   1    1.86    0.26
   2   1  -1    1.62    0.38
   2   1   1    1.19    0.20
  -2   1  -1    1.71    0.22
  -2  -1   1    1.32    0.31
   2  -1  -1    2.14    0.19
  -2  -1   1    2.68    0.26
  -2   1  -1    1.50    0.27
   3  -1   1   11.77    1.33
  -3   1   1   14.73    1.46
  -3  -1  -1   11.94    1.49
  -3   1   1   11.92    1.32
  -3  -1  -1   11.38    1.33
   3   1  -1   11.28    1.17
   3  -1   1   11.01    1.16
  -3   1  -1   11.99    1.33
   3  -1  -1   12.20    1.17
   3   1   1   10.99    1.17
  -3  -1   1   12.24    1.47
  -3   1  -1   13.18    1.46
  -3  -1   1   12.53    1.34
   4  -1   1   34.89    3.42
   4   1  -1   37.82    3.43
  -4   1   1   35.37    3.88
  -4   1   1   32.36    4.21
  -4  -1  -1   34.75    4.24
  -4  -1  -1   36.14    3.89
  -4  -1   1   32.33    4.22
   4  -1  -1   34.05    3.42
  -4   1  -1   34.66    4.21
  -4   1  -1   34.24    3.88
   4   1   1   34.86    3.43
  -4  -1   1   36.12    3.89
   5  -1   1    3.79    0.42
  -5  -1  -1    4.10    0.68
  -5   1   1    3.76    0.53
   5   1  -1    3.80    0.43
  -5  -1  -1    4.37    0.56
  -5   1   1    4.39    0.61
   5  -1  -1    4.28    0.43
  -5  -1   1    4.44    0.56
  -5   1  -1    4.64    0.53
  -5  -1   1    4.37    0.67
   5   1   1    3.61    0.43
  -5   1  -1    4.61    0.61
   6  -1   1   17.01    1.83
  -6   1   1   20.70    2.10
   6   1  -1   18.64    1.84
  -6   1   1   18.85    2.31
  -6  -1  -1   20.19    2.11
  -6  -1  -1   18.03    2.35
  -6   1  -1   19.49    2.10
  -6   1  -1   19.85    2.32
   6  -1  -1   19.05    1.83
  -6  -1   1   17.08    2.32
   6   1   1   16.51    1.83
  -6  -1   1   20.68    2.12
  -7   1   1    6.23    0.93
  -7  -1  -1    6.41    0.84
  -7   1   1    6.76    0.83
   7   1  -1    6.75    0.68
  -7  -1  -1    6.21    1.10
   7  -1   1    6.08    0.67
   7   1   1    6.78    0.69
  -7   1  -1    7.63    0.83
  -7  -1   1    5.49    1.01
  -7   1  -1    7.63    1.00
  -7  -1   1    5.81    0.82
   7  -1  -1    6.62    0.68
   8  -1   1   -0.03    0.17
   8   1  -1   -0.04    0.16
  -8   1   1    0.94    0.53
  -8  -1  -1    0.14    0.45
  -8  -1  -1    0.22    0.79
  -8   1   1    0.29    0.41
   8  -1  -1    0.34    0.16
  -8   1  -1   -0.39    0.50
  -8   1  -1    0.18    0.39
   8   1   1    0.11    0.18
  -8  -1   1    0.40    0.43
  -8  -1   1    0.52    0.66
   9  -1   1    4.56    0.51
  -9  -1  -1    4.61    1.14
  -9   1   1    3.64    0.84
   9   1  -1    4.27    0.52
  -9  -1  -1    6.05    0.76
  -9   1   1    5.37    0.76
   9  -1  -1    4.83    0.52
  -9  -1   1    4.86    1.05
  -9   1  -1    5.04    0.73
   9   1   1    3.83    0.52
  -9  -1   1    4.70    0.74
  -9   1  -1    4.87    0.95
  10  -1   1    2.03    0.31
 -10   1   1    1.58    0.66
 -10   1   1    0.41    0.82
 -10  -1  -1    0.68    1.09
  10   1  -1    1.73    0.31
 -10  -1  -1    2.14    0.66
  10  -1  -1    1.61    0.30
  10   1   1    1.89    0.31
 -10  -1   1    2.02    1.13
 -10   1  -1    3.57    0.94
 -10  -1   1    2.42    0.68
 -10   1  -1    3.52    0.72
 -11   1   1    9.97    1.61
 -11   1   1    9.03    1.37
 -11  -1  -1    9.79    1.87
  11  -1   1    9.69    0.96
  11   1  -1    8.21    0.96
 -11  -1  -1    9.26    1.31
 -11  -1   1   10.66    1.81
 -11  -1   1    7.82    1.29
 -11   1  -1    9.22    1.61
  11   1   1    9.09    0.98
  11  -1  -1    9.42    0.97
 -12  -1  -1    2.20    1.05
  12   1  -1    0.96    0.35
 -12   1   1   -0.26    1.19
  12  -1   1    0.96    0.32
 -12  -1  -1   -1.11    1.88
 -12  -1   1    1.72    1.71
 -12  -1   1    1.60    0.98
  12   1   1    1.48    0.36
 -12   1  -1    1.10    1.43
  12  -1  -1    1.40    0.33
  13   1  -1    0.91    0.39
 -13   1   1   -1.55    1.62
  13  -1   1    0.00    0.34
 -13  -1  -1   -3.65    1.99
 -13   1  -1   -2.36    1.82
  13   1   1    0.57    0.38
 -13  -1   1   -4.92    2.15
  13  -1  -1   -0.11    0.35
   0  -2  -1   21.06    2.12
   0   2  -1   21.85    2.13
   0  -2  -1   21.49    2.41
   0   2   1   21.60    2.42
   0  -2   1   21.74    2.12
   0  -2   1   21.53    2.41
   0  -2   1   20.98    2.60
   0   2   1   23.40    2.13
   0   2  -1   21.48    2.60
   1  -2   1  114.79   12.80
   1  -2   1  119.62   11.32
  -1  -2  -1  114.51   12.81
  -1   2   1  117.83   11.32
  -1   2   1  115.74   12.81
  -1  -2  -1  116.06   13.86
   1   2  -1  116.66   13.86
   1  -2  -1  113.49   12.81
  -1   2  -1  118.31   12.81
   1  -2  -1  115.03   11.32
  -1  -2   1  111.61   12.81
   1  -2  -1  112.05   13.85
  -1   2  -1  115.11   13.86
   1   2   1  114.81   13.87
   1   2   1  111.46   11.33
  -1  -2   1  115.22   13.85
  -1  -2   1  119.44   11.33
  -1   2  -1  120.12   11.32
   2   2  -1   50.72    5.00
  -2   2   1   51.64    4.99
   2   2  -1   52.34    6.18
   2  -2   1   51.66    5.64
  -2   2   1   51.49    5.65
   2  -2   1   52.08    4.99
  -2  -2  -1   48.79    5.66
  -2   2   1   50.79    6.12
  -2  -2  -1   47.84    6.15
   2  -2  -1   50.26    4.99
  -2  -2   1   51.16    6.14
  -2  -2   1   47.70    5.65
  -2   2  -1   50.49    6.12
   2   2   1   51.07    5.00
  -2   2  -1   51.86    5.64
   2  -2  -1   52.27    5.65
  -3  -2  -1   38.86    4.40
  -3  -2  -1   38.00    4.80
  -3   2   1   39.73    4.76
  -3   2   1   38.44    4.38
   3   2  -1   39.10    3.88
   3  -2   1   41.58    3.87
   3  -2   1   39.29    4.38
  -3   2  -1   39.57    4.38
  -3  -2   1   39.81    4.79
  -3  -2   1   39.60    4.40
  -3   2  -1   39.51    4.76
   3   2   1   37.97    3.88
   3  -2  -1   40.57    3.87
  -4   2   1    0.10    0.14
  -4   2   1   -0.05    0.22
  -4  -2  -1    1.29    0.55
   4  -2   1    0.05    0.07
  -4  -2  -1   -0.20    0.23
   4   2  -1   -0.07    0.11
   4  -2  -1    0.11    0.07
   4   2   1    0.00    0.11
  -4   2  -1    0.06    0.24
  -4  -2   1    0.42    0.50
  -4   2  -1    0.24    0.17
  -4  -2   1    0.37    0.22
   5  -2   1   15.66    1.65
  -5  -2  -1   18.99    2.21
  -5   2   1   15.89    2.07
   5   2  -1   18.19    1.67
  -5   2   1   18.21    1.89
  -5  -2  -1   16.55    1.91
  -5   2  -1   17.30    2.08
   5  -2  -1   17.24    1.65
  -5  -2   1   16.48    1.91
  -5   2  -1   16.88    1.89
  -5  -2   1   15.23    2.16
   5   2   1   15.91    1.66
   6   2  -1    2.00    0.32
  -6   2   1    2.23    0.41
  -6  -2  -1    2.08    0.46
  -6   2   1    2.83    0.48
  -6  -2  -1    2.31    0.88
   6  -2   1    3.26    0.28
  -6  -2   1    2.55    0.46
   6   2   1    1.71    0.30
  -6  -2   1    4.35    0.76
  -6   2  -1    2.21    0.41
   6  -2  -1    2.69    0.28
  -6   2  -1    0.92    0.47
  -7  -2  -1   17.42    2.17
  -7  -2  -1   18.83    2.55
   7   2  -1   18.45    1.90
   7  -2   1   19.61    1.88
  -7   2   1   20.88    2.17
  -7   2   1   15.94    2.37
  -7   2  -1   20.91    2.16
   7   2   1   16.55    1.89
  -7  -2   1   20.64    2.51
  -7  -2   1   21.97    2.19
  -7   2  -1   21.05    2.41
   7  -2  -1   19.29    1.88
  -8  -2  -1    6.75    0.85
   8  -2   1    6.20    0.64
  -8   2   1    6.59    0.82
  -8  -2  -1    5.32    1.22
   8   2  -1    6.06    0.66
  -8   2   1    5.44    0.94
  -8  -2   1    6.47    1.22
   8  -2  -1    5.95    0.64
  -8   2  -1    5.26    0.94
  -8   2  -1    6.27    0.81
   8   2   1    5.94    0.66
  -8  -2   1    7.17    0.86
   9  -2   1    3.07    0.38
  -9   2   1    2.49    0.72
  -9  -2  -1    3.60    0.64
  -9   2   1    3.97    0.64
  -9  -2  -1    1.27    1.20
   9   2  -1    3.05    0.40
  -9  -2   1    2.74    0.68
  -9  -2   1    2.88    1.16
  -9   2  -1    4.77    0.66
   9   2   1    2.33    0.39
  -9   2  -1    2.86    0.80
   9  -2  -1    3.90    0.38
 -10  -2  -1    0.41    0.61
 -10   2   1    0.23    0.78
 -10   2   1    0.23    0.69
  10   2  -1    0.61    0.26
 -10  -2  -1    1.21    1.29
  10  -2   1    0.28    0.20
  10   2   1   -0.05    0.27
 -10  -2   1    0.68    0.63
 -10   2  -1   -0.11    0.79
 -10   2  -1   -0.40    0.78
 -10  -2   1   -0.94    1.33
  10  -2  -1    0.04    0.21
 -11   2   1    1.70    0.92
 -11  -2  -1   -1.86    1.57
 -11  -2  -1    2.02    0.73
  11  -2   1    1.52    0.27
  11   2  -1    0.70    0.32
 -11   2  -1   -0.53    1.01
 -11  -2   1   -0.52    1.56
  11   2   1    1.15    0.31
  11  -2  -1    1.43    0.28
 -11  -2   1    1.34    0.74
 -12   2   1    8.59    1.69
  12   2  -1    9.09    0.95
  12  -2   1    8.52    0.91
 -12  -2  -1    4.49    2.13
 -12  -2  -1    8.73    1.36
  12   2   1    6.63    0.92
 -12  -2   1    8.79    1.33
  12  -2  -1   10.04    0.92
 -12  -2   1    9.41    2.20
 -12   2  -1    7.09    1.75
 -13   2   1   -0.78    1.31
  13   2  -1    0.07    0.39
  13  -2   1    0.59    0.34
 -13  -2  -1   -0.16    2.18
 -13   2  -1   -4.08    1.59
  13   2   1   -0.10    0.39
 -13  -2   1   -0.81    2.11
 -13  -2   1   -0.02    1.28
  13  -2  -1    0.13    0.33
   0  -3  -1    0.04    0.13
   0  -3   1    0.05    0.07
   0  -3   1   -0.09    0.11
   0  -3  -1    0.05    0.13
   0  -3  -1   -0.03    0.07
   0  -3   1    0.18    0.15
   1   3  -1   31.77    3.72
  -1  -3  -1   30.39    3.69
   1  -3   1   30.90    3.41
   1  -3   1   32.56    3.01
  -1   3   1   30.67    3.41
  -1  -3  -1   29.51    3.42
  -1   3  -1   31.02    3.42
  -1  -3   1   29.79    3.69
  -1  -3   1   31.35    3.42
   1   3   1   30.11    3.02
   1  -3  -1   29.45    3.69
  -1   3  -1   30.82    3.69
  -1  -3   1   30.19    3.02
   1  -3  -1   31.14    3.01
   2   3  -1  128.01   12.69
  -2   3   1  134.77   14.34
  -2  -3  -1  127.53   15.53
   2  -3   1  131.17   12.68
  -2  -3  -1  129.49   14.35
  -2   3   1  134.53   15.52
  -2   3  -1  130.86   14.34
   2  -3  -1  128.47   12.68
   2   3   1  129.64   12.69
  -2  -3   1  128.47   15.52
  -2  -3   1  125.27   14.35
  -2   3  -1  127.45   15.52
  -2   3  -1  129.32   14.34
   3  -3   1   13.42    1.33
  -3  -3  -1   14.19    1.54
  -3  -3  -1   16.38    1.76
   3   3  -1   12.99    1.34
   3  -3   1   13.53    1.52
  -3   3   1   13.36    1.51
  -3   3   1   16.02    1.68
  -3  -3   1   13.42    1.54
   3   3   1   13.36    1.35
  -3   3  -1   11.53    1.66
  -3  -3   1   13.69    1.73
  -3   3  -1   13.35    1.50
   3  -3  -1   13.61    1.32
   4  -3   1    4.25    0.43
  -4   3   1    3.65    0.58
   4   3  -1    4.30    0.46
  -4  -3  -1    4.52    0.57
   4  -3   1    4.59    0.60
  -4   3   1    4.31    0.50
  -4  -3  -1    4.46    0.81
  -4  -3   1    4.46    0.57
   4  -3  -1    4.17    0.43
  -4  -3   1    3.60    0.80
  -4   3  -1    3.36    0.59
  -4   3  -1    4.58    0.50
   4   3   1    4.18    0.46
  -5  -3  -1    2.73    0.98
  -5   3   1    6.22    0.63
   5  -3   1    5.54    0.54
   5   3  -1    4.88    0.56
  -5  -3  -1    6.34    0.71
  -5   3   1    3.62    0.71
  -5  -3   1    4.21    0.71
   5  -3  -1    6.38    0.54
  -5   3  -1    6.29    0.63
   5   3   1    3.99    0.56
  -5  -3   1    4.57    0.97
  -5   3  -1    3.29    0.72
  -6  -3  -1    2.61    0.86
   6   3  -1    1.87    0.24
  -6   3   1    2.63    0.43
  -6   3   1    1.49    0.32
  -6  -3  -1    0.69    0.37
   6  -3   1    2.09    0.20
   6   3   1    1.42    0.23
  -6  -3   1    1.95    0.43
  -6   3  -1    2.20    0.34
   6  -3  -1    1.11    0.19
  -6  -3   1    0.86    0.84
  -6   3  -1    1.31    0.39
   7   3  -1    4.29    0.49
  -7  -3  -1    4.10    1.09
  -7  -3  -1    5.63    0.64
   7  -3   1    4.18    0.45
  -7   3   1    3.98    0.61
  -7   3   1    4.00    0.70
  -7  -3   1    4.61    1.05
   7  -3  -1    4.01    0.45
   7   3   1    3.91    0.49
  -7   3  -1    4.74    0.70
  -7  -3   1    5.27    0.65
  -7   3  -1    5.64    0.61
  -8   3   1    0.76    0.40
  -8  -3  -1    0.17    1.06
  -8  -3  -1    0.13    0.44
   8  -3   1   -0.15    0.13
  -8   3   1   -0.43    0.41
   8   3  -1    0.17    0.22
   8   3   1    0.21    0.22
  -8   3  -1    0.39    0.52
   8  -3  -1    0.18    0.13
  -8  -3   1    0.40    0.47
  -8  -3   1    1.33    0.96
  -8   3  -1    0.04    0.41
  -9   3   1    0.09    0.54
  -9   3   1   -0.56    0.62
   9  -3   1    0.44    0.17
  -9  -3  -1    1.51    1.24
  -9  -3  -1    0.31    0.55
   9   3  -1   -0.15    0.21
  -9  -3   1   -0.04    0.54
   9  -3  -1    0.01    0.16
  -9  -3   1   -0.11    1.18
  -9   3  -1    0.42    0.65
   9   3   1    0.07    0.22
  -9   3  -1    0.23    0.63
  10  -3   1    1.02    0.23
 -10   3   1    0.78    0.70
 -10  -3  -1    0.83    1.45
  10   3  -1    0.72    0.35
 -10  -3  -1    0.99    0.64
  10   3   1    0.80    0.28
  10  -3  -1    1.20    0.22
 -10  -3   1    0.88    0.58
 -10  -3   1    2.01    1.32
 -10   3  -1    1.45    0.74
  11   3  -1    2.69    0.45
 -11   3   1    2.81    0.93
 -11  -3  -1    1.96    1.71
  11  -3   1    2.65    0.38
 -11  -3  -1    2.25    0.79
 -11   3  -1    3.67    1.14
 -11  -3   1    2.69    0.83
  11  -3  -1    2.90    0.38
 -11  -3   1    1.03    1.70
  11   3   1    3.88    0.47
 -12  -3  -1   -3.89    1.95
 -12   3   1    0.04    1.09
  12   3  -1   -0.15    0.36
 -12  -3  -1    0.68    0.88
  12  -3   1    0.26    0.27
  12   3   1    0.52    0.36
 -12   3  -1   -1.11    1.02
  12  -3  -1   -0.08    0.26
 -12  -3   1   -1.23    0.84
 -12  -3   1   -5.68    1.98
  13   3  -1    2.75    0.52
 -13  -3  -1    1.18    1.19
 -13   3   1    0.84    1.43
  13  -3   1    3.17    0.42
 -13  -3  -1   -0.54    2.27
 -13  -3   1    1.97    1.10
  13   3   1    2.49    0.47
 -13  -3   1    3.29    2.51
  13  -3  -1    2.33    0.44
 -13   3  -1    2.64    1.43
   0  -4  -1   26.93    2.95
   0  -4   1   27.91    2.60
   0  -4   1   26.77    3.19
   0  -4  -1   26.54    3.19
   0  -4   1   24.60    2.95
   0  -4  -1   26.14    2.60
  -1  -4  -1  144.31   16.06
   1  -4   1  148.37   16.06
  -1  -4  -1  141.51   17.37
   1  -4   1  150.43   14.20
   1  -4  -1  147.98   16.06
  -1  -4   1  144.35   17.36
   1  -4  -1  144.86   14.20
   1  -4  -1  145.93   17.37
  -1  -4   1  140.70   14.20
  -1  -4   1  142.91   16.06
  -1   4  -1  145.01   17.37
  -2  -4  -1   16.50    1.95
  -2   4   1   16.43    2.11
  -2  -4  -1   16.85    2.12
   2  -4   1   17.84    1.71
  -2   4   1   18.11    1.95
   2   4  -1   17.40    1.73
  -2  -4   1   15.32    1.95
  -2   4  -1   18.04    1.98
  -2   4  -1   17.43    1.94
  -2  -4   1   17.57    2.10
   2   4   1   19.26    1.73
   2  -4  -1   17.13    1.71
  -2   4  -1   17.73    2.12
  -3   4   1    3.02    0.59
  -3   4   1    4.90    0.55
  -3  -4  -1    3.87    0.58
  -3  -4  -1    4.01    0.69
   3   4  -1    4.84    0.50
   3  -4   1    4.18    0.44
  -3   4  -1    4.89    0.54
  -3   4  -1    3.75    0.60
   3   4   1    4.22    0.48
  -3  -4   1    4.52    0.58
  -3  -4   1    4.08    0.65
   3  -4  -1    5.08    0.45
  -3   4  -1    5.07    0.63
  -4  -4  -1    6.53    0.87
   4   4  -1    6.47    0.75
  -4   4   1    5.42    0.92
   4  -4   1    7.86    0.71
  -4  -4  -1    6.00    1.09
  -4   4   1    7.32    0.81
  -4  -4   1    7.01    0.88
  -4   4  -1    7.63    0.80
   4  -4  -1    7.20    0.70
  -4  -4   1    5.56    1.08
  -4   4  -1    5.22    0.91
   4   4   1    6.78    0.75
  -5   4   1   16.11    1.93
  -5   4   1   14.77    1.73
  -5  -4  -1   17.79    2.09
  -5  -4  -1   15.69    1.78
   5  -4   1   15.38    1.52
   5   4  -1   14.19    1.55
  -5   4  -1   14.26    1.92
  -5   4  -1   15.55    1.73
  -5  -4   1   15.22    2.06
   5  -4  -1   15.26    1.52
  -5  -4   1   16.97    1.79
   5   4   1   16.92    1.56
   6   4  -1   15.72    1.28
  -6  -4  -1   10.27    1.45
  -6  -4  -1   13.68    1.79
  -6   4   1   12.24    1.59
  -6   4   1   13.02    1.41
   6  -4   1   12.35    1.22
  -6   4  -1   13.36    1.41
  -6  -4   1    8.31    1.75
  -6   4  -1   11.50    1.59
  -6  -4   1   14.12    1.48
   6  -4  -1   12.02    1.22
   6   4   1   10.57    1.25
  -7   4   1   -0.30    0.30
  -7   4   1   -0.20    0.38
   7   4  -1   -0.03    0.19
   7  -4   1   -0.01    0.12
  -7  -4  -1   -0.14    0.38
  -7  -4  -1    1.04    0.93
  -7   4  -1    0.13    0.38
  -7  -4   1    1.87    0.92
  -7  -4   1   -0.02    0.42
   7   4   1    0.07    0.19
  -7   4  -1   -0.05    0.32
   7  -4  -1    0.12    0.10
  -8   4   1    3.52    0.70
   8   4  -1    3.81    0.45
  -8   4   1    3.96    0.61
  -8  -4  -1    4.59    1.24
  -8  -4  -1    3.19    0.64
   8  -4   1    3.40    0.39
  -8  -4   1    2.40    0.64
   8   4   1    3.71    0.44
  -8   4  -1    3.42    0.61
   8  -4  -1    3.68    0.38
  -8  -4   1    2.75    1.15
  -8   4  -1    2.18    0.65
  -9   4   1    2.97    0.72
  -9  -4  -1    3.14    0.60
   9   4  -1    2.07    0.39
  -9   4   1    2.58    0.72
   9  -4   1    2.20    0.31
  -9  -4  -1   -0.95    1.29
  -9  -4   1    2.57    0.65
   9  -4  -1    2.83    0.31
  -9  -4   1    1.87    1.31
  -9   4  -1    3.64    0.76
   9   4   1    2.65    0.39
 -10  -4  -1    1.90    0.70
  10   4  -1    2.29    0.39
 -10   4   1    1.41    0.68
 -10  -4  -1    0.80    1.49
  10  -4   1    1.68    0.27
 -10   4  -1    1.71    0.82
 -10  -4   1    2.29    0.70
 -10  -4   1    0.97    1.48
  10   4   1    1.36    0.33
  10  -4  -1    2.14    0.27
 -11  -4  -1    0.05    0.73
  11  -4   1    0.26    0.22
  11   4  -1    0.52    0.35
 -11   4   1   -0.81    0.90
 -11  -4  -1   -1.73    1.78
  11  -4  -1    0.14    0.21
 -11   4  -1   -0.49    0.82
 -11  -4   1   -1.27    1.60
  11   4   1    0.26    0.35
 -11  -4   1    0.69    0.76
  12  -4   1    7.36    0.83
 -12  -4  -1    9.69    1.29
 -12  -4  -1    7.51    2.34
 -12   4   1    6.33    1.56
  12   4  -1    6.94    0.90
 -12  -4   1    6.90    1.29
 -12   4  -1    9.34    1.63
  12  -4  -1    8.59    0.83
  12   4   1    7.57    0.91
 -12  -4   1    4.44    2.35
 -13  -4  -1   -1.24    2.56
 -13  -4  -1    2.70    0.98
  13   4  -1    1.08    0.43
 -13   4   1   -2.29    1.37
  13  -4   1    0.68    0.35
 -13  -4   1   -1.80    2.87
 -13  -4   1    0.54    1.05
 -13   4  -1    2.07    1.28
  13  -4  -1    0.36    0.41
  13   4   1    0.56    0.42
   0  -5  -1   -0.05    0.21
   0  -5   1    0.03    0.19
   0  -5  -1    0.03    0.11
   0  -5   1   -0.05    0.17
   0  -5  -1   -0.24    0.17
   0  -5   1   -0.12    0.11
  -1  -5  -1    0.19    0.21
  -1  -5  -1    0.29    0.19
   1  -5   1    0.75    0.19
   1  -5   1    0.33    0.12
  -1  -5  -1    0.15    0.12
   1  -5  -1    0.24    0.20
  -1  -5   1    0.76    0.16
   1  -5  -1    0.40    0.21
  -1  -5   1    1.04    0.18
  -1  -5   1    0.69    0.20
  -1   5  -1    0.47    0.21
   1  -5  -1    0.55    0.12
  -2  -5  -1   20.51    2.33
   2  -5   1   21.27    2.04
  -2  -5  -1   20.68    2.51
  -2   5   1   20.49    2.32
   2   5  -1   17.85    2.07
  -2   5   1   19.74    2.52
  -2   5  -1   19.97    2.52
   2  -5  -1   21.45    2.04
   2   5   1   20.70    2.07
  -2   5  -1   21.81    2.31
  -2  -5   1   20.48    2.50
  -2  -5   1   20.70    2.33
  -3   5   1    2.30    0.54
   3   5  -1    3.24    0.45
  -3   5   1    4.13    0.52
   3  -5   1    4.52    0.40
  -3  -5  -1    4.07    0.59
  -3  -5  -1    4.50    0.56
  -3  -5   1    3.72    0.56
  -3  -5   1    4.37    0.55
  -3   5  -1    3.91    0.57
   3  -5  -1    3.38    0.39
  -3   5  -1    4.60    0.50
   3   5   1    2.93    0.43
   4  -5   1    4.42    0.45
  -4   5   1    4.43    0.66
  -4  -5  -1    4.31    0.64
  -4   5   1    5.15    0.56
   4   5  -1    4.17    0.50
  -4  -5  -1    3.39    0.74
  -4  -5   1    2.83    0.60
  -4   5  -1    5.42    0.67
  -4   5  -1    4.59    0.53
   4  -5  -1    4.63    0.45
  -4  -5   1    2.93    0.72
   4   5   1    3.61    0.49
  -5   5   1    2.14    0.28
  -5  -5  -1    0.59    0.68
  -5   5   1    1.54    0.39
   5  -5   1    1.79    0.21
  -5  -5  -1    0.68    0.42
   5   5  -1    1.47    0.26
  -5  -5   1    0.71    0.38
  -5   5  -1    1.98    0.26
  -5  -5   1    2.52    0.67
  -5   5  -1    2.07    0.44
   5  -5  -1    1.87    0.20
   5   5   1    1.67    0.27
   6   5  -1    5.31    0.65
  -6  -5  -1    5.32    1.14
  -6  -5  -1    5.21    0.79
  -6   5   1    6.49    0.72
   6  -5   1    6.37    0.61
  -6   5   1    4.98    0.87
  -6   5  -1    6.93    0.90
  -6  -5   1    4.21    1.13
   6   5   1    5.42    0.65
   6  -5  -1    6.60    0.61
  -6   5  -1    5.60    0.72
  -6  -5   1    6.23    0.80
  -7   5   1    0.16    0.31
   7  -5   1   -0.19    0.11
  -7  -5  -1   -3.08    0.94
  -7  -5  -1   -0.45    0.42
  -7   5   1    0.01    0.43
   7   5  -1   -0.05    0.23
   7  -5  -1    0.09    0.10
  -7   5  -1   -0.48    0.35
   7   5   1    0.24    0.22
  -7   5  -1    0.26    0.40
  -7  -5   1   -0.19    0.41
  -7  -5   1   -0.52    0.96
   8   5  -1    1.49    0.31
  -8   5   1    1.40    0.53
  -8  -5  -1    0.88    1.45
  -8   5   1    1.34    0.56
   8  -5   1    1.67    0.21
  -8  -5  -1    1.60    0.49
  -8  -5   1    0.86    0.48
   8  -5  -1    1.47    0.21
   8   5   1    1.55    0.31
  -8  -5   1    0.97    1.19
  -8   5  -1    1.14    0.58
   9  -5   1   -0.10    0.15
  -9   5   1    0.58    0.59
  -9  -5  -1    0.75    0.61
   9   5  -1   -0.20    0.30
  -9  -5  -1   -0.28    1.39
  -9  -5   1   -0.14    0.60
   9   5   1    0.06    0.29
   9  -5  -1   -0.10    0.14
  -9   5  -1   -0.49    0.58
  -9  -5   1   -1.66    1.31
  10   5  -1   -0.18    0.30
  10  -5   1    0.23    0.18
 -10  -5  -1    0.76    0.69
 -10  -5  -1   -2.63    1.57
 -10   5   1    0.27    0.74
  10   5   1   -0.01    0.33
 -10  -5   1    0.06    0.57
 -10   5  -1   -0.66    0.70
  10  -5  -1    0.04    0.17
 -10  -5   1   -0.94    1.57
  11   5  -1    0.99    0.37
 -11   5   1    0.41    0.91
 -11  -5  -1    0.74    0.80
 -11  -5  -1   -0.90    1.78
  11  -5   1    0.82    0.24
  11   5   1    0.46    0.33
 -11  -5   1    0.81    0.78
  11  -5  -1    1.52    0.26
 -11  -5   1    0.60    1.84
 -11   5  -1    1.29    0.98
 -12  -5  -1    0.32    0.95
  12   5  -1    1.67    0.48
 -12  -5  -1    0.05    2.24
 -12   5   1    0.64    1.03
  12  -5   1    0.65    0.28
 -12   5  -1    0.44    1.06
  12  -5  -1    0.71    0.32
  12   5   1    1.25    0.41
 -12  -5   1    2.22    0.86
 -12  -5   1   -0.31    2.48
 -13  -5  -1    1.92    3.39
 -13   5   1    0.37    1.25
 -13  -5  -1    2.95    1.18
  13   5  -1    1.24    0.54
  13  -5   1    1.98    0.45
 -13  -5   1    1.95    1.08
  13   5   1    1.95    0.49
 -13   5  -1    2.33    1.41
   0  -6  -1    9.04    1.19
   0  -6   1    9.42    0.96
   0  -6  -1    8.47    1.10
   0  -6  -1   10.22    0.96
   0  -6   1    8.84    1.18
   0  -6   1   11.04    1.12
   1  -6   1   26.39    2.59
  -1  -6  -1   26.66    3.18
  -1  -6  -1   27.05    2.96
   1  -6   1   26.67    2.95
  -1  -6  -1   24.84    2.60
   1  -6  -1   26.74    2.59
  -1  -6   1   26.70    3.18
  -1  -6   1   26.13    2.96
   1  -6  -1   27.36    3.19
  -1  -6   1   26.20    2.60
   1  -6  -1   25.19    2.95
   2   6  -1    5.28    0.64
   2  -6   1    5.66    0.58
  -2   6   1    7.30    0.70
  -2   6   1    4.70    0.75
  -2  -6  -1    4.78    0.74
  -2  -6  -1    4.51    0.71
  -2   6  -1    5.74    0.69
  -2  -6   1    6.31    0.72
  -2  -6   1    6.58    0.74
   2  -6  -1    5.74    0.58
  -2   6  -1    6.76    0.78
   2   6   1    4.16    0.62
  -3   6   1    0.40    0.30
  -3  -6  -1    0.59    0.30
  -3  -6  -1    1.00    0.33
   3  -6   1    0.16    0.12
  -3   6   1    0.41    0.29
   3   6  -1    0.33    0.21
  -3   6  -1    0.49    0.33
  -3  -6   1    0.55    0.31
  -3  -6   1   -0.25    0.26
  -3   6  -1    0.36    0.26
   3   6   1    0.44    0.22
   3  -6  -1    0.06    0.11
  -4   6   1    4.35    0.63
  -4  -6  -1    3.71    0.64
   4   6  -1    3.48    0.47
   4  -6   1    4.00    0.40
  -4   6   1    3.84    0.56
  -4  -6  -1    3.44    0.57
  -4   6  -1    2.74    0.57
   4  -6  -1    3.82    0.40
  -4  -6   1    3.60    0.55
  -4   6  -1    4.67    0.54
   4   6   1    3.80    0.45
  -4  -6   1    3.74    0.61
  -5   6   1    1.04    0.39
   5  -6   1    0.91    0.15
  -5   6   1    1.20    0.26
  -5  -6  -1    0.59    0.37
  -5  -6  -1    0.56    0.54
   5   6  -1    1.43    0.26
   5  -6  -1    0.91    0.15
  -5   6  -1    0.50    0.35
   5   6   1    1.34    0.24
  -5  -6   1    1.83    0.43
  -5   6  -1    0.79    0.22
  -5  -6   1    0.53    0.52
  -6   6   1   12.34    1.24
  -6  -6  -1    8.82    1.30
  -6  -6  -1   14.54    1.59
  -6   6   1    9.57    1.41
   6  -6   1   11.02    1.08
   6   6  -1   10.04    1.13
   6   6   1   11.02    1.13
  -6   6  -1   11.12    1.23
  -6  -6   1    7.68    1.55
   6  -6  -1   10.95    1.08
  -6  -6   1   10.53    1.33
  -6   6  -1    9.41    1.43
   7   6  -1    0.80    0.28
  -7   6   1    0.65    0.37
   7  -6   1    1.10    0.16
  -7   6   1    0.57    0.45
  -7  -6  -1   -0.47    0.49
  -7  -6  -1    1.29    0.87
  -7  -6   1    0.22    0.42
   7  -6  -1    0.85    0.15
  -7  -6   1    0.98    0.89
  -7   6  -1    0.45    0.43
   7   6   1    0.89    0.27
  -7   6  -1    0.76    0.55
   8   6  -1    1.78    0.37
   8  -6   1    1.84    0.22
  -8   6   1    1.29    0.56
  -8  -6  -1    0.70    0.52
  -8  -6  -1    0.83    1.16
  -8   6  -1    1.29    0.57
  -8  -6   1    1.83    0.53
   8   6   1    1.64    0.34
   8  -6  -1    1.48    0.22
  -8  -6   1    1.60    1.16
   9  -6   1   13.78    1.49
  -9  -6  -1   22.14    2.41
  -9  -6  -1   16.76    1.84
   9   6  -1   19.47    1.57
  -9   6   1   12.78    1.96
  -9   6  -1   15.27    2.01
  -9  -6   1   19.15    2.39
   9   6   1   13.20    1.54
   9  -6  -1   14.92    1.49
  -9  -6   1   15.34    1.84
 -10  -6  -1    4.81    0.84
 -10  -6  -1    6.29    1.79
 -10   6   1    3.20    0.87
  10  -6   1    3.94    0.46
  10   6  -1    5.19    0.57
 -10  -6   1    4.35    0.89
 -10  -6   1    4.16    1.66
 -10   6  -1    3.14    0.92
  10  -6  -1    3.93    0.46
  10   6   1    4.46    0.57
  11  -6   1    1.22    0.27
 -11  -6  -1   -0.43    1.88
 -11   6   1    2.14    1.04
  11   6  -1    1.41    0.40
 -11  -6  -1    2.74    0.87
 -11  -6   1    1.56    0.90
 -11  -6   1    1.50    2.37
  11  -6  -1    1.47    0.30
 -11   6  -1    1.85    0.90
  11   6   1    0.78    0.38
 -12   6   1    7.72    1.63
 -12  -6  -1    7.89    3.11
  12  -6   1   10.84    1.01
  12   6  -1    9.57    1.09
 -12  -6  -1   10.24    1.57
 -12   6  -1    5.58    1.57
  12   6   1    8.85    1.08
 -12  -6   1    8.56    1.46
 -13  -6  -1    1.57    1.21
 -13   6   1    0.23    1.20
  13   6  -1    0.63    0.52
  13   6   1    0.28    0.52
 -13   6  -1   -0.62    1.24
 -13  -6   1    0.12    1.13
   0  -7  -1    0.16    0.30
   0  -7   1    0.62    0.25
   0  -7  -1    0.33    0.18
   0  -7   1   -0.08    0.29
   0  -7  -1    0.18    0.24
   0  -7   1    0.11    0.15
   1  -7   1    0.30    0.16
  -1  -7  -1   -0.31    0.31
   1  -7   1   -0.58    0.24
  -1  -7  -1    0.04    0.16
  -1  -7  -1   -0.34    0.25
   1  -7  -1    0.48    0.28
   1  -7  -1   -0.01    0.15
  -1  -7   1   -0.08    0.23
  -1  -7   1    0.19    0.20
  -1  -7   1    0.01    0.26
   1  -7  -1    0.09    0.26
  -2   7   1    0.06    0.28
  -2   7   1   -0.16    0.32
  -2  -7  -1   -0.42    0.25
   2  -7   1    0.88    0.16
  -2  -7  -1    0.24    0.30
  -2  -7   1    0.59    0.32
  -2  -7   1    0.65    0.26
   2   7   1    0.02    0.25
  -2   7  -1    0.26    0.27
   2  -7  -1    0.16    0.15
   3   7  -1    0.03    0.27
  -3  -7  -1    0.02    0.32
  -3   7   1    0.21    0.32
  -3   7   1    0.17    0.31
   3  -7   1    0.04    0.13
  -3  -7  -1    0.10    0.28
   3   7   1   -0.08    0.26
  -3  -7   1   -0.01    0.27
  -3   7  -1    0.38    0.35
  -3   7  -1   -0.15    0.28
  -3  -7   1   -0.38    0.29
   3  -7  -1   -0.03    0.13
  -4  -7  -1    4.90    0.70
   4   7  -1    5.08    0.61
   4  -7   1    5.40    0.53
  -4   7   1    6.03    0.72
  -4   7   1    5.12    0.75
  -4  -7  -1    4.76    0.73
  -4   7  -1    4.89    0.77
  -4  -7   1    4.63    0.71
  -4  -7   1    4.03    0.70
   4  -7  -1    5.47    0.54
  -4   7  -1    6.11    0.71
   4   7   1    4.31    0.59
  -5  -7  -1    1.40    0.47
   5   7  -1    0.49    0.30
   5  -7   1    1.27    0.17
  -5   7   1    0.86    0.45
  -5   7   1    1.45    0.34
  -5  -7  -1    0.35    0.42
  -5   7  -1    1.04    0.40
  -5  -7   1    0.32    0.37
   5   7   1    0.76    0.30
  -5   7  -1    1.14    0.31
   5  -7  -1    0.68    0.17
  -5  -7   1    0.73    0.44
  -6  -7  -1    0.97    0.59
  -6   7   1    0.14    0.28
  -6  -7  -1    1.02    0.48
  -6   7   1    0.48    0.43
   6   7  -1    0.53    0.27
   6  -7   1    0.30    0.14
  -6   7  -1   -0.06    0.29
  -6  -7   1    0.60    0.43
   6   7   1    0.76    0.27
   6  -7  -1    0.30    0.14
  -6   7  -1    0.15    0.43
  -6  -7   1   -0.37    0.53
   7  -7   1    5.97    0.56
   7   7  -1    4.92    0.62
  -7  -7  -1    3.55    0.82
  -7   7   1    3.93    0.88
  -7  -7  -1    7.00    1.06
  -7   7  -1    4.15    0.84
  -7  -7   1    4.28    1.02
   7  -7  -1    5.06    0.55
  -7  -7   1    7.24    0.84
   7   7   1    5.26    0.64
   8   7  -1    9.09    0.89
  -8  -7  -1    8.53    1.10
  -8  -7  -1    6.01    1.46
  -8   7   1    7.53    1.19
   8  -7   1    6.27    0.79
   8  -7  -1    9.18    0.80
  -8  -7   1    8.60    1.46
  -8   7  -1    8.15    1.17
  -8  -7   1    7.49    1.08
   8   7   1    7.30    0.88
  -9  -7  -1   11.02    1.43
   9  -7   1   12.52    1.11
  -9  -7  -1   10.47    1.90
  -9   7   1    6.45    1.51
   9   7  -1    9.92    1.17
  -9   7  -1   11.79    1.57
  -9  -7   1    7.54    1.87
   9   7   1    9.83    1.17
   9  -7  -1   11.93    1.11
  -9  -7   1    9.46    1.43
  10  -7   1    6.47    0.67
 -10  -7  -1    6.10    1.05
  10   7  -1    5.97    0.76
 -10   7   1    4.86    1.18
 -10  -7  -1    8.99    1.82
 -10   7  -1    5.46    1.18
  10   7   1    6.13    0.75
 -10  -7   1    7.69    2.05
  10  -7  -1    6.42    0.68
 -10  -7   1    6.08    1.05
 -11  -7  -1    2.63    2.32
  11  -7   1    0.98    0.29
 -11   7   1   -0.98    0.99
  11   7  -1    0.43    0.40
 -11  -7  -1    0.31    0.77
 -11   7  -1    0.33    0.97
  11   7   1    0.88    0.40
 -11  -7   1    0.58    0.78
 -12   7   1    0.39    1.06
 -12  -7  -1    0.86    0.95
  12   7  -1    0.20    0.50
 -12   7  -1   -0.53    1.15
 -12  -7   1    0.95    1.04
  12   7   1    0.74    0.51
   0  -8  -1    2.83    0.45
   0  -8  -1    1.89    0.33
   0  -8   1    3.01    0.33
   0  -8   1    2.46    0.41
   0  -8   1    3.10    0.43
   0  -8  -1    1.83    0.42
   1  -8   1   13.10    1.47
  -1  -8  -1   11.94    1.57
  -1  -8  -1   11.41    1.28
  -1  -8  -1   14.46    1.49
   1  -8   1   11.01    1.28
  -1  -8   1   15.11    1.50
   1  -8  -1   12.49    1.58
   1  -8  -1   12.62    1.28
  -1  -8   1   12.63    1.57
  -1   8  -1   13.48    1.60
  -1  -8   1   12.79    1.29
   1  -8  -1   13.80    1.48
  -2   8   1    0.45    0.32
  -2   8   1    0.00    0.35
   2  -8   1    0.48    0.17
  -2  -8  -1    0.21    0.29
  -2  -8  -1    0.23    0.31
   2  -8  -1    0.33    0.18
  -2   8  -1    0.27    0.36
   2   8   1    0.25    0.32
  -2  -8   1    0.67    0.27
  -2  -8   1    0.38    0.33
  -3  -8  -1    4.27    0.53
   3   8  -1    2.48    0.44
  -3   8   1    3.26    0.54
  -3   8   1    3.17    0.56
  -3  -8  -1    3.01    0.50
   3  -8   1    2.96    0.36
  -3  -8   1    2.30    0.51
  -3   8  -1    3.84    0.59
  -3  -8   1    3.99    0.49
  -3   8  -1    3.44    0.50
   3   8   1    3.53    0.46
   3  -8  -1    2.69    0.36
  -4   8   1    0.32    0.45
  -4  -8  -1    0.03    0.37
  -4  -8  -1    0.49    0.35
   4   8  -1   -0.02    0.29
  -4   8   1    0.16    0.42
   4  -8   1    0.44    0.16
  -4  -8   1    0.51    0.32
  -4   8  -1    0.64    0.43
   4   8   1    0.85    0.29
   4  -8  -1    0.46    0.16
  -4  -8   1    0.63    0.40
  -4   8  -1    0.20    0.42
  -5  -8  -1    3.79    0.65
  -5   8   1    3.99    0.65
   5   8  -1    4.14    0.50
   5  -8   1    4.41    0.43
  -5  -8  -1    3.58    0.61
  -5   8   1    2.86    0.68
  -5   8  -1    4.11    0.65
  -5   8  -1    3.30    0.65
   5  -8  -1    3.60    0.42
  -5  -8   1    2.93    0.62
  -5  -8   1    3.66    0.64
   5   8   1    3.98    0.51
   6  -8   1   -0.44    0.15
   6   8  -1    0.05    0.27
  -6  -8  -1    0.15    0.53
  -6   8   1   -0.01    0.48
  -6  -8  -1   -0.54    0.48
  -6   8   1   -0.03    0.43
   6  -8  -1   -0.10    0.17
  -6  -8   1    0.90    0.48
  -6   8  -1    0.11    0.43
  -6  -8   1    0.32    0.44
   6   8   1   -0.06    0.25
  -7   8   1    0.60    0.53
  -7  -8  -1    0.36    0.56
   7  -8   1    1.33    0.21
  -7  -8  -1    2.36    0.69
   7   8  -1    0.35    0.32
  -7  -8   1    0.84    0.65
  -7   8  -1    0.52    0.52
   7  -8  -1    0.96    0.20
   7   8   1    0.78    0.33
  -7  -8   1    0.45    0.51
   8  -8   1    4.23    0.43
  -8   8   1    2.48    0.83
  -8  -8  -1    4.20    0.73
   8   8  -1    3.06    0.52
  -8  -8  -1    2.92    1.04
   8   8   1    3.79    0.54
  -8   8  -1    3.06    0.85
  -8  -8   1    5.96    1.05
   8  -8  -1    3.81    0.43
  -8  -8   1    2.68    0.72
  -9   8   1   -0.59    0.72
  -9  -8  -1   -0.91    1.17
   9   8  -1   -0.41    0.34
   9  -8   1    0.17    0.22
  -9  -8  -1   -0.14    0.73
  -9  -8   1    0.48    1.36
  -9   8  -1   -0.36    0.72
  -9  -8   1   -0.59    0.61
   9   8   1   -0.06    0.40
   9  -8  -1    0.10    0.24
 -10  -8  -1    4.81    0.94
 -10   8   1    4.52    0.98
 -10  -8  -1    5.00    1.89
  10   8  -1    3.87    0.64
  10  -8   1    5.00    0.53
 -10   8  -1    4.05    1.07
  10  -8  -1    3.76    0.56
 -10  -8   1    4.74    0.95
  10   8   1    3.88    0.66
  11   8  -1    2.28    0.58
 -11  -8  -1    2.01    1.04
 -11   8   1    4.20    1.18
 -11  -8   1    4.34    0.93
  11   8   1    2.93    0.56
 -11   8  -1    1.58    1.01
 -12   8   1   -1.08    1.02
 -12  -8  -1    1.15    1.22
  12   8  -1    0.01    0.52
 -12   8  -1   -0.18    1.11
 -12  -8   1   -1.16    0.90
  12   8   1    0.17    0.44
   0  -9   1    0.39    0.19
   0  -9  -1   -0.23    0.21
   0  -9  -1    0.34    0.35
   0  -9   1    0.26    0.35
   0  -9   1    0.33    0.29
   0  -9  -1    0.01    0.29
   1  -9   1    0.88    0.42
  -1  -9  -1    2.05    0.31
  -1  -9  -1    1.87    0.39
  -1  -9  -1    1.18    0.41
   1  -9   1    2.15    0.30
  -1   9  -1    2.18    0.48
   1  -9  -1    1.93    0.42
  -1  -9   1    2.36    0.42
  -1  -9   1    2.40    0.39
  -1  -9   1    2.13    0.31
   1  -9  -1    2.55    0.41
   1  -9  -1    1.87    0.31
  -2   9   1    2.24    0.43
  -2   9   1    1.34    0.46
  -2  -9  -1    1.61    0.38
   2   9  -1    0.17    0.42
   2  -9   1    2.25    0.26
  -2  -9  -1    1.41    0.44
   2   9   1    1.54    0.40
  -2  -9   1    1.55    0.37
  -2  -9   1    1.32    0.41
  -2   9  -1    1.71    0.44
   2  -9  -1    1.21    0.25
  -3  -9  -1    0.07    0.37
   3   9  -1   -0.07    0.31
  -3   9   1   -0.02    0.41
  -3   9   1    0.49    0.41
   3  -9   1    0.39    0.19
  -3  -9  -1    0.06    0.32
  -3   9  -1    0.37    0.39
   3  -9  -1   -0.13    0.18
  -3   9  -1    0.48    0.45
   3   9   1   -0.34    0.28
  -3  -9   1    0.90    0.38
  -3  -9   1    0.72    0.32
  -4   9   1    0.18    0.41
   4   9  -1    0.04    0.35
  -4  -9  -1    0.36    0.39
  -4  -9  -1   -0.52    0.36
   4  -9   1   -0.41    0.18
  -4   9   1   -0.16    0.50
  -4  -9   1    0.46    0.33
   4  -9  -1    0.45    0.18
  -4  -9   1    0.18    0.41
  -4   9  -1   -0.09    0.46
  -4   9  -1    0.31    0.47
   4   9   1    0.14    0.31
  -5  -9  -1    0.82    0.43
  -5   9   1    0.69    0.68
  -5  -9  -1    1.11    0.53
  -5   9   1    1.17    0.56
   5  -9   1    0.83    0.21
   5   9  -1    0.37    0.37
   5  -9  -1    0.93    0.22
  -5   9  -1    0.09    0.50
   5   9   1    0.20    0.35
  -5  -9   1    0.94    0.47
  -5  -9   1    0.46    0.39
  -5   9  -1    0.91    0.72
   6   9  -1   19.61    2.18
  -6  -9  -1   22.93    2.51
   6  -9   1   22.01    2.13
  -6  -9  -1   21.79    2.67
  -6   9   1   18.55    2.69
  -6  -9   1   23.49    2.66
   6  -9  -1   21.80    2.13
   6   9   1   19.54    2.18
  -6  -9   1   20.73    2.49
  -6   9  -1   22.58    2.72
  -7  -9  -1    3.92    0.84
   7  -9   1    4.70    0.48
   7   9  -1    3.53    0.60
  -7  -9  -1    5.05    0.81
  -7   9   1    4.71    0.82
  -7   9  -1    2.58    0.81
  -7  -9   1    3.19    0.76
   7  -9  -1    4.12    0.48
  -7  -9   1    3.95    0.84
   7   9   1    4.33    0.60
  -8  -9  -1    4.06    0.90
  -8  -9  -1    2.40    1.04
  -8   9   1    4.51    0.92
   8  -9   1    3.73    0.50
   8   9  -1    4.45    0.63
  -8  -9   1    3.76    0.81
   8  -9  -1    4.87    0.50
   8   9   1    3.74    0.60
  -8  -9   1    5.80    1.23
  -8   9  -1    4.86    0.90
   9  -9   1    0.45    0.28
  -9   9   1   -0.36    0.74
  -9  -9  -1    0.72    0.84
   9   9  -1    0.36    0.46
  -9  -9  -1    0.83    1.40
  -9   9  -1   -0.14    0.74
   9  -9  -1   -0.08    0.35
   9   9   1   -0.17    0.42
  -9  -9   1   -0.45    0.76
 -10   9   1    0.55    0.87
  10   9  -1    1.14    0.51
 -10  -9  -1    0.91    0.87
 -10  -9   1   -0.03    0.83
  10   9   1    0.84    0.41
 -10   9  -1   -0.61    0.97
  11   9  -1    0.17    0.50
 -11   9   1    0.79    1.07
 -11  -9  -1    1.27    1.05
 -11  -9   1   -0.63    0.92
 -11   9  -1    1.20    1.13
  11   9   1    0.75    0.50
   0 -10  -1    7.81    0.84
   0 -10  -1    6.45    1.02
   0 -10  -1    7.47    0.98
   0 -10   1    8.60    1.06
   0 -10   1    8.90    1.01
   0 -10   1    8.50    0.84
  -1 -10  -1   -0.48    0.35
  -1 -10  -1   -0.41    0.35
   1 -10   1    0.56    0.38
   1 -10   1    0.25    0.20
  -1 -10   1   -0.33    0.35
   1 -10  -1   -0.34    0.22
   1 -10  -1    0.74    0.35
  -1 -10   1   -0.20    0.32
  -1  10  -1    0.18    0.45
   1 -10  -1    0.02    0.40
  -1 -10   1    0.17    0.27
   2  10  -1   -0.13    0.44
  -2 -10  -1    0.21    0.36
  -2  10   1    0.37    0.42
  -2 -10  -1    0.82    0.42
   2 -10   1    0.68    0.22
  -2  10   1    0.11    0.45
   2 -10  -1    0.79    0.24
  -2 -10   1    1.51    0.43
  -2 -10   1    0.81    0.35
  -2  10  -1    0.18    0.47
  -2  10  -1    0.70    0.45
   2  10   1    0.00    0.41
   3  10  -1    2.08    0.52
  -3 -10  -1    1.36    0.54
  -3  10   1    2.31    0.61
  -3 -10  -1    3.32    0.54
   3 -10   1    3.15    0.39
  -3  10   1    2.99    0.63
  -3 -10   1    3.17    0.59
   3  10   1    2.80    0.51
  -3  10  -1    3.35    0.60
   3 -10  -1    3.74    0.39
  -3 -10   1    2.91    0.53
  -3  10  -1    2.36    0.63
  -4 -10  -1    3.41    0.55
  -4  10   1    1.61    0.61
   4  10  -1    3.50    0.51
  -4  10   1    3.24    0.74
  -4 -10  -1    2.47    0.60
   4 -10   1    3.58    0.39
   4  10   1    2.22    0.51
  -4 -10   1    2.79    0.54
  -4 -10   1    2.02    0.60
   4 -10  -1    2.59    0.38
  -4  10  -1    3.25    0.63
  -4  10  -1    4.07    0.78
  -5 -10  -1    6.98    0.98
   5 -10   1    6.72    0.73
  -5  10   1    7.77    1.06
   5  10  -1    7.78    0.84
  -5 -10  -1    5.25    0.98
  -5  10  -1    6.14    1.06
  -5 -10   1    5.73    1.01
   5 -10  -1    6.88    0.73
   5  10   1    7.58    0.83
  -5 -10   1    6.63    0.97
   6 -10   1    4.96    0.66
   6  10  -1    7.05    0.79
  -6 -10  -1    6.77    0.92
  -6 -10  -1    7.73    0.95
  -6  10   1    5.79    1.02
  -6  10  -1    6.84    1.03
  -6 -10   1    5.91    0.94
  -6 -10   1    6.55    1.02
   6  10   1    4.82    0.73
   6 -10  -1    6.27    0.67
  -7  10   1    1.37    0.65
   7  10  -1    1.91    0.47
   7 -10   1    1.94    0.35
  -7 -10  -1    2.22    0.73
  -7 -10  -1    1.59    0.73
  -7  10  -1    2.47    0.81
   7 -10  -1    2.54    0.37
   7  10   1    1.18    0.43
  -7 -10   1    2.63    0.67
   8  10  -1    0.07    0.45
  -8 -10  -1   -0.71    0.69
   8 -10   1    0.03    0.29
  -8  10   1   -0.22    0.77
   8  10   1    0.38    0.43
  -8 -10   1    0.84    0.68
  -8  10  -1    0.39    0.86
   8 -10  -1   -0.33    0.38
   9 -10   1    3.02    0.55
  -9  10   1    1.69    1.02
   9  10  -1    3.10    0.56
  -9 -10  -1    3.24    0.97
   9  10   1    3.79    0.62
  -9 -10   1    3.60    0.88
  -9  10  -1    3.24    1.05
 -10  10   1    2.42    0.95
 -10 -10  -1    0.53    0.86
  10  10  -1    0.72    0.53
 -10 -10   1    1.30    0.85
  10  10   1   -0.12    0.51
 -10  10  -1    0.87    1.11
 -11 -10  -1    0.25    0.97
  11  10  -1    1.36    0.59
 -11  10   1   -0.41    1.15
  11  10   1    1.31    0.50
 -11  10  -1    1.65    1.05
 -11 -10   1    1.27    1.05
   0 -11  -1   -0.60    0.45
   0 -11  -1    0.35    0.29
   0 -11   1   -0.27    0.44
   0 -11  -1    0.57    0.40
   0 -11   1    0.73    0.31
  -1 -11  -1    9.97    1.13
  -1 -11  -1    9.26    1.08
   1 -11   1    8.72    1.08
   1 -11   1    7.74    0.89
   1 -11  -1    9.31    0.91
  -1 -11   1    7.37    1.10
  -1  11  -1   10.01    1.20
   1 -11  -1    7.65    1.07
  -1 -11   1    7.32    0.90
  -1 -11   1    7.28    1.11
   1  11   1    8.17    1.00
   2 -11   1    7.33    0.82
  -2  11   1    7.34    1.13
  -2 -11  -1    8.84    1.05
  -2 -11  -1    7.54    1.03
   2  11  -1    5.42    0.93
  -2  11   1    7.53    1.03
   2 -11  -1    8.28    0.83
  -2 -11   1    7.63    1.01
  -2  11  -1    8.52    1.04
  -2  11  -1    6.78    1.10
  -2 -11   1    7.29    1.02
   2  11   1    7.36    0.90
  -3 -11  -1    2.76    0.61
  -3  11   1    0.61    0.57
   3  11  -1    1.32    0.48
  -3  11   1    1.22    0.58
  -3 -11  -1    1.01    0.47
   3 -11   1    1.42    0.32
  -3  11  -1    2.32    0.64
  -3 -11   1    1.09    0.43
   3 -11  -1    0.35    0.30
   3  11   1    1.24    0.47
  -3 -11   1    2.02    0.60
  -3  11  -1    1.28    0.62
  -4  11   1    8.46    1.21
  -4 -11  -1    9.94    1.09
   4 -11   1    7.08    0.85
   4  11  -1    7.82    0.97
  -4  11   1    7.30    1.24
  -4 -11  -1    7.25    1.09
   4  11   1    8.32    0.94
  -4  11  -1    8.48    1.19
  -4 -11   1    8.99    1.10
  -4 -11   1    7.21    1.08
   4 -11  -1    7.62    0.85
   5  11  -1    1.15    0.47
  -5 -11  -1    0.91    0.53
  -5  11   1    0.35    0.62
   5 -11   1    0.55    0.29
  -5 -11  -1    1.02    0.59
  -5 -11   1    0.14    0.53
   5 -11  -1    0.82    0.31
  -5 -11   1    1.06    0.59
   5  11   1    0.24    0.47
  -5  11  -1    0.22    0.64
   6  11  -1   -0.28    0.42
  -6  11   1    0.21    0.64
  -6 -11  -1   -0.23    0.69
  -6 -11  -1   -0.04    0.66
   6 -11   1   -0.46    0.29
   6 -11  -1   -0.12    0.33
   6  11   1   -0.03    0.40
  -6 -11   1    0.10    0.70
  -6  11  -1    0.12    0.74
   7 -11   1    1.33    0.36
  -7  11   1    0.97    0.79
  -7 -11  -1    1.59    0.71
   7  11  -1    1.17    0.46
  -7  11  -1    0.65    0.82
  -7 -11   1   -0.11    0.72
   7  11   1    0.69    0.50
   7 -11  -1    1.03    0.44
  -8 -11  -1    6.07    1.06
   8  11  -1    5.98    0.86
   8 -11   1    7.16    0.80
  -8  11   1    5.88    1.20
  -8  11  -1    5.06    1.24
  -8 -11   1    7.17    1.19
   8  11   1    5.92    0.82
  -9 -11  -1    3.08    0.87
  -9  11   1    0.92    1.04
   9  11  -1    1.45    0.51
  -9 -11   1    1.12    0.97
  -9  11  -1    1.01    0.93
   9  11   1    0.82    0.51
 -10 -11  -1    0.33    0.91
 -10  11   1    0.56    0.99
  10  11  -1    0.29    0.54
  10  11   1    0.18    0.58
 -10 -11   1    1.00    1.01
 -10  11  -1   -0.42    1.12
   0 -12  -1    0.31    0.33
   0 -12   1    1.07    0.35
   0 -12  -1   -0.43    0.46
   0  12  -1   -0.04    0.62
   0 -12  -1   -0.09    0.49
   0 -12   1    0.72    0.51
   1 -12   1    1.27    0.35
  -1  12   1    0.94    0.66
  -1 -12  -1    1.31    0.48
  -1 -12  -1    2.02    0.51
   1 -12   1    0.86    0.57
  -1  12  -1    1.47    0.63
  -1 -12   1    0.68    0.56
  -1 -12   1    1.80    0.52
   1  12   1    0.69    0.61
   1 -12  -1    0.54    0.36
  -2 -12  -1    9.36    1.23
  -2 -12  -1    7.51    1.18
   2 -12   1   10.44    0.99
   2  12  -1    8.11    1.13
  -2  12   1    8.45    1.31
  -2  12   1   10.40    1.23
   2 -12  -1    9.13    0.98
  -2 -12   1    9.56    1.22
  -2  12  -1    7.77    1.21
  -2 -12   1    9.84    1.23
   2  12   1    7.06    1.10
  -2  12  -1    9.10    1.33
  -3  12   1    5.35    1.00
  -3 -12  -1    5.42    0.81
  -3  12   1    3.31    0.95
   3  12  -1    4.37    0.75
  -3 -12  -1    4.77    0.84
   3 -12   1    5.48    0.61
  -3  12  -1    5.63    1.03
   3 -12  -1    4.80    0.62
  -3  12  -1    6.17    0.96
  -3 -12   1    4.82    0.88
   3  12   1    3.16    0.73
  -3 -12   1    6.19    0.83
  -4 -12  -1    5.05    0.88
   4  12  -1    3.12    0.72
   4 -12   1    4.70    0.57
  -4  12   1    4.57    0.89
  -4 -12  -1    4.70    0.81
   4 -12  -1    3.27    0.56
  -4 -12   1    5.39    0.86
  -4  12  -1    3.30    0.86
   4  12   1    4.95    0.70
  -4 -12   1    3.58    0.83
   5  12  -1    7.35    0.94
   5 -12   1    8.12    0.84
  -5 -12  -1    8.12    1.11
  -5  12   1    6.99    1.23
  -5 -12  -1    6.75    1.17
   5  12   1    4.81    0.92
  -5 -12   1    8.40    1.11
   5 -12  -1    8.26    0.85
  -5  12  -1    6.36    1.21
   6  12  -1    0.08    0.54
   6 -12   1   -0.20    0.37
  -6  12   1   -0.35    0.78
  -6 -12  -1    0.19    0.66
  -6  12  -1    0.47    0.85
   6 -12  -1    0.13    0.47
  -6 -12   1   -0.08    0.77
   6  12   1   -0.02    0.53
  -7  12   1    0.42    0.86
   7  12  -1    0.66    0.55
  -7 -12  -1    1.83    0.84
   7 -12   1    0.86    0.53
  -7 -12   1    1.00    0.74
   7  12   1    1.42    0.51
  -7  12  -1   -0.19    0.92
   8  12  -1   -0.49    0.58
  -8  12   1    1.05    0.98
  -8 -12  -1    1.35    0.91
  -8  12  -1    1.35    0.91
   8  12   1    0.33    0.49
  -8 -12   1    0.14    0.77
   9  12  -1    2.73    0.60
  -9 -12  -1    2.77    0.97
  -9  12   1    1.62    1.06
   9  12   1    2.75    0.61
  -9  12  -1    3.25    1.22
  -9 -12   1    1.32    0.95
   0 -13  -1    0.70    0.63
   0  13  -1    0.62    0.73
   0 -13   1    0.17    0.62
   0 -13   1   -0.47    0.39
  -1 -13  -1    0.52    0.55
  -1 -13  -1   -0.67    0.59
  -1  13   1    0.31    0.68
  -1  13   1   -0.31    0.68
   1 -13   1    0.28    0.38
   1 -13   1    0.12    0.63
  -1  13  -1   -0.24    0.73
   1  13   1   -0.51    0.67
  -1 -13   1    0.04    0.57
  -1 -13   1    0.34    0.61
   1 -13  -1    0.00    0.38
   2  13  -1    0.91    0.58
  -2  13   1    1.32    0.75
   2 -13   1    0.72    0.38
  -2  13   1    0.69    0.81
  -2 -13  -1    1.46    0.57
  -2 -13  -1    2.04    0.64
  -2  13  -1    1.49    0.75
  -2 -13   1    1.79    0.67
   2  13   1    1.36    0.63
  -2 -13   1    1.74    0.64
   2 -13  -1    0.40    0.40
  -2  13  -1    1.14    0.83
  -3  13   1    0.15    0.80
   3 -13   1    0.35    0.40
  -3 -13  -1   -0.43    0.68
   3  13  -1    0.15    0.58
  -3 -13  -1    0.28    0.62
   3 -13  -1    0.77    0.40
  -3 -13   1    0.84    0.79
  -3  13  -1    0.30    0.77
  -3 -13   1    0.73    0.71
   3  13   1    0.58    0.59
   4 -13   1    2.90    0.51
  -4  13   1    3.01    0.96
   4  13  -1    2.96    0.68
  -4 -13  -1    2.35    0.94
  -4 -13  -1    1.91    0.75
   4 -13  -1    2.91    0.52
  -4 -13   1    2.70    0.81
   4  13   1    3.24    0.65
  -4  13  -1    3.69    0.96
  -5  13   1    0.48    0.89
   5  13  -1    0.71    0.61
  -5 -13  -1    1.37    0.82
   5 -13   1    0.09    0.45
  -5  13  -1    0.03    0.85
   5 -13  -1   -0.14    0.55
   5  13   1   -0.09    0.56
  -5 -13   1   -0.01    0.68
   6 -13   1    0.74    0.56
   6  13  -1    0.65    0.55
  -6 -13  -1    1.47    0.76
  -6  13   1    0.71    0.85
   6  13   1    0.09    0.58
  -6 -13   1    1.15    0.89
  -6  13  -1    0.25    0.95
  -7 -13  -1    0.50    0.78
  -7  13   1    1.59    0.96
   7  13  -1    0.06    0.62
   7  13   1    1.27    0.64
  -7 -13   1   -0.35    0.78
  -7  13  -1   -0.43    0.97
   8  13  -1    0.67    0.68
  -8 -13  -1    0.13    0.86
  -8  13   1    0.83    1.06
  -8 -13   1    2.51    0.94
  -8  13  -1   -0.15    1.07
   8  13   1    0.01    0.64
   0  14  -1    0.10    0.94
   0 -14   1   -0.10    0.69
   0 -14   1    0.37    0.44
   0 -14  -1   -1.17    0.73
   0  14   1    0.16    0.90
   0  14   1    0.02    0.79
   1 -14   1   -0.22    0.45
  -1 -14  -1   -0.97    0.63
  -1  14   1   -0.08    0.82
  -1  14   1    0.29    0.82
  -1 -14  -1    0.32    0.71
   1  14  -1    0.16    0.77
   1  14  -1    0.85    1.16
  -1 -14   1    0.46    0.68
  -1  14  -1   -0.32    0.82
   1 -14  -1   -0.04    0.44
   1  14   1    0.02    0.75
   2 -14   1    0.81    0.45
  -2  14   1    0.53    0.84
  -2 -14  -1   -0.44    0.77
  -2  14   1   -0.07    1.13
  -2 -14  -1   -0.33    0.75
   2  14  -1   -0.53    0.71
   2 -14  -1    0.95    0.49
   2  14   1    0.15    0.58
  -2 -14   1   -0.58    0.63
  -2  14  -1   -0.03    0.85
   3 -14   1    1.08    0.49
  -3 -14  -1    1.77    0.74
   3  14  -1    1.34    0.75
  -3  14   1    1.59    0.88
  -3 -14   1    0.86    0.80
  -3  14  -1    0.72    0.94
   3  14   1    1.34    0.71
   3 -14  -1    0.12    0.50
  -4  14   1    3.21    1.05
  -4 -14  -1    3.56    0.92
   4 -14   1    3.05    0.58
   4  14  -1    2.11    0.68
   4 -14  -1    1.66    0.71
  -4  14  -1    3.33    1.01
  -4 -14   1    3.61    0.91
   4  14   1    1.56    0.65
   5 -14   1   -0.29    0.65
  -5  14   1   -0.61    0.95
  -5 -14  -1    0.15    0.80
   5  14  -1    0.35    0.68
  -5 -14   1    0.98    0.82
   5  14   1   -0.21    0.58
  -5  14  -1   -0.54    1.00
   6  14  -1    0.72    0.69
  -6  14   1    0.75    0.99
  -6 -14  -1   -0.35    0.94
  -6  14  -1    1.80    1.03
  -6 -14   1    1.01    0.94
   6  14   1    0.08    0.60
  -7  14   1    0.22    1.03
   7  14  -1    0.27    0.69
  -7 -14  -1    0.00    0.98
   7  14   1    0.22    0.60
  -7 -14   1   -0.04    0.99
  -7  14  -1    0.36    1.23
   0 -15   1   -0.33    0.85
   0  15   1    0.63    0.92
   0  15   1    0.25    1.14
  -1  15   1    2.53    1.05
   1  15  -1    0.99    0.89
   1 -15   1    1.19    0.58
  -1 -15  -1    2.62    0.93
  -1  15   1    1.79    1.22
  -1 -15   1    1.38    0.88
   1  15   1    2.69    0.86
  -1  15  -1    3.24    1.25
   2 -15   1    1.01    0.54
  -2  15   1    1.16    1.01
   2  15  -1   -0.45    0.83
  -2 -15  -1    0.14    0.74
  -2 -15   1    0.12    0.78
  -2  15  -1   -0.38    1.02
   2  15   1    0.70    0.80
   2 -15  -1    0.83    0.60
   3 -15   1   -1.04    0.61
   3  15  -1    0.18    0.77
  -3 -15  -1   -0.77    0.88
  -3  15   1    0.91    1.06
  -3  15  -1    0.33    1.06
  -3 -15   1   -0.08    0.91
   3  15   1   -0.49    0.77
   3 -15  -1    0.08    0.79
  -4 -15  -1    0.83    0.84
   4 -15   1    0.95    0.86
  -4  15   1   -0.86    1.09
   4  15  -1    0.15    0.72
   4  15   1    0.04    0.76
  -4 -15   1    0.92    0.92
  -4  15  -1   -0.28    1.03
   5  15  -1    0.31    0.63
  -5 -15  -1    0.97    1.01
  -5  15   1    1.29    1.08
  -5 -15   1    1.50    0.95
   5  15   1    1.44    0.82
  -5  15  -1    0.52    1.13
   0  16   1    0.69    1.26
   0  16  -1    0.56    0.99
   0  16   1    0.35    1.02
  -1  16   1    1.51    1.45
  -1  16   1    3.22    1.37
  -1 -16  -1    0.52    1.03
   1  16  -1    0.60    0.93
  -1 -16   1    2.16    1.07
   1  16   1    1.79    0.90
   2 -16   1    0.46    0.74
  -2  16   1    0.04    1.22
   2  16  -1   -0.18    0.90
  -2 -16  -1    0.78    1.05
  -2 -16   1   -0.15    1.07
  -2  16  -1   -0.34    1.58
   2  16   1    1.14    0.91
  -3  16   1    0.28    1.26
  -3 -16  -1   -0.80    0.90
  -3  16  -1    0.81    1.34
  -3 -16   1    0.31    1.06
  -1   0  -2    1.50    0.30
  -1   0   2    1.08    0.20
  -1   0  -2    0.96    0.23
  -1   0  -2    0.71    0.20
   1   0  -2    1.18    0.20
   1   0   2    1.08    0.20
  -1   0   2    1.34    0.23
   1   0   2    0.07    0.32
   1   0  -2    1.39    0.25
   1   0   2    1.10    0.23
  -1   0   2    1.10    0.25
   1   0  -2    1.29    0.23
  -2   0   2  178.71   19.99
  -2   0  -2  177.26   19.99
   2   0  -2  186.76   21.63
   2   0   2  181.93   17.68
  -2   0   2  177.62   21.63
   2   0   2  179.12   19.99
   2   0  -2  181.90   17.68
  -2   0   2  181.20   17.68
  -2   0  -2  183.35   21.64
   3   0  -2   96.32    9.31
  -3   0  -2   94.54   10.53
  -3   0   2   93.92   11.40
  -3   0  -2   95.85   11.41
   3   0   2   95.58    9.31
  -3   0   2   94.92   10.53
  -4   0  -2   15.39    1.75
  -4   0   2   16.10    1.75
   4   0   2   14.84    1.53
   4   0  -2   15.53    1.54
  -4   0  -2   15.54    1.93
  -4   0   2   16.62    1.91
  -5   0  -2   22.47    2.63
  -5   0  -2   26.23    2.89
   5   0   2   23.20    2.31
  -5   0   2   24.46    2.86
  -5   0   2   23.54    2.63
   5   0  -2   22.86    2.30
   6   0   2   13.23    1.48
  -6   0   2   17.04    1.72
  -6   0  -2   15.82    1.93
  -6   0   2   14.84    1.88
  -6   0  -2   16.90    1.72
  -7   0  -2    4.37    0.62
   7   0   2    4.09    0.47
  -7   0   2    5.44    0.76
  -7   0   2    5.24    0.64
  -7   0  -2    4.29    0.83
   7   0  -2    4.38    0.48
  -8   0   2   36.46    4.30
  -8   0  -2   39.66    4.29
  -8   0   2   42.88    4.71
  -8   0  -2   38.32    4.74
   8   0   2   38.38    3.77
   8   0  -2   37.00    3.76
  -9   0   2    0.34    0.48
   9   0  -2    0.59    0.19
  -9   0   2   -0.31    0.67
  -9   0  -2    0.49    0.52
  -9   0  -2   -0.66    0.81
   9   0   2    0.25    0.21
  10   0   2    0.91    0.27
 -10   0   2    1.90    0.92
 -10   0   2    1.39    0.61
  10   0  -2    1.12    0.27
 -10   0  -2    0.56    0.99
 -10   0  -2    1.05    0.61
 -11   0   2   -0.66    0.97
 -11   0  -2   -0.18    0.85
  11   0   2    0.11    0.24
  11   0  -2    0.42    0.28
 -11   0  -2   -0.59    1.41
 -11   0   2    0.28    0.75
  12   0   2    0.64    0.29
 -12   0  -2   -1.50    1.64
 -12   0   2   -2.82    1.32
 -12   0   2    0.27    1.12
  12   0  -2    0.78    0.33
  13   0  -2   -0.08    0.37
  13   0   2   -0.14    0.30
 -13   0  -2   -4.42    2.11
 -13   0   2   -2.00    1.83
   0  -1  -2   -0.32    0.04
   0  -1  -2   -0.29    0.08
   0   1   2   -0.31    0.03
   0   1  -2   -0.34    0.05
   0  -1  -2   -0.32    0.07
   0   1  -2   -0.29    0.04
   0   1   2   -0.25    0.10
   0  -1   2   -0.27    0.05
   0  -1   2   -0.32    0.03
   0  -1   2   -0.44    0.05
   0   1  -2   -0.28    0.04
   0   1   2   -0.28    0.06
  -1  -1  -2   11.95    1.36
  -1   1   2   12.28    1.19
   1   1  -2   11.63    1.20
   1   1  -2   12.94    1.37
  -1   1   2   12.87    1.36
  -1  -1  -2   13.51    1.51
  -1   1   2   11.44    1.47
   1  -1   2   11.56    1.48
   1   1  -2   12.13    1.47
  -1  -1  -2   11.86    1.20
   1  -1   2   12.12    1.20
  -1  -1   2   12.34    1.36
   1   1   2   11.95    1.20
   1   1   2   11.54    1.53
   1  -1  -2   12.58    1.47
  -1  -1   2   11.84    1.20
  -1  -1   2   12.67    1.47
  -1   1  -2   11.91    1.47
   1   1   2   11.98    1.37
   1  -1  -2   12.62    1.19
   2   1  -2   64.58    6.43
  -2   1   2   65.85    7.26
  -2   1   2   63.82    7.86
   2   1  -2   67.55    7.86
  -2   1   2   66.59    6.42
   2  -1   2   66.46    6.42
   2  -1   2   66.09    7.26
  -2  -1  -2   67.07    7.89
  -2  -1  -2   64.16    7.27
  -2  -1   2   67.08    7.27
  -2   1  -2   66.37    7.26
   2  -1  -2   63.90    7.27
   2  -1  -2   65.85    6.42
  -2  -1   2   64.29    7.86
   2   1   2   65.20    6.43
  -2   1  -2   64.93    7.87
  -3  -1  -2    0.63    0.20
   3  -1   2    0.79    0.11
   3   1  -2    1.08    0.14
  -3   1   2    1.24    0.21
  -3   1   2    1.08    0.16
   3  -1   2    0.65    0.18
  -3  -1  -2    1.23    0.40
   3   1   2    0.74    0.13
  -3  -1   2    1.54    0.24
  -3  -1   2    0.68    0.21
  -3   1  -2    0.52    0.22
   3  -1  -2    0.75    0.11
  -3   1  -2    0.61    0.16
  -4  -1  -2   19.18    2.11
   4   1  -2   19.95    1.85
  -4   1   2   18.88    2.28
  -4  -1  -2   19.58    2.36
  -4   1   2   19.86    2.10
   4  -1   2   18.25    1.85
   4  -1  -2   18.34    1.85
  -4   1  -2   15.67    2.29
  -4  -1   2   22.37    2.11
  -4  -1   2   19.34    2.30
   4   1   2   17.27    1.85
  -4   1  -2   18.25    2.10
  -5  -1  -2    7.06    0.87
  -5  -1  -2    5.29    0.63
   5  -1   2    5.51    0.50
   5   1  -2    4.94    0.50
  -5   1   2    4.11    0.66
  -5   1   2    4.93    0.61
  -5   1  -2    5.05    0.72
  -5  -1   2    4.89    0.62
   5  -1  -2    4.54    0.49
   5   1   2    4.37    0.50
  -5  -1   2    5.21    0.71
  -5   1  -2    3.96    0.59
  -6  -1  -2   59.15    6.70
  -6  -1  -2   62.88    7.32
   6  -1   2   60.14    5.91
  -6   1   2   57.74    7.25
  -6   1   2   60.69    6.69
   6   1  -2   60.52    5.91
  -6   1  -2   64.03    7.27
  -6  -1   2   59.35    6.70
  -6   1  -2   60.43    6.69
   6  -1  -2   61.05    5.91
   6   1   2   59.23    5.91
  -6  -1   2   60.58    7.27
  -7  -1  -2   -0.21    0.62
   7  -1   2    0.21    0.13
  -7   1   2    0.16    0.35
  -7   1   2    0.49    0.34
  -7  -1  -2    0.10    0.35
   7   1  -2    0.67    0.17
  -7  -1   2    0.86    0.32
   7  -1  -2    0.37    0.14
  -7  -1   2   -0.43    0.47
   7   1   2    0.43    0.18
  -7   1  -2   -0.01    0.33
  -7   1  -2   -0.02    0.44
   8  -1   2    7.61    0.82
  -8   1   2    6.21    0.99
  -8  -1  -2    7.93    1.40
   8   1  -2    7.84    0.82
  -8  -1  -2    7.86    1.00
  -8   1   2    8.09    1.16
  -8   1  -2    9.06    1.00
  -8  -1   2    8.31    1.00
  -8   1  -2    7.51    1.19
  -8  -1   2    9.56    1.24
   8  -1  -2    7.90    0.81
   8   1   2    7.86    0.82
  -9   1   2    5.59    0.98
  -9  -1  -2    6.02    0.83
   9   1  -2    5.91    0.62
  -9   1   2    6.97    0.84
  -9  -1  -2    5.74    1.30
   9  -1   2    5.35    0.60
   9   1   2    5.35    0.62
   9  -1  -2    5.21    0.60
  -9  -1   2    4.92    0.82
  -9   1  -2    6.16    1.06
  -9   1  -2    5.34    0.84
  -9  -1   2    4.87    1.09
 -10  -1  -2   -1.06    1.27
 -10  -1  -2    0.06    0.58
 -10   1   2    1.59    0.78
 -10   1   2    0.73    0.58
  10   1  -2    0.17    0.26
  10  -1   2    0.12    0.22
 -10   1  -2    0.10    0.66
 -10  -1   2    0.09    0.59
  10  -1  -2   -0.32    0.23
 -10   1  -2    0.55    0.93
  10   1   2    0.18    0.21
 -10  -1   2   -0.52    0.97
 -11   1   2    0.95    0.79
  11  -1   2    0.64    0.25
 -11   1   2    0.39    0.88
 -11  -1  -2   -1.54    1.46
 -11  -1  -2   -0.08    0.75
  11   1  -2   -0.47    0.27
 -11   1  -2   -0.44    0.94
 -11  -1   2    0.06    1.23
 -11  -1   2    0.32    0.74
  11  -1  -2    0.30    0.26
  11   1   2    0.26    0.29
 -12  -1  -2    6.47    2.19
 -12  -1  -2    8.26    1.49
  12  -1   2    9.63    0.95
  12   1  -2    8.88    0.96
 -12   1   2    6.47    1.69
 -12  -1   2    6.63    1.90
  12  -1  -2    9.69    0.94
 -12   1  -2    6.89    1.92
  12   1   2    7.70    0.94
 -12  -1   2    8.47    1.38
  13   1  -2    2.80    0.45
  13  -1   2    1.91    0.40
 -13   1   2   -0.32    1.63
 -13  -1  -2   -0.04    2.15
  13   1   2    0.75    0.49
  13  -1  -2    2.68    0.42
 -13  -1   2   -2.73    2.02
 -13   1  -2   -1.32    1.90
   0   2   2    2.27    0.36
   0   2  -2    1.97    0.23
   0  -2  -2    1.64    0.26
   0   2   2    1.92    0.32
   0   2  -2    2.32    0.27
   0   2  -2    2.03    0.27
   0  -2   2    1.91    0.21
   0   2  -2    1.94    0.28
   0   2   2    1.94    0.22
   0  -2   2    1.93    0.25
   0  -2  -2    2.05    0.21
   0  -2  -2    2.18    0.27
  -1   2   2  113.62   12.71
   1  -2   2  112.63   11.23
   1  -2   2  114.66   12.70
   1   2  -2  118.14   13.74
  -1   2   2  117.92   11.23
  -1  -2  -2  111.59   12.71
  -1  -2  -2  116.68   13.75
   1  -2  -2  114.92   13.74
  -1   2  -2  115.38   13.74
   1  -2  -2  115.14   12.71
  -1  -2   2  111.92   11.24
  -1  -2   2  115.51   12.71
   1   2   2  113.25   13.76
  -1   2  -2  114.39   12.70
   1   2   2  115.98   11.24
  -1  -2   2  115.61   13.74
   1  -2  -2  115.02   11.23
   2  -2   2   60.42    6.58
  -2   2   2   60.35    5.82
  -2  -2  -2   59.23    7.17
  -2  -2  -2   57.24    6.60
  -2   2   2   60.65    6.59
   2   2  -2   57.43    5.83
   2  -2   2   60.19    5.82
  -2   2   2   58.98    7.13
   2   2  -2   60.02    7.16
  -2   2  -2   62.06    6.58
   2  -2  -2   59.40    5.82
   2  -2  -2   60.23    6.60
  -2  -2   2   55.67    7.15
  -2   2  -2   59.56    7.14
   2   2   2   58.26    5.83
  -2  -2   2   58.52    6.60
   3   2  -2   30.62    3.09
  -3   2   2   29.24    3.78
   3  -2   2   31.71    3.48
   3  -2   2   31.95    3.08
  -3  -2  -2   29.66    3.50
  -3  -2  -2   35.27    3.86
  -3   2   2   32.46    3.48
  -3   2  -2   31.54    3.48
   3  -2  -2   31.74    3.08
  -3  -2   2   32.68    3.50
   3   2   2   31.17    3.09
  -3  -2   2   30.72    3.82
  -3   2  -2   30.08    3.79
   4   2  -2    3.59    0.40
  -4   2   2    4.13    0.44
  -4  -2  -2    4.21    0.50
   4  -2   2    4.69    0.45
  -4   2   2    3.63    0.51
  -4  -2  -2    3.59    0.76
   4  -2   2    3.46    0.38
  -4  -2   2    3.47    0.65
  -4   2  -2    2.68    0.52
   4  -2  -2    3.57    0.38
  -4   2  -2    3.44    0.45
  -4  -2   2    3.23    0.49
   4   2   2    4.05    0.41
  -5   2   2    0.74    0.23
  -5   2   2    0.56    0.30
   5  -2   2    0.54    0.12
   5   2  -2    0.58    0.16
  -5  -2  -2   -0.02    0.27
  -5  -2  -2    1.23    0.70
   5   2   2    0.47    0.16
  -5  -2   2    0.90    0.55
  -5   2  -2    0.00    0.24
  -5   2  -2    0.62    0.30
  -5  -2   2    0.59    0.32
   5  -2  -2    0.66    0.12
   6  -2   2    2.07    0.25
   6   2  -2    2.59    0.30
  -6   2   2    1.86    0.38
  -6  -2  -2    2.65    0.76
  -6  -2  -2    3.02    0.44
  -6   2   2    1.86    0.44
   6  -2  -2    1.97    0.25
  -6   2  -2    2.15    0.38
  -6   2  -2    2.45    0.47
  -6  -2   2    1.84    0.44
  -6  -2   2    2.68    0.70
   6   2   2    2.36    0.28
  -7  -2  -2    0.79    0.88
  -7   2   2    0.27    0.38
   7  -2   2   -0.17    0.12
   7   2  -2    0.38    0.16
  -7   2   2    0.26    0.34
  -7  -2  -2   -0.21    0.36
   7  -2  -2    0.15    0.13
  -7  -2   2    0.57    0.69
   7   2   2    0.00    0.18
  -7   2  -2   -0.58    0.45
  -7  -2   2    0.51    0.34
  -7   2  -2   -0.02    0.34
   8  -2   2    0.98    0.19
   8   2  -2    0.85    0.23
  -8  -2  -2    1.58    0.45
  -8   2   2    0.72    0.39
  -8   2   2    1.23    0.53
  -8  -2  -2    1.45    1.02
  -8   2  -2    0.29    0.40
  -8   2  -2    0.38    0.55
   8  -2  -2    0.89    0.17
  -8  -2   2    1.71    0.47
  -8  -2   2    1.41    0.83
   8   2   2    0.51    0.21
  -9   2   2   13.31    2.20
  -9  -2  -2   19.87    2.56
  -9   2   2   16.24    2.00
  -9  -2  -2   15.78    2.02
   9   2  -2   19.42    1.74
   9  -2   2   16.32    1.71
   9  -2  -2   17.44    1.71
  -9   2  -2   19.03    2.01
  -9   2  -2   19.80    2.28
  -9  -2   2   15.78    2.02
   9   2   2   18.72    1.74
  -9  -2   2   14.00    2.37
 -10   2   2    2.15    0.77
  10   2  -2    3.06    0.40
  10  -2   2    2.87    0.37
 -10   2   2    3.31    0.73
 -10  -2  -2    1.06    1.37
 -10  -2  -2    3.53    0.70
 -10  -2   2    4.38    1.39
 -10   2  -2    2.63    0.95
  10  -2  -2    2.96    0.37
 -10  -2   2    3.24    0.73
  10   2   2    2.90    0.43
 -10   2  -2    3.03    0.96
 -11   2   2    3.63    0.93
 -11  -2  -2    6.07    1.70
 -11  -2  -2    2.45    0.77
  11   2  -2    2.81    0.43
  11  -2   2    2.64    0.39
 -11  -2   2    3.08    0.81
  11   2   2    2.18    0.42
 -11  -2   2   -1.57    1.60
 -11   2  -2    4.21    1.05
  11  -2  -2    3.35    0.40
  12   2  -2    0.51    0.30
 -12   2   2   -2.02    1.09
 -12  -2  -2   -0.53    0.98
  12  -2   2   -0.03    0.28
 -12  -2  -2   -1.27    1.79
  12   2   2   -0.28    0.33
 -12   2  -2   -0.10    1.30
 -12  -2   2   -1.30    1.70
  12  -2  -2    0.50    0.27
 -12  -2   2   -0.18    0.83
  13  -2   2    6.69    0.83
 -13   2   2   10.53    1.78
 -13  -2  -2    8.22    2.56
  13   2  -2    7.82    0.89
 -13  -2   2    6.27    2.45
  13   2   2    8.72    0.89
 -13   2  -2    4.73    1.96
  13  -2  -2    7.09    0.84
 -13  -2   2    6.61    1.53
   0  -3  -2   -0.33    0.14
   0   3  -2   -0.24    0.25
   0  -3   2   -0.13    0.07
   0  -3   2   -0.14    0.11
   0  -3   2   -0.46    0.13
   0  -3  -2    0.31    0.14
   0  -3  -2   -0.03    0.08
  -1  -3  -2   86.18    9.73
  -1   3   2   90.32    9.73
   1  -3   2   88.96    9.73
   1  -3   2   87.53    8.60
  -1  -3  -2   84.86   10.53
   1   3  -2   92.32   10.52
  -1   3   2   89.74    8.60
  -1  -3   2   86.54    9.73
   1  -3  -2   87.17    8.60
  -1   3  -2   88.42   10.53
  -1  -3   2   86.72    8.60
  -1  -3   2   88.68   10.52
  -1   3  -2   87.97    9.73
   1  -3  -2   85.62   10.52
   1   3   2   87.28    8.61
  -2   3   2   11.80    1.23
   2   3  -2   12.07    1.10
   2  -3   2   11.35    1.06
  -2  -3  -2   12.70    1.24
   2   3  -2   13.12    1.53
  -2  -3  -2   11.69    1.36
  -2   3   2    8.92    1.32
  -2   3  -2    9.17    1.32
  -2   3  -2   10.51    1.21
  -2   3  -2   10.61    1.21
  -2  -3   2   10.69    1.23
  -2  -3   2   11.16    1.33
   2  -3  -2   10.49    1.06
   2   3   2   10.51    1.08
  -3  -3  -2   28.68    3.22
   3  -3   2   26.56    2.55
  -3  -3  -2   26.18    2.91
   3  -3   2   25.39    2.88
  -3   3   2   26.08    2.89
  -3   3   2   24.72    3.15
   3   3  -2   25.34    2.57
   3  -3  -2   26.00    2.55
   3   3   2   25.63    2.56
  -3   3  -2   24.98    3.14
  -3  -3   2   26.03    3.19
  -3   3  -2   26.63    2.88
  -3  -3   2   25.89    2.91
   4  -3   2   37.59    3.56
  -4   3   2   36.96    4.03
  -4   3   2   35.53    4.38
  -4  -3  -2   34.98    4.05
  -4  -3  -2   34.59    4.46
   4  -3   2   38.54    4.04
   4   3  -2   36.49    3.57
   4   3   2   35.98    3.57
  -4  -3   2   36.79    4.06
  -4   3  -2   36.01    4.02
   4  -3  -2   34.71    3.56
  -4   3  -2   35.83    4.38
  -4  -3   2   36.87    4.44
  -5  -3  -2    9.89    1.44
  -5   3   2   10.61    1.08
   5   3  -2    9.94    0.97
  -5  -3  -2    9.94    1.13
  -5   3   2    8.82    1.21
   5  -3   2    9.17    0.94
  -5  -3   2   13.10    1.40
  -5   3  -2    7.45    1.21
   5  -3  -2    8.82    0.94
   5   3   2    9.32    0.96
  -5  -3   2    8.35    1.12
  -5   3  -2   10.88    1.08
   6  -3   2    0.58    0.11
  -6   3   2    0.24    0.36
  -6  -3  -2    0.60    0.83
  -6   3   2    0.66    0.26
   6   3  -2    0.27    0.18
  -6  -3  -2   -0.18    0.34
  -6   3  -2    0.77    0.28
  -6  -3   2   -0.36    0.75
  -6  -3   2    0.20    0.31
   6   3   2    0.32    0.17
  -6   3  -2   -0.11    0.35
   6  -3  -2    0.37    0.11
  -7   3   2   18.68    2.00
  -7  -3  -2   19.74    2.43
   7   3  -2   20.43    1.77
   7  -3   2   16.30    1.73
  -7  -3  -2   19.80    2.04
  -7   3   2   13.25    2.18
  -7   3  -2   15.44    2.20
   7  -3  -2   17.20    1.73
  -7  -3   2   18.09    2.36
   7   3   2   17.20    1.75
  -7  -3   2   18.50    2.03
  -7   3  -2   19.91    1.99
   8   3  -2   -0.28    0.19
  -8   3   2   -0.36    0.41
  -8   3   2    0.16    0.40
  -8  -3  -2   -0.57    0.43
   8  -3   2    0.05    0.14
  -8  -3  -2    0.57    1.12
  -8  -3   2   -0.43    0.92
  -8   3  -2    0.37    0.48
  -8  -3   2   -1.01    0.39
   8   3   2    0.04    0.18
  -8   3  -2    0.03    0.41
   8  -3  -2   -0.09    0.13
   9   3  -2    0.87    0.27
  -9   3   2    0.09    0.52
  -9  -3  -2    1.43    1.29
   9  -3   2    0.44    0.16
  -9   3   2    0.85    0.53
  -9  -3  -2    0.98    0.54
   9   3   2    0.48    0.26
  -9  -3   2   -0.21    0.55
  -9   3  -2   -0.51    0.64
  -9   3  -2    0.10    0.64
   9  -3  -2    0.73    0.18
  -9  -3   2   -0.81    1.15
  10   3  -2   11.81    1.36
 -10  -3  -2   11.85    2.26
 -10   3   2   13.24    1.85
 -10  -3  -2   14.01    1.64
  10  -3   2   13.17    1.33
 -10   3   2   12.84    1.70
 -10  -3   2   12.45    1.62
 -10   3  -2   11.39    1.86
  10   3   2   11.62    1.35
 -10  -3   2   12.83    2.21
  10  -3  -2   15.69    1.33
  11   3  -2   21.48    2.12
 -11  -3  -2   22.08    2.51
 -11   3   2   20.56    2.80
  11  -3   2   21.33    2.09
 -11  -3  -2   14.95    3.12
 -11  -3   2   23.86    3.14
  11  -3  -2   20.12    2.09
  11   3   2   26.69    2.15
 -11  -3   2   17.73    2.48
 -11   3  -2   14.62    2.77
  12  -3   2   10.02    0.89
 -12  -3  -2    5.99    2.33
  12   3  -2    7.17    0.92
 -12  -3  -2    7.68    1.29
 -12   3   2    5.09    1.51
 -12   3  -2    7.38    1.58
  12  -3  -2    8.42    0.88
 -12  -3   2   10.13    1.34
  12   3   2    7.50    0.92
 -12  -3   2    3.66    2.35
 -13  -3  -2    6.97    2.77
  13   3  -2    9.81    1.19
 -13   3   2    8.89    1.97
  13  -3   2   10.72    1.13
 -13  -3  -2   10.20    1.82
  13  -3  -2   12.12    1.15
 -13  -3   2   12.25    1.64
 -13  -3   2    5.49    2.84
 -13   3  -2    8.77    2.01
  13   3   2   10.98    1.19
   0  -4  -2    3.32    0.38
   0  -4  -2    3.39    0.48
   0  -4   2    4.37    0.45
   0  -4  -2    3.73    0.45
   1  -4   2   45.49    4.35
   1  -4   2   43.36    4.92
  -1   4   2   43.52    4.92
  -1  -4  -2   43.43    5.32
  -1  -4  -2   40.57    4.93
   1   4   2   39.90    4.36
  -1  -4   2   46.29    5.32
   1  -4  -2   42.84    5.32
  -1  -4   2   53.94    4.35
   1  -4  -2   43.83    4.35
  -1  -4   2   44.01    4.93
  -1   4  -2   43.86    5.33
  -2   4   2   37.93    4.15
   2  -4   2   37.38    3.66
  -2   4   2   38.67    4.50
  -2  -4  -2   35.82    4.50
  -2  -4  -2   37.96    4.16
  -2   4  -2   35.88    4.16
  -2   4  -2   38.56    4.50
   2  -4  -2   36.99    3.66
  -2   4  -2   37.64    4.15
   2   4   2   36.44    3.68
  -2  -4   2   38.54    4.49
  -2  -4   2   36.79    4.16
  -3   4   2    7.29    0.81
   3   4  -2    5.69    0.71
  -3  -4  -2    5.77    0.93
  -3  -4  -2    7.11    0.82
   3  -4   2    7.00    0.68
  -3   4   2    6.38    0.88
   3  -4  -2    6.36    0.68
  -3  -4   2    7.39    0.83
  -3  -4   2    7.93    0.92
  -3   4  -2    7.45    0.78
   3   4   2    6.21    0.72
  -3   4  -2    7.91    0.81
  -3   4  -2    6.41    0.89
  -4  -4  -2   67.03    7.70
  -4   4   2   63.99    8.33
   4  -4   2   69.86    7.68
   4  -4   2   69.76    6.79
  -4   4   2   71.91    7.68
   4   4  -2   67.87    6.80
  -4  -4  -2   69.09    8.38
   4  -4  -2   70.34    6.79
   4   4   2   65.03    6.80
  -4   4  -2   70.55    8.33
  -4   4  -2   70.69    7.67
  -4  -4   2   72.01    7.70
  -4  -4   2   70.46    8.37
  -5   4   2    0.46    0.28
   5  -4   2    0.63    0.09
   5   4  -2    0.76    0.19
  -5   4   2    0.47    0.18
  -5  -4  -2   -0.16    0.35
  -5  -4  -2    0.13    0.77
  -5  -4   2    2.04    0.74
   5  -4  -2    0.12    0.09
   5   4   2    0.42    0.18
  -5   4  -2    0.36    0.19
  -5  -4   2    0.37    0.33
  -5   4  -2    0.25    0.31
  -6  -4  -2   -0.41    0.31
   6   4  -2    0.75    0.19
  -6   4   2   -0.13    0.33
  -6   4   2    0.10    0.24
   6  -4   2    0.08    0.08
  -6  -4  -2    0.31    0.85
  -6   4  -2   -0.06    0.39
  -6   4  -2   -0.05    0.26
   6   4   2    0.31    0.18
  -6  -4   2    0.39    0.39
  -6  -4   2    0.73    0.77
   6  -4  -2    0.06    0.09
  -7  -4  -2   13.28    1.79
   7  -4   2   15.89    1.52
  -7   4   2   16.69    1.75
  -7   4   2   14.62    1.95
  -7  -4  -2   20.87    2.29
   7   4  -2   14.69    1.55
   7  -4  -2   14.48    1.52
  -7  -4   2   14.56    2.14
   7   4   2   16.99    1.56
  -7   4  -2   17.38    1.75
  -7   4  -2   12.12    1.95
  -7  -4   2   14.56    1.80
  -8   4   2    3.88    0.75
   8  -4   2    4.42    0.42
  -8  -4  -2    2.98    0.62
   8   4  -2    3.07    0.47
  -8   4   2    5.46    0.63
  -8  -4  -2    3.62    1.25
  -8  -4   2    3.91    0.65
  -8   4  -2    3.44    0.72
   8   4   2    3.35    0.48
  -8   4  -2    3.50    0.64
  -8  -4   2    2.96    1.20
   8  -4  -2    3.93    0.41
  -9  -4  -2   -0.03    1.29
  -9   4   2    0.65    0.65
   9  -4   2    0.20    0.16
  -9  -4  -2    0.94    0.57
  -9   4   2    0.48    0.54
   9   4  -2    0.46    0.26
   9   4   2    0.08    0.23
  -9  -4   2    0.60    0.57
  -9   4  -2   -0.12    0.56
   9  -4  -2    0.08    0.16
  -9  -4   2   -1.70    1.23
 -10  -4  -2   -1.58    1.40
 -10   4   2    0.12    0.73
  10   4  -2    0.88    0.35
  10  -4   2    1.14    0.22
 -10  -4  -2    0.85    0.67
  10   4   2    1.06    0.34
  10  -4  -2    0.88    0.20
 -10  -4   2    1.63    0.67
 -10   4  -2    1.06    0.71
 -10  -4   2    1.73    1.50
 -11  -4  -2    4.03    0.85
 -11   4   2    2.81    1.03
 -11  -4  -2    0.09    1.85
  11  -4   2    4.24    0.48
  11   4  -2    4.64    0.57
 -11  -4   2    1.72    1.85
  11  -4  -2    3.87    0.47
 -11  -4   2    2.71    0.91
 -11   4  -2    3.76    1.17
  11   4   2    4.72    0.57
 -12  -4  -2    0.80    0.78
 -12  -4  -2   -1.38    2.01
  12   4  -2    0.03    0.35
  12  -4   2   -0.10    0.27
 -12   4   2    0.36    1.12
 -12  -4   2    0.65    0.80
 -12  -4   2   -0.48    2.06
 -12   4  -2   -0.40    1.15
  12   4   2    0.37    0.35
  12  -4  -2    0.46    0.29
 -13  -4  -2   -0.15    1.10
 -13  -4  -2   -4.10    2.48
 -13   4   2   -0.95    1.33
  13  -4   2   -0.33    0.31
  13   4  -2   -0.11    0.46
 -13  -4   2   -2.60    3.22
 -13  -4   2    1.43    1.00
  13  -4  -2    0.20    0.49
 -13   4  -2   -0.73    1.28
  13   4   2   -0.23    0.45
   0  -5   2   -0.07    0.11
   0  -5  -2   -0.38    0.18
   0  -5  -2    0.08    0.20
   0  -5  -2    0.21    0.12
   0  -5   2   -0.17    0.16
   0  -5   2    0.03    0.21
  -1  -5  -2   18.63    2.06
  -1  -5  -2   17.50    2.22
   1  -5   2   19.83    2.05
   1  -5   2   18.69    1.81
  -1  -5   2   17.02    1.81
  -1  -5   2   19.35    2.07
  -1   5  -2   18.00    2.23
  -1  -5   2   18.37    2.21
   1   5   2   18.62    1.84
   1  -5  -2   17.84    1.81
   1  -5  -2   18.70    2.23
   2  -5   2    3.20    0.28
  -2  -5  -2    2.62    0.41
  -2  -5  -2    2.58    0.40
  -2   5   2    2.26    0.40
  -2   5   2    3.03    0.38
   2   5   2    1.86    0.33
  -2  -5   2    2.13    0.39
  -2   5  -2    2.49    0.41
   2  -5  -2    2.25    0.27
  -2  -5   2    2.01    0.36
   3  -5   2    7.08    0.64
   3   5  -2    3.23    0.67
  -3  -5  -2    6.20    0.88
  -3  -5  -2    5.38    0.78
  -3   5   2    5.85    0.84
  -3   5   2    7.78    0.78
   3  -5  -2    6.94    0.64
  -3   5  -2    6.42    0.85
  -3  -5   2    6.61    0.83
  -3   5  -2    6.47    0.75
   3   5   2    5.27    0.67
  -3  -5   2    6.66    0.79
  -4  -5  -2   -0.20    0.35
  -4  -5  -2    0.96    0.53
   4  -5   2    1.22    0.16
  -4   5   2    1.12    0.29
   4   5  -2    0.99    0.25
  -4   5   2    1.43    0.36
  -4   5  -2    0.79    0.34
  -4   5  -2    0.94    0.47
   4   5   2    0.83    0.23
  -4  -5   2    1.10    0.46
  -4  -5   2    1.40    0.35
   4  -5  -2    1.28    0.15
  -4   5  -2    1.59    0.23
  -5   5   2    7.18    1.03
  -5   5   2    8.41    0.89
   5   5  -2    7.73    0.82
  -5  -5  -2    9.19    1.21
  -5  -5  -2    7.33    0.95
   5  -5   2    6.93    0.77
   5   5   2    7.44    0.81
   5  -5  -2    7.53    0.77
  -5  -5   2    8.27    0.98
  -5  -5   2    6.10    1.16
  -5   5  -2    8.52    0.88
  -5   5  -2    8.34    1.04
   6  -5   2    2.31    0.26
  -6  -5  -2    3.33    0.91
   6   5  -2    2.25    0.34
  -6  -5  -2    2.83    0.47
  -6   5   2    1.95    0.35
  -6   5   2    1.48    0.45
  -6  -5   2    1.11    0.85
  -6   5  -2    1.36    0.52
   6   5   2    2.21    0.35
  -6  -5   2    2.88    0.51
   6  -5  -2    2.58    0.26
  -6   5  -2    2.58    0.35
  -7  -5  -2    0.89    0.99
  -7   5   2    0.42    0.30
   7   5  -2    0.75    0.25
  -7   5   2    0.64    0.42
   7  -5   2    0.52    0.12
  -7  -5  -2    0.00    0.40
   7  -5  -2    0.65    0.12
   7   5   2    0.22    0.20
  -7   5  -2    0.89    0.37
  -7  -5   2    0.55    0.97
  -7  -5   2    0.91    0.42
  -7   5  -2    0.03    0.40
  -8  -5  -2    1.85    1.25
  -8  -5  -2    4.57    0.68
   8   5  -2    3.00    0.42
  -8   5   2    3.21    0.60
   8  -5   2    3.38    0.36
  -8   5   2    2.19    0.65
  -8   5  -2    2.12    0.68
  -8  -5   2    3.75    1.27
   8   5   2    3.24    0.42
   8  -5  -2    3.37    0.36
  -8  -5   2    3.35    0.62
  -9  -5  -2    1.53    0.64
  -9   5   2    0.75    0.65
   9  -5   2    1.75    0.24
  -9  -5  -2    3.09    1.45
   9   5  -2    1.37    0.35
  -9   5  -2    1.91    0.67
   9   5   2    2.30    0.35
  -9  -5   2    0.70    0.57
   9  -5  -2    1.91    0.25
  -9  -5   2    3.58    1.36
  10   5  -2    3.34    0.54
 -10  -5  -2    6.83    1.71
 -10   5   2    2.57    0.86
 -10  -5  -2    4.17    0.79
  10  -5   2    4.55    0.48
 -10  -5   2    5.77    0.92
 -10  -5   2    7.38    1.73
  10   5   2    3.68    0.57
  10  -5  -2    4.85    0.48
 -10   5  -2    2.66    0.90
 -11  -5  -2    1.55    0.81
  11   5  -2    1.10    0.36
 -11  -5  -2   -0.29    1.86
 -11   5   2   -0.69    0.90
  11  -5   2    1.32    0.25
 -11   5  -2    0.16    0.98
  11  -5  -2    0.72    0.24
  11   5   2    0.73    0.36
 -11  -5   2   -0.01    1.80
 -11  -5   2    1.44    0.82
  12   5  -2    0.41    0.43
 -12  -5  -2   -2.03    2.13
 -12  -5  -2    0.79    0.82
 -12   5   2   -0.29    0.99
  12  -5   2   -0.31    0.26
  12  -5  -2   -0.04    0.34
  12   5   2    0.21    0.38
 -12   5  -2   -1.08    1.17
 -12  -5   2    0.08    2.73
 -12  -5   2   -0.43    0.89
 -13  -5  -2    2.60    1.09
 -13  -5  -2    4.00    3.00
  13  -5   2    1.18    0.37
 -13   5   2    1.53    1.27
  13   5  -2    1.36    0.51
 -13   5  -2   -0.77    1.38
 -13  -5   2    1.08    1.12
  13   5   2    1.17    0.52
   0  -6  -2    1.36    0.25
   0  -6  -2    2.37    0.36
   0  -6   2    2.10    0.32
   0  -6  -2    1.42    0.31
   0  -6   2    2.23    0.34
   1  -6   2   14.99    1.54
  -1  -6  -2   16.14    1.78
   1  -6   2   15.85    1.77
  -1  -6  -2   13.89    1.90
  -1  -6   2   17.66    1.90
  -1   6  -2   17.40    1.92
   1  -6  -2   14.67    1.77
  -1  -6   2   15.89    1.55
   1  -6  -2   14.65    1.54
   1  -6  -2   15.07    1.90
  -1  -6   2   16.14    1.78
  -2  -6  -2    6.81    0.92
   2  -6   2    7.59    0.72
  -2  -6  -2    7.61    0.87
  -2   6   2    7.92    0.84
   2  -6   2    7.59    0.83
  -2  -6   2    7.13    0.89
   2   6   2    6.98    0.76
   2  -6  -2    6.26    0.71
  -2  -6   2    6.00    0.86
  -2  -6   2    7.06    0.73
  -2   6  -2    6.44    0.92
   3   6  -2    0.16    0.23
  -3  -6  -2    0.07    0.30
  -3  -6  -2    0.80    0.32
  -3   6   2    0.10    0.27
  -3   6   2    0.41    0.31
   3  -6   2    0.04    0.12
   3  -6  -2    0.08    0.11
  -3  -6   2    0.10    0.24
   3   6   2   -0.03    0.22
  -3   6  -2   -0.01    0.24
  -3   6  -2    0.28    0.30
  -3  -6   2   -0.18    0.29
   4  -6   2    0.04    0.11
   4   6  -2    0.28    0.23
  -4   6   2    0.03    0.31
  -4  -6  -2    0.16    0.42
  -4   6   2   -0.32    0.33
  -4  -6  -2   -0.27    0.30
   4   6   2    0.12    0.19
  -4   6  -2    0.11    0.35
  -4   6  -2    0.13    0.29
  -4  -6   2    0.11    0.31
   4  -6  -2    0.03    0.10
  -4  -6   2   -0.51    0.33
   5  -6   2    4.97    0.49
  -5   6   2    3.50    0.71
   5   6  -2    4.33    0.55
  -5  -6  -2    5.49    0.87
  -5   6   2    5.29    0.61
  -5  -6  -2    4.48    0.66
  -5   6  -2    5.43    0.57
   5  -6  -2    4.42    0.49
  -5  -6   2    4.45    0.77
  -5  -6   2    4.20    0.66
  -5   6  -2    4.52    0.71
   5   6   2    5.12    0.55
   6   6  -2    0.58    0.26
  -6  -6  -2    0.12    0.36
  -6   6   2   -0.18    0.23
  -6  -6  -2   -0.45    0.71
   6  -6   2    0.31    0.11
  -6   6   2    0.11    0.41
  -6  -6   2   -0.10    0.36
   6  -6  -2   -0.02    0.10
   6   6   2    0.24    0.21
  -6   6  -2   -0.10    0.42
  -6   6  -2   -0.12    0.24
  -6  -6   2    0.57    0.68
  -7   6   2    1.80    0.56
   7  -6   2    2.56    0.27
  -7  -6  -2    2.38    0.94
  -7  -6  -2    2.40    0.51
   7   6  -2    2.97    0.37
  -7   6   2    2.38    0.43
  -7  -6   2    1.64    0.94
   7   6   2    1.08    0.33
   7  -6  -2    2.30    0.26
  -7  -6   2    1.94    0.52
  -7   6  -2    2.22    0.55
   8   6  -2    0.52    0.27
  -8   6   2    0.28    0.50
  -8  -6  -2   -0.36    0.47
  -8  -6  -2    0.96    1.11
   8  -6   2   -0.23    0.14
  -8  -6   2   -0.17    0.49
   8   6   2    0.19    0.25
   8  -6  -2   -0.17    0.14
  -8   6  -2    0.17    0.55
  -8  -6   2   -0.40    1.09
  -9  -6  -2    1.93    1.35
   9  -6   2   -0.29    0.16
  -9  -6  -2    0.03    0.61
  -9   6   2    0.11    0.69
   9   6  -2   -0.19    0.30
  -9   6  -2   -0.42    0.65
   9   6   2   -0.04    0.26
   9  -6  -2   -0.01    0.16
  -9  -6   2   -1.53    1.36
  -9  -6   2   -0.11    0.55
 -10  -6  -2    0.87    1.67
 -10   6   2    1.20    0.74
  10  -6   2    0.35    0.20
 -10  -6  -2    0.35    0.71
  10   6  -2    1.13    0.36
 -10  -6   2   -0.57    1.77
 -10   6  -2   -0.66    0.81
  10   6   2    0.99    0.38
  10  -6  -2    0.70    0.20
 -10  -6   2    0.85    0.65
 -11  -6  -2   -1.67    1.86
  11   6  -2    0.54    0.38
 -11   6   2   -0.18    0.96
 -11  -6  -2    1.08    0.86
  11  -6   2    0.28    0.24
  11   6   2    0.86    0.37
 -11   6  -2    0.75    1.05
  11  -6  -2    0.85    0.28
 -11  -6   2    1.32    0.81
 -11  -6   2    0.44    2.47
 -12   6   2    0.63    1.01
  12  -6   2    0.30    0.28
 -12  -6  -2    2.57    2.54
 -12  -6  -2   -0.61    0.88
  12   6  -2   -0.17    0.40
  12   6   2   -0.17    0.40
 -12  -6   2    0.86    1.03
 -12   6  -2   -0.47    1.11
 -13  -6  -2    1.90    1.15
 -13   6   2    0.31    1.38
  13   6  -2   -0.16    0.54
 -13  -6   2    0.62    0.98
 -13   6  -2   -0.45    1.24
  13   6   2    0.50    0.53
   0  -7   2    0.36    0.25
   0  -7  -2   -0.23    0.24
   0  -7   2    0.07    0.24
   0  -7  -2   -0.02    0.18
   0  -7  -2   -0.36    0.28
   0  -7   2   -0.04    0.17
  -1  -7  -2    5.53    0.71
   1  -7   2    4.83    0.55
   1  -7   2    5.30    0.66
  -1  -7  -2    6.11    0.69
   1  -7  -2    4.87    0.55
  -1  -7   2    5.82    0.69
   1  -7  -2    5.56    0.67
   1  -7  -2    5.09    0.70
  -1  -7   2    5.14    0.56
  -1  -7   2    4.54    0.68
  -1   7  -2    4.29    0.71
  -2  -7  -2    9.03    1.01
   2  -7   2    7.40    0.96
  -2  -7  -2    9.02    1.04
  -2   7   2    7.71    0.97
   2  -7   2    7.48    0.82
   2   7   2    7.11    0.86
  -2   7  -2    8.54    1.07
  -2  -7   2    9.45    1.01
  -2  -7   2    9.74    1.03
   2  -7  -2    6.77    0.82
  -2  -7   2    8.62    0.84
  -3  -7  -2    2.56    0.46
  -3   7   2    3.27    0.49
  -3  -7  -2    2.76    0.46
   3  -7   2    2.71    0.32
   3   7  -2    2.41    0.41
  -3   7   2    2.60    0.46
  -3  -7   2    2.80    0.43
   3   7   2    3.03    0.38
  -3   7  -2    3.26    0.43
   3  -7  -2    2.29    0.31
  -3  -7   2    2.79    0.49
  -3   7  -2    3.40    0.53
   4  -7   2   21.00    2.12
  -4  -7  -2   22.68    2.64
  -4   7   2   24.07    2.45
   4   7  -2   20.74    2.16
  -4  -7  -2   24.52    2.48
  -4   7   2   21.68    2.65
  -4  -7   2   19.15    2.61
   4   7   2   20.19    2.16
  -4   7  -2   20.93    2.65
  -4   7  -2   23.74    2.43
  -4  -7   2   22.48    2.47
   4  -7  -2   20.96    2.12
   5  -7   2    4.38    0.50
  -5   7   2    3.57    0.74
  -5   7   2    5.09    0.66
   5   7  -2    5.79    0.59
  -5  -7  -2    5.14    0.80
  -5  -7  -2    4.57    0.69
   5  -7  -2    4.80    0.51
   5   7   2    5.18    0.58
  -5  -7   2    5.89    0.73
  -5   7  -2    5.69    0.62
  -5  -7   2    4.66    0.72
  -5   7  -2    4.17    0.74
  -6  -7  -2    3.44    0.60
   6   7  -2    3.24    0.41
  -6   7   2    3.49    0.62
   6  -7   2    2.72    0.31
  -6   7   2    3.02    0.43
  -6  -7  -2    1.19    0.68
  -6   7  -2    2.44    0.43
   6   7   2    2.84    0.40
  -6   7  -2    2.77    0.61
   6  -7  -2    2.65    0.31
  -6  -7   2    1.65    0.51
  -6  -7   2    2.12    0.63
   7  -7   2   12.03    1.19
  -7   7   2   12.60    1.60
  -7  -7  -2    9.75    1.67
  -7  -7  -2   12.28    1.47
   7   7  -2   12.03    1.25
  -7   7   2   12.64    1.40
   7  -7  -2   11.82    1.19
  -7  -7   2   10.30    1.45
  -7  -7   2   12.23    1.68
   7   7   2   12.00    1.25
  -7   7  -2   11.14    1.60
  -8   7   2    6.29    1.16
   8  -7   2    7.80    0.78
  -8  -7  -2    8.18    1.05
   8   7  -2    6.97    0.85
  -8  -7  -2    6.88    1.47
  -8  -7   2    8.07    1.41
   8  -7  -2    7.78    0.77
  -8   7  -2    6.93    1.15
   8   7   2    6.58    0.83
  -8  -7   2    8.85    1.09
   9  -7   2    8.45    0.77
  -9  -7  -2    9.34    1.12
  -9  -7  -2    9.36    1.59
   9   7  -2    5.19    0.82
  -9   7   2    6.07    1.14
  -9  -7   2    7.63    1.61
  -9   7  -2    6.96    1.21
   9   7   2    8.07    0.87
   9  -7  -2    6.91    0.76
  -9  -7   2    7.43    1.07
 -10  -7  -2    0.95    0.86
  10   7  -2    0.51    0.35
 -10   7   2   -0.43    0.83
 -10  -7  -2    1.70    1.65
  10  -7   2   -0.01    0.22
 -10  -7   2   -1.49    0.74
  10   7   2   -0.05    0.38
 -10   7  -2   -0.18    0.79
  10  -7  -2    0.06    0.26
 -10  -7   2    0.60    2.23
  11  -7   2    0.68    0.27
  11   7  -2    0.84    0.41
 -11  -7  -2   -0.67    2.10
 -11   7   2    0.09    0.80
 -11  -7  -2    1.28    0.83
  11   7   2    0.50    0.38
 -11  -7   2    0.86    0.81
 -11   7  -2    0.69    0.89
  12   7  -2    2.91    0.55
 -12  -7  -2    3.36    1.15
 -12   7   2    2.14    1.25
  12  -7   2    2.64    0.50
  12   7   2    1.87    0.52
 -12   7  -2    3.32    1.20
 -12  -7   2    3.93    1.10
   0  -8   2    0.35    0.27
   0  -8  -2    0.76    0.26
   0  -8  -2    0.79    0.33
   0  -8   2    1.00    0.20
   0  -8   2    1.03    0.33
   0  -8  -2    0.19    0.18
   1  -8   2    4.01    0.47
  -1  -8  -2    4.99    0.60
   1  -8   2    3.98    0.58
  -1  -8  -2    4.13    0.61
   1  -8  -2    4.18    0.48
   1  -8  -2    4.95    0.61
   1  -8  -2    2.79    0.61
  -1  -8   2    4.14    0.61
  -1  -8   2    5.19    0.49
  -1   8  -2    4.45    0.65
  -1  -8   2    4.38    0.59
   2  -8   2    2.83    0.42
  -2   8   2    1.90    0.43
  -2   8   2    1.60    0.45
  -2  -8  -2    2.99    0.49
   2  -8   2    2.55    0.30
  -2  -8  -2    2.79    0.44
  -2  -8   2    2.36    0.45
  -2   8  -2    2.15    0.52
  -2  -8   2    2.13    0.35
   2  -8  -2    2.81    0.32
   2   8   2    2.47    0.39
  -2  -8   2    2.87    0.42
  -3  -8  -2   10.91    1.23
  -3  -8  -2    9.06    1.26
   3   8  -2   10.63    1.08
   3  -8   2   10.52    1.01
  -3   8   2    9.48    1.30
  -3   8   2   10.37    1.19
  -3   8  -2   11.04    1.32
   3  -8  -2    8.88    1.00
  -3  -8   2    8.82    1.24
  -3   8  -2   11.28    1.17
  -3  -8   2   11.69    1.22
   3   8   2    9.38    1.05
  -4   8   2    2.13    0.54
   4   8  -2    2.63    0.41
  -4  -8  -2    2.60    0.53
  -4   8   2    2.18    0.49
  -4  -8  -2    2.83    0.50
   4  -8   2    1.98    0.30
   4   8   2    2.13    0.37
   4  -8  -2    2.94    0.30
  -4   8  -2    2.31    0.49
  -4   8  -2    2.12    0.54
  -4  -8   2    2.54    0.46
  -4  -8   2    2.79    0.49
   5   8  -2    3.45    0.48
  -5   8   2    2.46    0.61
  -5   8   2    3.09    0.65
  -5  -8  -2    2.76    0.62
   5  -8   2    3.55    0.41
  -5  -8  -2    3.68    0.63
  -5   8  -2    4.85    0.70
  -5   8  -2    4.18    0.63
   5   8   2    3.71    0.48
   5  -8  -2    4.21    0.41
  -5  -8   2    2.33    0.58
  -5  -8   2    3.90    0.58
  -6   8   2    0.01    0.43
   6   8  -2    0.51    0.29
   6  -8   2    0.43    0.18
  -6  -8  -2    0.83    0.48
  -6  -8  -2   -0.04    0.56
  -6   8   2    0.01    0.53
  -6   8  -2    0.47    0.52
  -6  -8   2    0.64    0.49
   6  -8  -2    0.09    0.17
   6   8   2    0.07    0.27
  -6  -8   2    0.56    0.47
  -7  -8  -2    7.49    1.08
  -7  -8  -2    5.60    0.92
  -7   8   2    5.07    0.96
   7  -8   2    5.82    0.66
   7   8  -2    6.26    0.73
  -7  -8   2    7.63    0.99
   7  -8  -2    6.49    0.65
  -7   8  -2    5.60    1.00
  -7  -8   2    5.13    1.02
   7   8   2    7.70    0.75
  -8  -8  -2    0.13    0.87
   8   8  -2    0.16    0.30
  -8   8   2    0.11    0.56
   8  -8   2    0.04    0.19
  -8  -8  -2   -0.22    0.56
  -8   8  -2    0.02    0.60
  -8  -8   2    0.40    0.96
   8  -8  -2   -0.18    0.19
   8   8   2    0.36    0.36
  -8  -8   2   -0.26    0.64
  -9  -8  -2   10.65    1.66
  -9  -8  -2   11.50    1.36
   9  -8   2    9.30    0.97
   9   8  -2    9.44    1.06
  -9   8   2    6.79    1.43
   9  -8  -2    9.87    0.97
  -9  -8   2    9.87    1.32
   9   8   2    8.97    1.02
  -9   8  -2    7.66    1.38
  10  -8   2    1.14    0.29
 -10   8   2    0.42    0.87
  10   8  -2    0.99    0.47
 -10  -8  -2    2.05    0.92
 -10  -8  -2    1.50    1.55
 -10   8  -2    0.30    0.78
 -10  -8   2    0.32    0.71
  10   8   2    1.05    0.39
  11  -8   2    3.94    0.48
 -11   8   2    0.91    1.06
  11   8  -2    2.37    0.60
 -11  -8  -2    1.82    1.09
  11   8   2    2.37    0.56
 -11  -8   2    3.82    0.93
 -11   8  -2    0.96    1.02
 -12   8   2   -0.30    1.04
  12   8  -2    0.26    0.53
 -12  -8  -2    1.21    1.21
  12   8   2    0.17    0.49
 -12   8  -2   -0.66    1.09
 -12  -8   2    0.20    0.98
   0  -9  -2    0.37    0.22
   0  -9   2   -0.22    0.34
   0  -9  -2    0.38    0.31
   0  -9   2    0.05    0.21
   0  -9   2    0.09    0.30
   0  -9  -2    0.16    0.32
  -1  -9  -2    2.86    0.46
  -1  -9  -2    2.19    0.42
   1  -9   2    1.62    0.30
   1  -9   2    1.26    0.40
  -1  -9   2    2.02    0.39
  -1   9  -2    2.54    0.51
   1  -9  -2    3.00    0.45
  -1  -9   2    2.59    0.34
   1  -9  -2    1.97    0.30
  -1  -9   2    2.71    0.46
   1  -9  -2    1.58    0.42
   2  -9   2    0.32    0.18
   2  -9   2   -0.42    0.32
  -2   9   2   -0.13    0.39
  -2   9   2   -0.24    0.35
  -2  -9  -2    0.63    0.36
  -2  -9  -2    0.44    0.32
   2  -9  -2   -0.18    0.19
  -2   9  -2    0.20    0.42
   2   9   2    0.26    0.34
  -2  -9   2   -0.32    0.41
  -2  -9   2   -0.13    0.28
  -3  -9  -2    3.56    0.50
  -3   9   2    1.93    0.51
  -3  -9  -2    2.55    0.45
  -3   9   2    3.15    0.52
   3  -9   2    1.72    0.30
   3   9  -2    2.13    0.46
   3   9   2    2.70    0.44
  -3   9  -2    2.15    0.53
  -3  -9   2    2.21    0.57
   3  -9  -2    2.48    0.32
  -3   9  -2    2.25    0.47
  -3  -9   2    2.46    0.45
  -4   9   2   -0.03    0.54
   4  -9   2    0.07    0.18
  -4  -9  -2    0.18    0.38
  -4   9   2    0.31    0.46
   4   9  -2    0.54    0.38
  -4  -9  -2   -0.41    0.40
  -4  -9   2   -0.30    0.47
   4  -9  -2   -0.32    0.17
  -4   9  -2    0.39    0.50
  -4  -9   2    0.10    0.31
   4   9   2    0.35    0.32
  -4   9  -2    0.35    0.45
   5   9  -2    0.28    0.36
   5  -9   2    0.28    0.20
  -5  -9  -2    0.27    0.47
  -5   9   2    0.11    0.44
  -5   9   2    0.25    0.63
  -5  -9  -2    0.83    0.44
  -5   9  -2   -0.11    0.48
  -5  -9   2   -0.12    0.39
   5   9   2    0.04    0.31
   5  -9  -2   -0.10    0.20
  -5  -9   2    0.73    0.52
   6  -9   2   24.70    2.32
  -6  -9  -2   21.82    2.72
  -6   9   2   22.07    2.93
  -6  -9  -2   24.11    2.90
   6   9  -2   23.05    2.38
  -6  -9   2   23.49    2.88
   6   9   2   21.14    2.36
  -6  -9   2   25.33    2.72
   6  -9  -2   23.25    2.32
  -6   9  -2   23.63    2.95
   7   9  -2    0.37    0.37
  -7   9   2    0.14    0.67
   7  -9   2    0.30    0.22
  -7  -9  -2    0.18    0.58
  -7  -9  -2    0.22    0.64
  -7   9  -2    0.07    0.63
  -7  -9   2    1.12    0.69
   7  -9  -2    0.06    0.22
   7   9   2    0.07    0.35
  -7  -9   2   -0.17    0.55
  -8  -9  -2    1.27    0.77
   8   9  -2    1.17    0.43
  -8   9   2    0.88    0.68
   8  -9   2    1.62    0.28
  -8  -9  -2    1.53    0.89
   8  -9  -2    2.07    0.33
  -8  -9   2    0.11    0.62
  -8   9  -2    0.95    0.73
   8   9   2    1.47    0.40
  -9  -9  -2    5.03    1.32
   9   9  -2    2.13    0.54
   9  -9   2    3.60    0.44
  -9  -9  -2    4.63    0.98
  -9   9   2    2.89    0.97
  -9  -9   2    4.15    0.91
  -9   9  -2    4.58    1.04
   9   9   2    3.08    0.53
 -10  -9  -2   -0.39    0.81
  10   9  -2    0.72    0.46
 -10   9   2    0.24    0.95
  10  -9   2    0.10    0.36
  10   9   2    0.28    0.44
 -10   9  -2   -0.69    0.95
 -10  -9   2   -0.25    0.85
 -11  -9  -2   14.82    1.90
 -11   9   2   12.76    2.07
  11   9  -2   14.20    1.51
 -11  -9   2   15.65    1.88
  11   9   2   14.05    1.53
 -11   9  -2   11.63    2.06
   0 -10  -2    7.13    0.92
   0 -10   2    7.49    0.78
   0 -10   2    7.13    0.93
   0 -10  -2    7.05    0.97
   0 -10  -2    6.98    0.77
  -1 -10  -2    0.36    0.37
  -1 -10  -2    0.56    0.34
   1 -10   2    0.11    0.24
   1 -10   2   -0.13    0.33
  -1  10  -2   -0.25    0.45
   1  10   2   -0.48    0.43
  -1 -10   2    0.78    0.33
  -1 -10   2    0.44    0.27
   1 -10  -2   -0.05    0.23
  -1 -10   2   -0.39    0.40
   1 -10  -2    0.23    0.38
   2 -10   2   -0.10    0.21
  -2  10   2    0.13    0.46
  -2 -10  -2    0.17    0.39
  -2  10   2    0.12    0.41
  -2 -10  -2   -0.27    0.36
  -2  10  -2    0.66    0.48
  -2 -10   2   -0.17    0.33
  -2 -10   2    0.57    0.45
   2  10   2    0.06    0.34
   2 -10  -2    0.19    0.22
   3 -10   2   22.07    2.19
  -3 -10  -2   20.47    2.70
   3  10  -2   21.37    2.26
  -3 -10  -2   22.96    2.56
  -3  10   2   19.30    2.73
  -3  10   2   22.93    2.53
  -3 -10   2   27.36    2.58
   3  10   2   19.87    2.23
   3 -10  -2   20.88    2.19
  -3 -10   2   23.18    2.70
  -3  10  -2   23.95    2.52
  -3  10  -2   23.38    2.75
   4  10  -2    0.43    0.41
  -4 -10  -2    0.89    0.56
  -4  10   2    0.18    0.53
  -4  10   2    0.13    0.62
  -4 -10  -2    0.11    0.40
   4 -10   2    0.27    0.23
   4 -10  -2   -0.07    0.22
  -4 -10   2   -0.15    0.51
  -4  10  -2    0.29    0.54
   4  10   2    0.30    0.36
  -4  10  -2    0.17    0.74
  -4 -10   2    0.11    0.38
  -5 -10  -2   -0.02    0.48
  -5  10   2    0.53    0.52
   5 -10   2   -0.17    0.23
  -5  10   2    0.41    0.94
  -5 -10  -2   -0.07    0.49
   5  10  -2   -0.08    0.36
  -5  10  -2    0.46    0.58
  -5 -10   2    0.59    0.42
   5 -10  -2    0.24    0.24
  -5 -10   2    0.10    0.51
   5  10   2    0.21    0.39
   6 -10   2    7.54    0.80
  -6 -10  -2    7.33    1.07
  -6  10   2    8.72    1.18
   6  10  -2    7.19    0.88
  -6 -10  -2    7.20    1.09
   6 -10  -2    7.19    0.80
  -6 -10   2    7.71    1.08
   6  10   2    7.41    0.88
  -6 -10   2    8.05    1.13
  -6  10  -2    7.39    1.19
  -7 -10  -2   10.89    1.64
  -7  10   2   12.17    1.70
   7 -10   2   13.40    1.23
  -7 -10  -2   13.88    1.59
   7  10  -2    9.98    1.30
   7  10   2   12.07    1.29
  -7 -10   2    8.73    1.53
   7 -10  -2   11.54    1.23
  -7  10  -2   13.68    1.72
  -8 -10  -2    0.21    0.61
   8  10  -2    0.73    0.48
  -8 -10  -2    0.16    0.97
  -8  10   2   -0.05    0.70
   8 -10   2    0.60    0.30
   8  10   2    0.07    0.46
  -8  10  -2   -0.35    0.85
  -8 -10   2    0.13    0.63
  -9 -10  -2    2.82    0.93
   9  10  -2    2.68    0.57
  -9  10   2    3.45    0.97
   9 -10   2    4.02    0.53
  -9 -10   2    4.82    0.97
   9  10   2    3.04    0.55
  -9  10  -2    0.72    1.03
 -10  10   2    0.46    0.91
  10  10  -2    0.62    0.51
 -10 -10  -2    1.29    0.86
 -10  10  -2    0.37    0.92
  10  10   2    1.05    0.52
 -10 -10   2   -0.55    0.87
 -11  10   2    1.61    1.22
  11  10  -2    2.81    0.62
 -11 -10  -2    2.80    0.95
 -11  10  -2    0.59    1.12
 -11 -10   2    1.27    1.09
  11  10   2    1.09    0.52
   0  11  -2    0.11    0.55
   0 -11   2   -0.04    0.29
   0 -11  -2    0.13    0.44
   0 -11  -2    0.15    0.37
   0 -11   2    0.22    0.46
   0 -11  -2    0.05    0.27
   1 -11   2    4.39    0.50
  -1 -11  -2    2.67    0.62
   1 -11   2    4.36    0.67
  -1 -11  -2    4.57    0.71
  -1 -11   2    3.61    0.50
  -1  11  -2    4.19    0.74
  -1 -11   2    3.67    0.63
   1  11   2    4.74    0.68
   1 -11  -2    4.75    0.68
   1 -11  -2    3.13    0.50
  -1 -11   2    3.96    0.65
  -2  11   2    1.76    0.58
  -2  11   2    2.14    0.54
  -2 -11  -2    1.62    0.53
  -2 -11  -2    2.08    0.49
   2 -11   2    2.30    0.37
   2  11  -2    1.49    0.59
  -2 -11   2    2.14    0.57
  -2 -11   2    2.83    0.49
   2  11   2    1.10    0.49
   2 -11  -2    1.58    0.35
  -2  11  -2    1.88    0.63
   3  11  -2    4.79    0.71
  -3 -11  -2    3.77    0.75
   3 -11   2    4.86    0.55
  -3  11   2    4.01    0.83
  -3 -11  -2    5.21    0.74
  -3  11   2    3.99    0.75
   3  11   2    5.44    0.67
  -3 -11   2    3.84    0.74
  -3 -11   2    3.88    0.69
  -3  11  -2    5.61    0.87
   3 -11  -2    4.26    0.54
  -3  11  -2    3.69    0.79
  -4  11   2    1.37    0.67
  -4 -11  -2    1.35    0.55
   4 -11   2    1.98    0.34
  -4 -11  -2    0.68    0.54
   4  11  -2    0.93    0.48
  -4  11   2    2.10    0.86
   4  11   2    1.21    0.46
  -4 -11   2    1.75    0.56
  -4 -11   2    2.20    0.53
  -4  11  -2    1.59    0.66
   4 -11  -2    1.79    0.34
  -5 -11  -2   -0.52    0.49
  -5 -11  -2   -0.08    0.58
  -5  11   2   -0.12    0.57
   5 -11   2    0.44    0.29
   5  11  -2    0.14    0.43
  -5 -11   2    0.13    0.56
  -5  11  -2    0.60    0.70
  -5 -11   2    0.53    0.69
   5 -11  -2    0.33    0.29
   5  11   2    0.19    0.46
   6  11  -2    0.45    0.49
  -6 -11  -2   -0.90    0.56
  -6 -11  -2   -0.65    0.64
  -6  11   2    0.57    0.69
   6 -11   2    0.47    0.29
   6 -11  -2    0.19    0.34
  -6 -11   2   -0.12    0.70
   6  11   2   -0.06    0.46
  -6  11  -2    0.92    0.75
  -7 -11  -2    3.67    0.82
   7  11  -2    3.95    0.67
   7 -11   2    3.19    0.49
  -7  11   2    3.07    0.86
  -7 -11  -2    3.51    1.04
   7  11   2    3.18    0.58
  -7  11  -2    3.94    0.93
  -7 -11   2    3.22    0.97
   8  11  -2   -0.23    0.48
  -8 -11  -2    0.56    0.76
   8 -11   2    0.02    0.41
  -8  11   2    0.18    0.79
  -8  11  -2   -0.34    0.93
  -8 -11   2   -0.18    0.78
   8  11   2   -0.22    0.51
  -9  11   2    2.54    1.07
   9  11  -2    2.75    0.60
  -9 -11  -2    3.86    1.05
   9  11   2    2.55    0.58
  -9  11  -2    2.38    1.09
  -9 -11   2    3.39    0.95
  10  11  -2    2.48    0.62
 -10 -11  -2    5.75    1.05
 -10  11   2    2.90    1.10
 -10 -11   2    4.19    1.22
 -10  11  -2    2.61    1.24
  10  11   2    3.43    0.67
   0 -12   2   -0.31    0.33
   0 -12  -2   -0.85    0.46
   0 -12   2   -0.12    0.48
   0  12  -2    0.30    0.61
   0 -12  -2    0.85    0.55
   1 -12   2    0.43    0.54
  -1  12   2   -0.06    0.55
  -1 -12  -2    0.22    0.45
   1 -12   2   -0.48    0.31
  -1 -12  -2    0.02    0.53
   1 -12  -2    0.04    0.33
  -1 -12   2   -1.00    0.51
  -1 -12   2    0.04    0.34
   1  12   2   -0.12    0.56
  -1 -12   2    0.09    0.44
  -1  12  -2   -0.25    0.61
  -2 -12  -2    4.83    0.75
   2 -12   2    5.30    0.59
   2  12  -2    3.92    0.73
  -2  12   2    4.15    0.88
  -2  12   2    4.64    0.80
  -2 -12  -2    3.60    0.74
  -2  12  -2    4.56    0.82
   2 -12  -2    4.12    0.58
  -2 -12   2    3.19    0.75
   2  12   2    4.96    0.72
  -2 -12   2    5.17    0.74
  -2  12  -2    4.89    0.90
  -3 -12  -2    6.65    0.93
  -3  12   2    6.35    1.03
  -3  12   2    4.87    1.03
   3  12  -2    5.33    0.81
  -3 -12  -2    6.22    0.92
   3 -12   2    4.68    0.69
   3  12   2    7.30    0.82
   3 -12  -2    6.58    0.70
  -3 -12   2    6.24    0.95
  -3 -12   2    6.06    0.91
  -3  12  -2    4.99    1.05
  -4 -12  -2   17.21    2.02
   4  12  -2   15.94    1.70
  -4  12   2   13.44    2.05
   4 -12   2   19.62    1.62
  -4 -12  -2   18.17    1.96
   4 -12  -2   13.42    1.61
  -4  12  -2   14.83    2.09
  -4 -12   2   16.96    1.95
   4  12   2   12.73    1.66
   5  12  -2   11.73    1.42
  -5 -12  -2   13.46    1.75
   5 -12   2   12.61    1.35
  -5 -12  -2   13.00    1.65
  -5  12   2   13.27    1.79
  -5  12  -2   11.61    1.83
   5  12   2   12.24    1.43
  -5 -12   2   12.56    1.66
   5 -12  -2   14.90    1.37
   6 -12   2    0.06    0.37
  -6  12   2   -0.80    0.78
   6  12  -2   -0.08    0.54
  -6 -12  -2    0.58    0.65
  -6  12  -2    0.08    0.77
   6  12   2   -0.02    0.46
  -6 -12   2   -0.19    0.64
   7 -12   2    3.26    0.58
   7  12  -2    2.77    0.62
  -7  12   2    4.40    0.96
  -7 -12  -2    3.61    0.86
   7  12   2    2.78    0.61
  -7 -12   2    1.90    0.95
  -7  12  -2    4.85    1.04
  -8 -12  -2    6.91    1.28
   8  12  -2    9.07    1.06
  -8  12   2    6.25    1.40
  -8 -12   2    8.93    1.37
   8  12   2    8.72    1.01
  -8  12  -2    8.05    1.52
  -9 -12  -2    0.38    1.03
  -9  12   2    0.38    1.06
   9  12  -2   -0.10    0.54
  -9  12  -2   -0.24    0.96
   9  12   2    0.93    0.54
  -9 -12   2   -0.01    1.05
   0 -13  -2   -0.65    0.61
   0 -13  -2    0.40    0.54
   0  13  -2   -0.45    0.72
   0 -13   2   -0.05    0.58
   0 -13   2   -0.60    0.33
  -1  13   2    1.39    0.67
   1 -13   2    0.46    0.66
   1 -13   2    1.13    0.39
  -1  13   2    1.29    0.77
  -1 -13  -2    0.19    0.54
  -1 -13  -2    0.83    0.64
  -1  13  -2    0.86    0.73
   1  13   2    0.39    0.63
  -1 -13   2    0.79    0.60
   1 -13  -2    1.34    0.43
  -2 -13  -2   12.96    1.52
  -2 -13  -2   10.26    1.56
  -2  13   2   11.01    1.56
   2  13  -2   11.45    1.40
  -2  13   2   11.00    1.66
   2 -13   2   11.54    1.25
   2 -13  -2   11.36    1.25
  -2  13  -2   12.43    1.66
  -2  13  -2   12.66    1.63
   2  13   2   10.00    1.35
  -2 -13   2   14.12    1.60
  -2 -13   2   12.41    1.53
   3 -13   2    1.65    0.41
  -3 -13  -2    1.43    0.68
  -3  13   2    2.16    0.83
   3  13  -2    0.76    0.59
  -3  13   2    2.19    1.22
  -3 -13  -2    1.91    0.76
   3 -13  -2    1.92    0.45
  -3 -13   2    2.91    0.67
  -3  13  -2    3.12    0.86
   3  13   2    1.24    0.62
   4 -13   2    5.32    0.66
   4  13  -2    4.74    0.77
  -4 -13  -2    5.72    1.00
  -4  13   2    4.49    1.07
  -4 -13  -2    3.12    0.90
  -4 -13   2    6.12    0.98
   4  13   2    4.16    0.77
   4 -13  -2    5.03    0.70
  -4  13  -2    5.26    1.09
   5  13  -2    2.07    0.58
  -5 -13  -2    0.76    0.73
  -5  13   2    0.38    0.85
   5 -13   2    2.20    0.45
  -5 -13   2    1.57    0.81
  -5  13  -2    1.41    0.92
   5  13   2    1.26    0.59
  -6  13   2    3.76    1.08
   6 -13   2    4.71    0.67
  -6 -13  -2    5.94    1.03
   6  13  -2    3.64    0.76
   6  13   2    4.21    0.73
  -6 -13   2    4.40    0.95
  -6  13  -2    2.48    1.03
  -7 -13  -2    1.27    0.93
  -7  13   2   -0.46    0.99
   7  13  -2    0.49    0.54
   7  13   2    0.71    0.54
  -7 -13   2    0.68    1.07
  -7  13  -2   -0.01    1.00
  -8  13   2    2.91    1.21
   8  13  -2    3.02    0.79
  -8 -13  -2    4.13    1.09
   8  13   2    3.75    0.77
  -8 -13   2    5.03    1.14
  -8  13  -2    5.40    1.35
   0  14   2    1.18    0.82
   0 -14   2    0.50    0.40
   0 -14   2    1.36    0.72
   0  14  -2    0.54    1.05
   1  14  -2    3.68    1.00
  -1 -14  -2    6.58    1.03
  -1  14   2    5.21    1.08
   1 -14   2    6.68    0.76
  -1 -14  -2    4.78    0.97
  -1  14   2    5.26    1.13
   1  14   2    6.12    0.95
   1 -14  -2    5.37    0.74
  -1 -14   2    6.25    0.98
  -1  14  -2    6.16    1.20
  -2 -14  -2    6.34    1.12
  -2 -14  -2    7.34    1.15
  -2  14   2    5.47    1.31
   2  14  -2    6.39    1.06
   2 -14   2    6.10    0.85
  -2  14   2    6.97    1.25
   2  14   2    6.16    1.02
  -2 -14   2    8.90    1.15
   2 -14  -2    8.20    0.88
  -2  14  -2    7.72    1.31
  -3 -14  -2    5.59    1.10
  -3 -14  -2    7.10    1.04
  -3  14   2    5.19    1.14
   3 -14   2    5.65    0.72
   3  14  -2    3.57    0.81
  -3 -14   2    4.61    0.95
  -3  14  -2    3.86    1.11
   3 -14  -2    5.49    0.77
   3  14   2    5.17    0.89
   4  14  -2    9.14    1.15
   4 -14   2    7.74    1.01
  -4  14   2    9.18    1.50
  -4 -14  -2    8.05    1.25
   4  14   2    9.95    1.15
  -4  14  -2    7.63    1.42
  -4 -14   2    8.50    1.32
  -5 -14  -2   -1.10    0.88
   5 -14   2    0.53    0.62
  -5  14   2    1.87    1.05
   5  14  -2    0.60    0.65
  -5 -14   2    0.32    0.88
   5  14   2    1.24    0.71
  -5  14  -2    0.80    0.99
  -6  14   2    1.30    1.10
  -6 -14  -2    1.15    0.91
   6  14  -2    2.21    0.74
  -6 -14   2    1.22    0.86
  -6  14  -2    2.24    1.13
   6  14   2    2.11    0.69
  -7 -14  -2    0.70    0.91
  -7  14   2    1.00    1.06
   7  14  -2    0.69    0.69
  -7  14  -2    0.53    1.05
  -7 -14   2    0.79    0.98
   7  14   2    0.29    0.61
   0  15   2    0.35    1.10
   0  15   2   -0.63    0.87
   0  15   2    0.11    0.87
   0 -15   2    0.11    0.87
   1 -15   2    1.01    0.54
   1  15  -2    0.57    0.88
  -1 -15  -2    1.94    0.91
  -1  15   2    0.61    1.01
  -1 -15  -2   -0.97    0.83
  -1  15   2    0.44    1.10
  -1  15  -2    0.56    1.31
   1  15   2    0.94    0.79
  -1 -15   2    0.92    0.81
  -2 -15  -2    1.46    0.92
   2 -15   2    2.16    0.60
  -2  15   2    2.46    1.04
   2  15  -2    0.37    0.83
  -2 -15   2    1.94    0.93
  -2  15  -2    1.45    1.21
   2 -15  -2    2.41    0.70
   2  15   2    1.93    0.81
   3  15  -2    0.61    0.84
   3 -15   2   -0.45    0.57
  -3 -15  -2   -0.54    0.78
  -3  15   2   -0.54    1.01
  -3  15  -2    0.45    1.11
   3  15   2   -0.69    0.78
  -3 -15   2    0.29    0.81
   4  15  -2   -0.28    0.76
   4 -15   2    0.52    0.73
  -4  15   2   -0.47    1.07
  -4 -15  -2    0.58    0.94
  -4 -15   2   -1.13    0.95
  -4  15  -2    0.78    1.12
   4  15   2    0.84    0.70
  -5  15   2    1.48    1.12
  -5 -15  -2    1.39    0.93
   5  15  -2    1.57    0.75
  -5 -15   2   -0.35    1.04
  -5  15  -2    1.72    1.09
   5  15   2    2.50    0.78
   0  16  -2    6.93    1.38
   0  16   2    7.82    1.52
   0 -16   2   10.42    1.77
   0  16   2    7.29    1.38
   1  16  -2    0.23    0.95
   1 -16   2    0.34    0.64
  -1  16   2   -0.35    1.24
  -1 -16   2   -0.37    1.03
   1  16   2    0.55    0.91
   2  16  -2    0.69    0.89
  -2  16   2    1.34    1.21
  -2 -16  -2   -1.21    1.04
   2 -16   2   -0.51    0.70
   2  16   2    0.10    0.81
  -2 -16   2   -1.43    0.99
   3 -16   2    2.65    0.95
  -3 -16  -2    2.10    1.19
  -3  16   2    1.62    1.28
  -3  16  -2    1.46    1.46
  -3 -16   2    3.63    1.10
   0   0   3    0.05    0.12
   0   0   3    0.01    0.01
   0   0  -3    0.06    0.09
   0   0  -3   -0.03    0.08
   0   0   3    0.01    0.05
   0   0  -3    0.01    0.02
   1   0  -3   -0.10    0.10
   1   0  -3   -0.10    0.04
   1   0   3   -0.07    0.03
  -1   0  -3   -0.14    0.20
  -1   0  -3   -0.09    0.06
  -1   0   3   -0.12    0.06
   1   0  -3   -0.07    0.06
   1   0  -3   -0.06    0.05
   1   0   3   -0.12    0.08
  -1   0   3   -0.09    0.07
  -1   0  -3   -0.05    0.07
   1   0   3   -0.07    0.32
  -2   0   3   -0.11    0.11
   2   0   3   -0.03    0.15
   2   0  -3   -0.27    0.26
  -2   0  -3   -0.07    0.12
  -2   0   3   -0.20    0.15
   2   0   3    0.06    0.07
   2   0  -3    0.31    0.06
  -2   0   3    0.30    0.12
  -2   0  -3    0.64    0.29
  -3   0   3    1.22    0.15
  -3   0   3   -0.05    0.16
  -3   0  -3    0.06    0.30
   3   0   3   -0.14    0.07
   3   0  -3    0.15    0.08
  -3   0  -3   -0.19    0.14
   4   0   3    0.31    0.09
  -4   0   3    0.06    0.18
   4   0  -3   -0.12    0.10
  -4   0  -3   -0.11    0.19
  -4   0   3    0.11    0.20
  -4   0  -3    2.10    0.39
  -5   0  -3   -0.03    0.46
   5   0  -3   -0.19    0.12
  -5   0   3   -0.29    0.26
  -5   0   3   -0.02    0.29
  -5   0  -3   -0.81    0.24
   5   0   3   -0.01    0.10
  -6   0  -3   -0.65    0.47
  -6   0   3    0.31    0.36
  -6   0  -3   -0.21    0.29
   6   0   3   -0.06    0.14
   6   0  -3   -0.02    0.12
  -6   0   3    0.23    0.28
   7   0  -3   -0.21    0.13
  -7   0   3    0.08    0.33
   7   0   3   -0.02    0.13
  -7   0  -3   -0.32    0.35
  -7   0   3   -0.19    0.38
  -7   0  -3    0.78    0.52
  -8   0  -3    0.60    0.71
  -8   0   3    0.06    0.41
  -8   0   3    0.32    0.52
  -8   0  -3    0.25    0.40
   8   0  -3    0.20    0.17
   8   0   3    0.04    0.15
   9   0  -3   -0.17    0.20
  -9   0   3   -0.49    0.60
  -9   0   3   -0.21    0.50
  -9   0  -3    1.43    0.95
  -9   0  -3   -0.17    0.47
   9   0   3   -0.20    0.18
  10   0   3    0.14    0.24
 -10   0  -3    0.08    0.57
 -10   0   3   -0.67    0.70
 -10   0  -3   -0.33    1.11
 -10   0   3    0.71    0.60
  10   0  -3    0.30    0.23
  11   0   3   -0.18    0.26
  11   0  -3    0.34    0.29
 -11   0   3    0.38    0.68
 -11   0   3   -0.09    0.92
 -11   0  -3   -0.05    0.84
 -11   0  -3   -1.32    1.22
  12   0  -3   -0.03    0.32
 -12   0   3   -3.37    1.22
 -12   0  -3   -3.35    1.72
  12   0   3   -0.12    0.29
 -12   0   3    1.54    1.06
 -13   0   3   -3.50    1.74
  13   0   3   -0.20    0.36
 -13   0  -3   -1.18    2.13
  13   0  -3   -0.05    0.39
   0  -1  -3   -0.17    0.12
   0   1  -3   -0.13    0.07
   0   1   3   -0.17    0.14
   0  -1  -3   -0.11    0.08
   0   1  -3   -0.16    0.06
   0   1   3   -0.13    0.03
   0   1  -3   -0.13    0.05
   0  -1   3   -0.14    0.03
   0   1   3   -0.15    0.07
   0  -1   3   -0.20    0.05
   0  -1   3   -0.10    0.07
   0  -1  -3   -0.20    0.04
  -1  -1  -3   15.25    1.52
  -1  -1  -3   14.67    1.89
  -1   1   3   14.17    1.86
   1  -1   3   15.38    1.71
   1   1  -3   15.49    1.73
   1  -1   3   15.91    1.51
   1   1  -3   15.54    1.85
   1  -1   3   15.12    1.88
  -1   1   3   15.26    1.72
  -1  -1  -3   15.08    1.72
   1   1  -3   15.14    1.52
   1   1   3   16.33    1.73
   1  -1  -3   15.09    1.86
  -1  -1   3   15.35    1.85
  -1  -1   3   15.78    1.72
   1   1   3   19.72    1.97
   1   1   3   15.08    1.52
  -1   1  -3   15.63    1.71
  -1   1  -3   15.39    1.87
  -1   1  -3   15.31    1.52
  -1  -1   3   15.36    1.52
  -2  -1  -3   35.73    4.15
   2   1  -3   39.27    4.48
   2   1  -3   36.91    3.67
  -2  -1  -3   37.45    4.53
  -2   1   3   36.89    4.14
   2  -1   3   36.46    4.14
  -2   1   3   36.23    4.49
  -2   1   3   38.30    3.66
  -2  -1   3   37.79    4.48
  -2   1  -3   37.94    4.50
  -2  -1   3   38.12    4.15
   2   1   3   36.79    3.66
   2  -1  -3   37.82    3.66
  -2   1  -3   36.50    4.14
   3  -1   3   37.92    3.63
  -3   1   3   38.44    4.46
  -3  -1  -3   34.09    4.51
  -3  -1  -3   37.34    4.12
   3  -1   3   36.70    4.11
  -3   1   3   36.62    4.11
   3   1  -3   36.22    3.64
  -3   1  -3   36.48    4.11
  -3  -1   3   36.31    4.12
  -3  -1   3   38.88    4.45
   3  -1  -3   36.71    3.63
   3   1   3   37.08    3.64
  -3   1  -3   37.89    4.47
  -4   1   3    2.31    0.38
  -4  -1  -3    2.98    0.65
   4  -1   3    2.87    0.27
   4   1  -3    3.02    0.30
  -4   1   3    2.72    0.34
  -4  -1  -3    2.62    0.37
  -4   1  -3    2.27    0.45
   4  -1  -3    2.44    0.27
  -4   1  -3    2.26    0.34
  -4  -1   3    1.95    0.36
   4   1   3    1.95    0.28
  -4  -1   3    2.92    0.42
  -5   1   3   11.83    1.48
  -5   1   3   12.72    1.35
  -5  -1  -3   11.63    1.61
   5  -1   3   11.60    1.17
   5   1  -3   11.44    1.18
  -5  -1  -3   10.21    1.35
  -5  -1   3   11.63    1.49
  -5   1  -3   12.57    1.35
  -5   1  -3   10.10    1.50
   5  -1  -3   12.19    1.17
   5   1   3   12.25    1.18
  -5  -1   3   11.55    1.36
  -6  -1  -3   27.89    3.67
   6  -1   3   27.90    2.90
  -6   1   3   28.04    3.58
   6   1  -3   28.95    2.90
  -6  -1  -3   30.80    3.30
  -6   1   3   30.17    3.30
  -6   1  -3   30.45    3.30
   6  -1  -3   29.31    2.90
   6   1   3   29.15    2.90
  -6  -1   3   31.60    3.61
  -6   1  -3   31.41    3.62
  -6  -1   3   30.18    3.30
  -7   1   3    2.00    0.39
   7   1  -3    2.26    0.25
  -7  -1  -3    1.67    0.79
  -7   1   3    1.62    0.47
   7  -1   3    1.92    0.23
  -7  -1  -3    1.59    0.41
  -7  -1   3    1.00    0.40
   7   1   3    1.34    0.25
   7  -1  -3    1.42    0.23
  -7   1  -3    1.62    0.39
  -7  -1   3    0.29    0.50
  -7   1  -3    1.02    0.49
   8  -1   3   21.00    2.06
  -8  -1  -3   24.28    2.81
  -8   1   3   19.66    2.60
  -8  -1  -3   20.85    2.39
  -8   1   3   21.69    2.38
   8   1  -3   19.82    2.07
  -8   1  -3   21.81    2.69
  -8  -1   3   21.97    2.38
  -8   1  -3   22.49    2.37
  -8  -1   3   19.79    2.64
   8   1   3   20.38    2.07
   8  -1  -3   20.14    2.06
  -9   1   3    1.12    0.52
  -9  -1  -3    0.63    1.11
   9   1  -3    1.34    0.26
  -9  -1  -3    2.05    0.60
  -9   1   3    0.62    0.64
   9  -1   3    1.07    0.23
   9  -1  -3    1.31    0.23
  -9   1  -3    0.91    0.80
  -9  -1   3    1.04    0.55
  -9   1  -3    1.18    0.51
   9   1   3    1.19    0.24
  -9  -1   3    1.60    0.79
  10   1  -3    1.50    0.33
 -10  -1  -3    1.11    1.37
  10  -1   3    2.01    0.31
 -10   1   3    1.74    0.61
 -10  -1  -3    3.13    0.64
 -10   1   3    1.97    0.81
 -10  -1   3    3.59    1.03
 -10   1  -3    2.53    0.75
 -10   1  -3    1.58    0.99
 -10  -1   3    3.58    0.67
  10  -1  -3    2.13    0.32
  10   1   3    1.37    0.31
 -11  -1  -3   -2.19    1.56
  11   1  -3   -0.14    0.28
 -11  -1  -3   -0.41    0.77
 -11   1   3    0.91    0.82
  11  -1   3    0.15    0.21
 -11   1   3   -1.17    0.85
 -11   1  -3   -1.97    1.13
 -11  -1   3    0.07    0.72
 -11  -1   3   -0.60    1.27
  11  -1  -3    0.35    0.26
  11   1   3    0.03    0.29
  12  -1   3    3.96    0.49
  12   1  -3    4.43    0.54
 -12  -1  -3    0.49    1.83
 -12   1   3    4.11    1.34
  12  -1  -3    3.58    0.52
 -12  -1   3    2.11    1.68
 -12   1  -3    3.28    1.62
 -12  -1   3    3.84    1.07
  12   1   3    4.15    0.55
 -13  -1  -3   -5.80    2.14
  13   1  -3    0.55    0.40
  13  -1   3    0.43    0.34
 -13   1   3   -0.22    1.55
  13  -1  -3    0.53    0.36
 -13  -1   3   -4.39    2.06
 -13   1  -3   -1.97    1.94
  13   1   3    0.12    0.34
   0   2   3   77.59    8.49
   0   2  -3   76.95    9.18
   0  -2  -3   75.95    9.18
   0   2   3   76.63    7.51
   0   2   3   77.11    7.51
   0  -2   3   75.36    7.51
   0  -2   3   75.93    8.49
   0   2  -3   77.26    8.49
   0  -2   3   77.89    9.18
   1   2  -3   79.40    9.14
  -1   2   3   75.34    8.45
  -1  -2  -3   77.78    8.46
   1  -2   3   74.63    8.45
  -1   2   3   77.44    7.47
   1  -2   3   76.24    7.47
  -1  -2  -3   75.28    9.15
   1   2   3   75.53    7.48
   1  -2  -3   76.69    7.47
  -1  -2   3   78.51    9.13
  -1  -2   3   76.22    7.48
   1  -2  -3   76.78    9.14
  -1   2  -3   74.47    9.14
  -1   2  -3   75.70    8.45
  -1  -2   3   74.22    8.45
  -2   2   3   23.40    2.70
  -2   2   3   25.70    2.38
   2   2  -3   25.74    2.94
  -2   2   3   23.44    2.93
   2  -2   3   24.99    2.38
  -2  -2  -3   22.74    2.97
   2   2  -3   23.21    2.39
  -2  -2  -3   22.63    2.70
  -2  -2   3   24.41    2.71
  -2   2  -3   24.11    2.93
   2  -2  -3   24.48    2.38
  -2  -2   3   24.64    2.95
   2   2   3   23.28    2.39
  -3  -2  -3   20.78    2.32
   3  -2   3   19.26    2.03
   3   2  -3   20.69    2.04
  -3  -2  -3   19.83    2.58
  -3   2   3   20.23    2.50
  -3   2   3   21.27    2.30
   3  -2   3   21.31    2.29
   3  -2  -3   20.76    2.03
  -3   2  -3   19.48    2.51
  -3  -2   3   23.33    2.54
  -3  -2   3   20.93    2.31
   3   2   3   20.48    2.04
  -3   2  -3   20.83    2.29
   4  -2   3    2.12    0.26
  -4  -2  -3    2.09    0.67
  -4  -2  -3    1.30    0.31
  -4   2   3    1.41    0.32
   4   2  -3    1.85    0.24
   4  -2   3    1.69    0.21
  -4   2   3    1.98    0.27
  -4   2  -3    2.08    0.38
  -4  -2   3    1.66    0.34
   4  -2  -3    2.20    0.21
   4   2   3    1.80    0.23
  -4  -2   3    3.05    0.49
  -4   2  -3    2.02    0.27
  -5  -2  -3    1.44    0.73
  -5   2   3    0.85    0.23
  -5   2   3    1.06    0.31
   5   2  -3    0.97    0.17
  -5  -2  -3    1.71    0.30
   5  -2   3    0.44    0.13
  -5  -2   3    2.62    0.52
  -5   2  -3    0.66    0.24
   5  -2  -3    0.84    0.13
  -5  -2   3    0.95    0.31
  -5   2  -3    0.38    0.32
   5   2   3    0.60    0.16
   6  -2   3   38.74    3.77
  -6   2   3   40.37    4.28
  -6   2   3   38.61    4.64
  -6  -2  -3   40.01    4.77
   6   2  -3   36.19    3.78
  -6  -2  -3   37.05    4.29
   6  -2  -3   39.96    3.77
  -6  -2   3   37.19    4.30
  -6  -2   3   41.48    4.71
   6   2   3   37.04    3.77
  -6   2  -3   36.61    4.66
  -6   2  -3   38.54    4.27
  -7  -2  -3    1.16    0.41
  -7   2   3    1.72    0.39
   7  -2   3    1.39    0.20
  -7  -2  -3    2.23    0.93
   7   2  -3    2.27    0.24
  -7   2   3    1.32    0.45
  -7   2  -3    1.28    0.49
  -7  -2   3    0.49    0.66
   7  -2  -3    1.37    0.22
  -7   2  -3    1.21    0.38
  -7  -2   3    1.20    0.43
   7   2   3    1.82    0.26
   8  -2   3    0.13    0.15
  -8   2   3   -0.47    0.45
  -8   2   3    0.25    0.40
  -8  -2  -3    1.63    1.06
   8   2  -3    0.11    0.19
  -8  -2  -3   -0.35    0.42
  -8   2  -3    0.06    0.50
  -8  -2   3   -0.58    0.37
  -8   2  -3    0.66    0.41
   8   2   3    0.52    0.19
  -8  -2   3    0.96    0.77
   8  -2  -3    0.30    0.15
  -9   2   3    8.94    1.26
  -9   2   3    8.46    1.38
  -9  -2  -3    9.31    1.28
   9  -2   3   10.66    1.03
   9   2  -3   11.01    1.06
  -9  -2  -3   14.12    1.74
  -9  -2   3   11.68    1.30
  -9   2  -3    7.81    1.49
  -9   2  -3   10.31    1.29
   9  -2  -3   10.41    1.03
   9   2   3    9.31    1.04
  -9  -2   3    9.73    1.67
 -10   2   3    2.86    0.74
  10  -2   3    2.77    0.38
  10   2  -3    4.06    0.41
 -10   2   3    3.90    0.89
 -10  -2  -3   -0.28    1.43
 -10  -2  -3    4.13    0.71
 -10  -2   3    3.58    0.71
 -10  -2   3    0.18    1.25
  10   2   3    2.47    0.40
  10  -2  -3    2.71    0.37
 -10   2  -3    2.66    0.88
 -11  -2  -3    7.24    1.09
 -11   2   3    6.59    1.20
 -11   2   3    5.74    1.25
 -11  -2  -3    4.89    1.82
  11  -2   3    6.68    0.71
  11   2  -3    6.79    0.74
  11  -2  -3    7.11    0.72
 -11   2  -3    5.93    1.41
  11   2   3    5.99    0.74
 -11  -2   3    2.46    1.75
 -11  -2   3    6.02    1.02
  12  -2   3    1.89    0.35
 -12  -2  -3    2.86    1.11
 -12  -2  -3   -0.28    2.04
 -12   2   3    2.42    1.18
  12   2  -3    2.15    0.43
  12   2   3    2.29    0.43
 -12  -2   3    0.99    0.87
  12  -2  -3    2.40    0.36
 -12  -2   3   -1.83    1.88
 -12   2  -3    0.37    1.24
 -13   2   3   -1.86    1.36
  13   2  -3   -0.10    0.43
  13  -2   3    0.01    0.32
 -13  -2  -3   -3.56    2.26
 -13   2  -3   -1.44    1.79
 -13  -2   3   -4.42    2.11
  13   2   3   -0.12    0.40
  13  -2  -3    0.51    0.36
 -13  -2   3   -0.79    1.15
   0  -3  -3   -0.01    0.15
   0  -3   3    0.06    0.08
   0   3  -3    0.00    0.12
   0  -3   3    0.07    0.14
   0  -3  -3    0.04    0.16
   0  -3  -3   -0.08    0.08
   0   3  -3   -0.12    0.22
  -1  -3  -3    1.30    0.29
   1   3  -3    1.80    0.29
  -1   3   3    1.82    0.20
  -1   3   3    1.64    0.25
  -1  -3  -3    1.42    0.26
   1  -3   3    1.88    0.23
   1  -3   3    1.65    0.19
  -1  -3   3    2.01    0.27
   1  -3  -3    1.50    0.26
   1   3   3    1.76    0.21
  -1   3  -3    1.93    0.28
  -1   3  -3    1.96    0.28
   1  -3  -3    1.50    0.18
  -2  -3  -3  428.94   48.20
  -2   3   3  442.17   48.20
  -2  -3  -3  426.40   52.14
  -2   3   3  447.89   42.62
   2  -3   3  441.64   42.62
   2   3  -3  440.65   52.13
   2   3   3  440.58   42.63
   2  -3  -3  429.09   42.62
  -2  -3   3  435.40   48.20
  -2   3  -3  440.29   48.19
  -2   3  -3  437.69   48.19
  -2   3  -3  423.66   52.13
  -2  -3   3  430.69   52.12
   3  -3   3    0.02    0.05
  -3   3   3   -0.04    0.15
   3   3  -3    0.18    0.14
  -3  -3  -3    1.05    0.53
  -3   3   3    0.02    0.19
  -3  -3  -3   -0.19    0.21
   3   3   3    0.08    0.12
   3  -3  -3    0.08    0.05
  -3   3  -3    0.00    0.24
  -3   3  -3    0.08    0.07
  -3   3  -3   -0.04    0.11
  -3  -3   3   -0.31    0.43
  -3  -3   3   -0.57    0.24
  -4   3   3    1.93    0.41
   4   3  -3    2.33    0.30
   4  -3   3    1.82    0.25
   4  -3   3    2.90    0.34
  -4  -3  -3    1.63    0.75
  -4   3   3    2.45    0.32
  -4  -3  -3    2.67    0.40
   4  -3  -3    2.68    0.25
  -4   3  -3    1.79    0.41
   4   3   3    2.57    0.30
  -4  -3   3    3.35    0.41
  -4  -3   3    3.94    0.62
  -4   3  -3    2.92    0.31
  -5  -3  -3    6.92    0.86
  -5   3   3    7.57    0.92
   5   3  -3    5.78    0.71
  -5   3   3    7.97    0.80
  -5  -3  -3    7.94    1.21
   5  -3   3    8.34    0.82
   5  -3   3    6.70    0.69
   5  -3  -3    6.80    0.68
   5   3   3    5.77    0.70
  -5  -3   3    5.64    0.84
  -5   3  -3    7.62    0.79
  -5   3  -3    4.58    0.92
  -5  -3   3    9.37    1.11
  -6   3   3   13.61    1.97
  -6  -3  -3   15.20    2.18
   6  -3   3   14.64    1.56
  -6   3   3   16.55    1.79
  -6  -3  -3   16.66    1.84
   6   3  -3   17.59    1.60
   6   3   3   16.71    1.60
  -6  -3   3   14.66    2.10
  -6   3  -3   14.60    1.99
  -6   3  -3   16.92    1.79
  -6  -3   3   18.64    1.85
   6  -3  -3   15.72    1.57
   7   3  -3    0.61    0.22
  -7  -3  -3   -0.33    0.91
   7  -3   3    0.52    0.13
  -7  -3  -3   -0.11    0.34
  -7   3   3    0.48    0.42
  -7   3   3    0.68    0.31
   7  -3  -3    0.44    0.13
   7   3   3    0.51    0.18
  -7  -3   3    0.55    0.83
  -7   3  -3    0.56    0.46
  -7   3  -3    1.15    0.33
  -7  -3   3    0.75    0.39
   8   3  -3   10.47    1.08
  -8   3   3   12.73    1.28
  -8   3   3    9.47    1.40
   8  -3   3    9.22    1.05
  -8  -3  -3   10.02    1.69
  -8  -3  -3   10.60    1.29
   8   3   3    9.73    1.08
  -8   3  -3   11.21    1.27
  -8  -3   3   12.20    1.32
  -8  -3   3   13.50    1.71
  -8   3  -3   10.78    1.44
   8  -3  -3   11.08    1.06
  -9   3   3    2.44    0.63
  -9   3   3    1.07    0.58
   9   3  -3    2.65    0.35
  -9  -3  -3    3.10    0.61
  -9  -3  -3    3.27    1.37
   9  -3   3    2.13    0.30
  -9   3  -3    1.42    0.75
  -9  -3   3    4.00    1.23
   9  -3  -3    2.29    0.29
  -9  -3   3    0.77    0.60
   9   3   3    2.33    0.34
  10   3  -3    2.18    0.34
 -10  -3  -3    1.91    1.47
 -10   3   3    2.01    0.71
  10  -3   3    0.99    0.26
 -10  -3  -3    3.01    0.69
 -10   3   3    1.14    0.77
 -10   3  -3   -0.04    0.86
 -10  -3   3    1.64    0.69
 -10  -3   3    2.28    1.43
  10  -3  -3    2.17    0.27
  10   3   3    1.15    0.34
 -11   3   3    0.22    0.86
  11  -3   3    1.05    0.24
 -11  -3  -3    0.43    0.69
 -11  -3  -3    2.52    1.72
  11   3  -3    0.76    0.32
 -11  -3   3   -3.58    1.49
  11   3   3    0.60    0.35
  11  -3  -3    0.38    0.24
 -11   3  -3    0.40    0.97
 -11  -3   3    0.91    0.76
  12   3  -3    0.45    0.39
 -12  -3  -3   -0.05    0.90
 -12   3   3    0.23    1.09
 -12  -3  -3   -2.46    1.91
  12  -3   3    0.31    0.27
  12   3   3    0.55    0.35
 -12  -3   3    1.12    0.89
 -12  -3   3   -2.53    1.92
  12  -3  -3    0.63    0.30
 -12   3  -3    2.26    1.21
 -13  -3  -3    0.12    2.48
 -13  -3  -3    1.65    1.32
  13   3  -3    1.61    0.48
  13  -3   3    1.32    0.36
 -13   3   3   -0.21    1.39
 -13  -3   3   -2.90    2.63
  13   3   3    0.60    0.40
 -13  -3   3    2.68    1.07
  13  -3  -3    1.62    0.43
 -13   3  -3   -0.24    1.44
   0  -4  -3   52.39    5.90
   0  -4   3   53.14    5.90
   0  -4  -3   52.57    6.38
   0  -4  -3   53.49    5.21
   0  -4   3   54.09    5.21
   1  -4   3   13.71    1.42
   1  -4   3   14.58    1.62
   1   4  -3   16.99    1.79
  -1  -4  -3   13.86    1.63
  -1   4   3   13.60    1.62
  -1  -4   3   14.68    1.74
   1   4   3   14.24    1.44
  -1  -4   3   15.65    1.43
   1  -4  -3   14.19    1.42
  -1   4  -3   14.27    1.76
  -1  -4   3   15.26    1.64
   1  -4  -3   14.29    1.75
  -2   4   3   32.66    3.57
   2   4  -3   38.40    3.98
   2  -4   3   33.24    3.56
  -2  -4  -3   31.15    3.87
   2  -4   3   32.31    3.15
  -2  -4  -3   31.61    3.58
  -2   4  -3   31.48    3.57
   2   4   3   32.13    3.16
   2  -4  -3   30.71    3.14
  -2  -4   3   31.52    3.58
  -2  -4   3   31.79    3.16
   2  -4  -3   31.83    3.86
  -2   4  -3   34.02    3.87
  -2  -4   3   32.14    3.85
  -3  -4  -3    1.79    0.63
   3  -4   3    3.86    0.39
  -3  -4  -3    3.30    0.52
   3   4  -3    4.00    0.44
  -3   4   3    2.95    0.53
  -3   4   3    3.74    0.50
  -3   4  -3    4.42    0.48
  -3  -4   3    5.39    0.54
  -3   4  -3    4.36    0.46
  -3   4  -3    4.22    0.57
  -3  -4   3    3.59    0.58
   3  -4  -3    3.59    0.39
   3   4   3    3.97    0.43
  -4   4   3    7.08    0.99
  -4   4   3    7.16    0.87
  -4  -4  -3    8.00    0.92
   4   4  -3    5.31    0.78
  -4  -4  -3    7.74    1.14
   4  -4   3    8.08    0.75
  -4   4  -3    7.88    0.85
   4  -4  -3    6.84    0.75
  -4  -4   3    8.54    1.12
   4   4   3    8.28    0.79
  -4  -4   3    9.40    0.94
  -4   4  -3    7.77    1.00
  -4   4  -3    8.47    0.87
  -5  -4  -3    1.27    0.76
  -5   4   3    1.10    0.34
  -5   4   3    1.41    0.23
   5   4  -3    0.80    0.22
  -5  -4  -3    1.35    0.38
   5  -4   3    1.30    0.29
   5  -4   3    0.89    0.14
   5   4   3    0.78    0.21
   5  -4  -3    0.87    0.13
  -5   4  -3    1.27    0.38
  -5   4  -3    1.77    0.23
  -5  -4   3   -0.25    0.69
  -5  -4   3    1.06    0.34
   6   4  -3    0.84    0.22
  -6  -4  -3   -0.05    0.35
  -6   4   3    0.73    0.36
  -6   4   3    0.38    0.24
   6  -4   3    0.35    0.10
  -6  -4  -3   -0.94    0.87
  -6  -4   3    1.98    0.79
  -6  -4   3    0.26    0.37
  -6   4  -3    0.12    0.34
   6  -4  -3    0.14    0.10
   6   4   3    0.49    0.22
  -6   4  -3    0.79    0.24
  -7  -4  -3   -0.65    0.40
   7   4  -3   -0.01    0.23
  -7  -4  -3    0.52    0.97
  -7   4   3    0.48    0.30
   7  -4   3    0.22    0.11
  -7   4   3    0.29    0.37
  -7   4  -3    0.77    0.33
   7   4   3    0.39    0.18
  -7  -4   3    0.11    0.85
  -7  -4   3    0.73    0.42
   7  -4  -3    0.25    0.12
  -7   4  -3    0.96    0.46
   8  -4   3    9.36    0.84
  -8   4   3    9.20    1.03
   8   4  -3    8.86    0.89
  -8   4   3    7.63    1.16
  -8  -4  -3    5.07    1.56
  -8  -4  -3    8.79    1.09
   8   4   3    7.56    0.88
  -8  -4   3    4.27    1.52
  -8   4  -3    5.97    1.19
  -8  -4   3    7.60    1.07
  -8   4  -3    8.89    1.07
   8  -4  -3    8.00    0.83
  -9  -4  -3    0.25    1.31
  -9   4   3    0.32    0.52
  -9   4   3    0.15    0.63
   9   4  -3    0.08    0.23
   9  -4   3    0.19    0.16
  -9  -4  -3   -0.12    0.54
   9   4   3   -0.08    0.22
  -9  -4   3    0.48    0.52
  -9   4  -3   -0.23    0.62
  -9  -4   3   -0.33    1.29
   9  -4  -3    0.35    0.15
  10  -4   3    4.72    0.49
 -10  -4  -3    5.69    1.64
  10   4  -3    4.98    0.58
 -10  -4  -3    4.04    0.85
 -10   4   3    3.35    0.90
  10   4   3    4.91    0.57
 -10  -4   3    2.69    1.56
 -10   4  -3    5.59    1.08
 -10  -4   3    4.17    0.81
  10  -4  -3    3.63    0.48
 -11   4   3    0.82    0.80
 -11  -4  -3    2.07    0.79
  11   4  -3    0.99    0.39
  11  -4   3    1.74    0.30
 -11  -4  -3   -1.79    1.70
  11  -4  -3    0.98    0.26
  11   4   3    1.33    0.37
 -11   4  -3   -0.24    0.91
 -11  -4   3    1.82    0.82
 -11  -4   3    1.51    1.72
  12   4  -3    2.21    0.46
 -12  -4  -3    1.16    2.10
  12  -4   3    2.12    0.33
 -12   4   3    1.36    1.10
 -12  -4  -3    3.20    0.95
 -12  -4   3    2.50    0.96
 -12  -4   3   -2.19    2.32
  12   4   3    1.69    0.43
  12  -4  -3    1.29    0.35
 -12   4  -3    1.76    1.15
 -13   4   3   -0.65    1.33
 -13  -4  -3   -1.11    2.57
  13   4  -3    0.09    0.46
  13  -4   3   -0.29    0.30
 -13  -4  -3    0.83    1.20
  13   4   3    0.62    0.45
 -13   4  -3   -0.81    1.33
 -13  -4   3   -0.78    0.89
   0  -5  -3   -0.15    0.12
   0  -5   3   -0.29    0.19
   0  -5  -3   -0.09    0.20
   0  -5  -3    0.12    0.19
   0  -5   3   -0.05    0.11
   0  -5   3   -0.02    0.16
  -1  -5  -3   14.87    1.81
   1  -5   3   14.65    1.67
  -1   5   3   15.90    1.67
   1  -5   3   14.23    1.46
  -1  -5  -3   15.78    1.69
   1  -5  -3   13.60    1.80
   1   5   3   14.49    1.49
  -1  -5   3   15.34    1.79
  -1  -5   3   16.96    1.68
  -1  -5   3   14.55    1.47
  -1   5  -3   13.38    1.81
   1  -5  -3   14.85    1.46
  -2  -5  -3   12.92    1.27
   2  -5   3   10.98    1.22
   2  -5   3   10.55    1.07
  -2  -5  -3    8.94    1.34
  -2   5   3   11.45    1.24
   2   5   3   10.51    1.10
  -2   5  -3   11.02    1.35
  -2  -5   3   10.84    1.32
   2  -5  -3    9.99    1.07
  -2  -5   3   12.67    1.26
   2  -5  -3   11.19    1.34
  -2  -5   3   11.25    1.09
  -3  -5  -3   13.94    1.80
  -3  -5  -3   16.82    1.67
  -3   5   3   14.71    1.79
   3   5  -3   15.05    1.47
  -3   5   3   14.96    1.65
   3  -5   3   14.86    1.42
  -3  -5   3   12.41    1.65
   3   5   3   15.72    1.45
  -3   5  -3   15.21    1.65
  -3   5  -3   14.81    1.63
  -3  -5   3   14.91    1.77
   3  -5  -3   13.25    1.42
  -3   5  -3   12.85    1.78
  -4  -5  -3    0.74    0.52
  -4   5   3    0.13    0.27
  -4   5   3   -0.20    0.29
   4   5  -3    0.13    0.21
  -4  -5  -3    0.79    0.36
   4  -5   3    0.49    0.10
  -4   5  -3    0.33    0.15
  -4   5  -3    0.67    0.32
  -4   5  -3    0.28    0.30
   4  -5  -3    0.48    0.09
   4   5   3    0.33    0.18
  -4  -5   3    0.42    0.43
  -4  -5   3    0.32    0.37
  -5   5   3   10.57    1.44
   5   5  -3   10.43    1.14
  -5  -5  -3   12.64    1.57
  -5   5   3   10.93    1.27
  -5  -5  -3   11.88    1.34
   5  -5   3   11.18    1.11
  -5   5  -3   10.80    1.25
   5  -5  -3   10.71    1.10
  -5  -5   3   12.49    1.52
   5   5   3   11.93    1.15
  -5   5  -3   10.21    1.43
  -5  -5   3   12.15    1.35
  -5   5  -3   12.77    1.28
   6   5  -3   -0.13    0.20
   6  -5   3    0.29    0.09
  -6  -5  -3    0.57    0.35
   6  -5   3   -0.32    0.40
  -6   5   3   -0.09    0.23
  -6  -5  -3   -1.19    0.80
  -6   5   3    0.38    0.34
  -6  -5   3   -0.34    0.79
  -6  -5   3   -0.27    0.35
  -6   5  -3   -0.12    0.24
   6   5   3    0.60    0.19
  -6   5  -3   -0.08    0.39
   6  -5  -3    0.13    0.09
   7   5  -3    4.19    0.49
  -7  -5  -3    2.51    1.12
  -7   5   3    5.11    0.56
  -7  -5  -3    4.14    0.64
  -7   5   3    3.52    0.69
   7  -5   3    4.21    0.42
  -7  -5   3    2.30    0.62
  -7   5  -3    4.04    0.75
   7   5   3    3.42    0.47
  -7  -5   3    4.23    1.12
  -7   5  -3    4.36    0.59
   7  -5  -3    3.93    0.42
  -8   5   3    0.19    0.45
   8  -5   3    0.36    0.14
  -8  -5  -3    0.25    0.45
  -8  -5  -3   -2.62    1.20
   8   5  -3    0.25    0.28
  -8   5   3    1.31    0.51
  -8   5  -3    0.50    0.56
   8  -5  -3    0.39    0.13
  -8  -5   3    0.40    0.46
   8   5   3    0.14    0.24
  -8  -5   3   -0.81    1.09
   9  -5   3    0.15    0.17
  -9  -5  -3    0.00    1.36
  -9  -5  -3    0.57    0.60
  -9   5   3    1.09    0.57
   9   5  -3    0.61    0.27
   9  -5  -3    0.42    0.16
  -9  -5   3    2.04    0.56
   9   5   3    0.77    0.31
  -9   5  -3    0.23    0.60
  -9  -5   3    0.30    1.30
  10  -5   3    0.74    0.20
 -10   5   3    0.11    0.75
 -10  -5  -3    1.01    0.63
 -10  -5  -3    1.39    1.56
  10   5  -3    1.12    0.38
  10  -5  -3    1.22    0.22
 -10   5  -3   -0.01    0.82
  10   5   3    0.98    0.30
 -10  -5   3    0.89    0.63
 -10  -5   3   -0.06    1.54
 -11  -5  -3    5.41    2.09
  11  -5   3    4.55    0.55
  11   5  -3    5.63    0.64
 -11   5   3    4.44    1.10
 -11  -5  -3    4.84    0.96
 -11   5  -3    3.51    1.11
 -11  -5   3    4.90    0.95
  11   5   3    5.22    0.64
 -11  -5   3    4.76    2.14
  11  -5  -3    5.05    0.55
  12   5  -3    0.83    0.41
  12  -5   3    1.02    0.29
 -12  -5  -3    1.95    2.27
 -12  -5  -3    1.36    0.96
 -12   5   3    0.63    0.99
 -12  -5   3    1.69    0.96
  12   5   3    1.63    0.45
 -12   5  -3    0.19    1.25
  13  -5   3    3.33    0.50
  13   5  -3    4.22    0.65
 -13  -5  -3    3.86    1.28
 -13   5   3    1.52    1.42
 -13  -5  -3    5.12    3.12
  13   5   3    4.34    0.65
 -13   5  -3    1.41    1.57
 -13  -5   3    4.05    1.14
   0  -6   3   10.32    1.04
   0  -6  -3    9.79    1.29
   0  -6   3   12.25    1.22
   0  -6  -3   10.14    1.21
   0  -6   3   11.07    1.28
   0  -6  -3    9.44    1.04
   1  -6   3   10.58    1.14
  -1  -6  -3    8.64    1.16
  -1  -6  -3    8.46    1.23
   1  -6   3   10.00    0.99
  -1   6   3   10.82    1.15
  -1  -6   3    9.97    1.00
   1  -6  -3   10.56    1.24
  -1  -6   3    9.07    1.21
   1  -6  -3   10.03    0.99
  -1  -6   3   10.01    1.15
   1   6   3   10.73    1.03
  -1   6  -3    9.98    1.24
   2  -6   3    4.28    0.46
  -2  -6  -3    4.28    0.63
  -2  -6  -3    3.36    0.58
  -2   6   3    5.07    0.57
   2  -6   3    5.51    0.55
  -2  -6   3    4.83    0.49
   2  -6  -3    4.12    0.60
   2  -6  -3    3.71    0.46
   2   6   3    3.56    0.49
  -2  -6   3    5.29    0.60
  -2   6  -3    4.02    0.62
  -2  -6   3    4.89    0.58
   3  -6   3    1.42    0.23
  -3  -6  -3    1.91    0.38
  -3   6   3    2.29    0.40
  -3   6   3    2.51    0.42
   3   6  -3    2.50    0.33
  -3  -6  -3    1.63    0.41
  -3   6  -3    2.23    0.41
  -3  -6   3    0.82    0.37
  -3   6  -3    2.94    0.33
  -3  -6   3    1.59    0.34
   3  -6  -3    1.79    0.23
   3   6   3    2.67    0.32
  -4   6   3   13.73    1.50
  -4  -6  -3   10.84    1.65
   4  -6   3   12.16    1.28
  -4   6   3   10.24    1.61
   4   6  -3   11.60    1.32
  -4  -6  -3   14.27    1.52
  -4   6  -3   15.09    1.47
  -4  -6   3   12.97    1.60
   4  -6  -3   13.98    1.28
  -4  -6   3   12.69    1.51
  -4   6  -3   13.96    1.64
   4   6   3   11.27    1.31
   5  -6   3    3.25    0.36
   5   6  -3    2.37    0.42
  -5  -6  -3    2.75    0.71
  -5   6   3    3.22    0.56
  -5  -6  -3    3.38    0.55
  -5   6   3    4.63    0.48
   5  -6  -3    3.02    0.35
  -5   6  -3    3.78    0.62
  -5  -6   3    2.84    0.62
  -5  -6   3    3.43    0.55
   5   6   3    3.60    0.43
  -5   6  -3    3.66    0.41
  -5   6  -3    3.66    0.61
  -6   6   3    0.73    0.27
  -6  -6  -3    0.20    0.45
  -6   6   3    0.58    0.39
  -6  -6  -3   -0.83    0.71
   6   6  -3    0.84    0.28
   6  -6   3    0.97    0.14
  -6   6  -3    0.77    0.27
   6  -6  -3    1.14    0.14
  -6  -6   3    0.17    0.69
  -6  -6   3    0.38    0.39
   6   6   3    0.85    0.24
  -6   6  -3    0.13    0.47
   7   6  -3   12.82    1.24
  -7   6   3   12.37    1.36
  -7  -6  -3   11.47    1.76
  -7  -6  -3   11.26    1.43
   7  -6   3   12.74    1.17
  -7   6   3   11.74    1.56
  -7   6  -3   11.30    1.58
   7   6   3   10.17    1.21
  -7  -6   3   10.85    1.44
  -7  -6   3   12.99    1.74
   7  -6  -3   11.17    1.17
  -8   6   3    1.76    0.66
  -8  -6  -3    3.04    1.21
  -8   6   3    3.49    0.68
  -8  -6  -3    3.90    0.67
   8   6  -3    3.78    0.49
   8  -6   3    3.86    0.39
  -8   6  -3    3.72    0.73
  -8  -6   3    2.95    1.20
   8   6   3    3.49    0.49
  -8  -6   3    3.54    0.73
   8  -6  -3    3.39    0.38
   9   6  -3    1.21    0.34
   9  -6   3    1.41    0.23
  -9  -6  -3   -0.93    1.34
  -9   6   3    1.31    0.62
  -9  -6  -3    2.98    0.61
  -9  -6   3    2.78    1.48
  -9  -6   3    1.11    0.65
   9   6   3    1.66    0.36
  -9   6  -3    1.17    0.68
   9  -6  -3    1.48    0.23
 -10  -6  -3   23.70    2.29
 -10   6   3   14.60    2.45
 -10  -6  -3   16.58    2.85
  10  -6   3   18.93    1.84
  10   6  -3   18.55    1.90
 -10  -6   3   20.90    2.26
  10   6   3   17.72    1.90
 -10   6  -3   17.66    2.44
  10  -6  -3   17.83    1.84
 -10  -6   3   25.54    3.05
  11   6  -3    3.11    0.51
 -11   6   3    1.96    0.99
 -11  -6  -3    2.66    0.86
 -11  -6  -3    4.21    2.02
  11  -6   3    2.52    0.36
  11   6   3    2.84    0.47
 -11  -6   3    3.79    0.91
 -11   6  -3    1.37    0.98
 -12   6   3    0.56    0.93
  12   6  -3    1.34    0.48
 -12  -6  -3    0.10    2.43
  12  -6   3    0.30    0.29
 -12  -6  -3    1.82    1.09
 -12  -6   3    0.35    0.95
  12   6   3    0.32    0.42
 -12   6  -3   -0.07    1.24
 -13  -6  -3   -0.58    4.20
 -13   6   3   -0.43    1.35
 -13  -6  -3   -0.83    1.07
 -13   6  -3    0.37    1.30
 -13  -6   3   -0.07    1.15
   0  -7  -3    0.34    0.26
   0  -7   3   -0.12    0.29
   0  -7  -3   -0.16    0.17
   0  -7   3    0.49    0.16
   0  -7   3    0.99    0.26
   0  -7  -3    0.16    0.25
   1  -7   3    2.15    0.31
  -1  -7  -3    3.23    0.44
   1  -7   3    2.40    0.41
  -1  -7  -3    2.33    0.44
   1  -7  -3    2.32    0.42
   1  -7  -3    2.24    0.32
   1   7   3    2.19    0.39
  -1  -7   3    3.85    0.42
  -1   7  -3    2.58    0.45
  -1  -7   3    3.04    0.34
  -1  -7   3    3.44    0.45
  -2   7   3    1.47    0.38
   2  -7   3    2.38    0.36
  -2  -7  -3    2.52    0.41
   2  -7   3    2.12    0.27
  -2  -7  -3    2.62    0.40
  -2  -7   3    2.27    0.36
  -2   7  -3    2.24    0.44
   2  -7  -3    2.25    0.27
   2   7   3    2.50    0.34
  -2  -7   3    1.58    0.29
   2  -7  -3    3.17    0.43
  -2  -7   3    2.09    0.39
  -3   7   3    4.27    0.69
  -3  -7  -3    2.82    0.64
  -3  -7  -3    5.09    0.63
  -3   7   3    4.81    0.64
   3   7  -3    4.36    0.59
   3  -7   3    4.61    0.48
  -3   7  -3    3.71    0.67
   3   7   3    4.90    0.53
  -3   7  -3    4.25    0.57
  -3  -7   3    5.17    0.61
   3  -7  -3    4.39    0.47
  -3  -7   3    5.57    0.65
   4   7  -3    0.76    0.31
  -4   7   3   -0.18    0.42
  -4  -7  -3    0.40    0.38
  -4  -7  -3    0.14    0.37
   4  -7   3    0.40    0.15
  -4   7   3    0.30    0.34
   4  -7  -3    0.76    0.15
  -4   7  -3    0.81    0.35
  -4  -7   3    0.43    0.28
  -4   7  -3    0.96    0.38
   4   7   3    0.88    0.23
  -4  -7   3    0.72    0.35
  -5  -7  -3    9.53    1.07
  -5   7   3    7.12    1.11
   5  -7   3    8.95    0.83
  -5   7   3    7.80    1.00
   5   7  -3    6.99    0.87
  -5  -7  -3   10.17    1.16
  -5   7  -3    7.77    0.94
  -5   7  -3    8.88    1.14
   5  -7  -3    8.04    0.82
   5   7   3    8.30    0.88
  -5  -7   3    6.95    1.07
  -5  -7   3    7.84    1.02
  -6  -7  -3    4.04    0.67
   6  -7   3    3.84    0.43
  -6   7   3    3.77    0.54
  -6   7   3    4.94    0.72
  -6  -7  -3    3.19    0.82
   6   7  -3    4.07    0.51
  -6  -7   3    3.67    0.70
   6   7   3    4.25    0.51
  -6  -7   3    5.08    0.73
   6  -7  -3    3.75    0.42
  -6   7  -3    3.84    0.72
   7   7  -3    5.14    0.55
   7  -7   3    3.89    0.43
  -7  -7  -3    2.54    0.70
  -7   7   3    3.61    0.61
  -7   7   3    3.93    0.75
  -7  -7  -3    4.06    0.95
  -7  -7   3    4.58    0.78
   7   7   3    4.08    0.52
  -7   7  -3    3.14    0.78
  -7  -7   3    2.89    0.89
   7  -7  -3    4.10    0.43
  -8   7   3    3.69    0.71
  -8  -7  -3    4.02    0.70
  -8  -7  -3    3.36    1.15
   8  -7   3    3.74    0.40
   8   7  -3    4.02    0.54
   8  -7  -3    3.35    0.39
  -8  -7   3    2.32    1.11
  -8   7  -3    3.35    0.75
  -8  -7   3    2.71    0.68
   8   7   3    2.81    0.47
   9  -7   3    1.08    0.22
  -9  -7  -3    1.36    0.63
  -9   7   3    0.40    0.73
  -9  -7  -3   -0.89    1.23
   9   7  -3    1.82    0.36
   9   7   3    0.25    0.35
   9  -7  -3    1.02    0.23
  -9  -7   3    1.46    1.47
  -9  -7   3    1.39    0.68
  -9   7  -3    0.40    0.77
 -10  -7  -3    2.93    0.84
  10  -7   3    3.77    0.42
  10   7  -3    3.67    0.54
 -10   7   3    2.41    0.87
 -10  -7  -3    2.81    1.56
  10   7   3    3.61    0.56
 -10   7  -3    4.16    1.05
  10  -7  -3    2.92    0.46
 -10  -7   3    3.78    0.88
 -11   7   3    3.68    0.96
  11  -7   3    4.11    0.45
 -11  -7  -3    4.58    1.11
 -11  -7  -3    3.16    1.96
  11   7  -3    3.56    0.57
 -11   7  -3    2.94    1.17
 -11  -7   3    3.54    0.91
  11   7   3    1.90    0.52
  12   7  -3    3.90    0.62
  12  -7   3    3.38    0.48
 -12  -7  -3    4.07    3.27
 -12  -7  -3    1.50    1.16
 -12   7   3    2.93    1.25
 -12   7  -3    2.18    1.19
 -12  -7   3    3.53    1.18
  12   7   3    1.72    0.52
   0  -8   3   25.55    3.05
   0  -8   3   29.80    2.69
   0  -8  -3   26.26    2.69
   0  -8  -3   29.01    3.07
   0  -8  -3   25.90    3.30
  -1  -8  -3    5.11    0.75
  -1  -8  -3    5.27    0.76
   1  -8   3    6.64    0.62
   1  -8   3    6.33    0.72
   1   8   3    5.37    0.67
  -1   8  -3    5.16    0.79
  -1  -8   3    5.98    0.75
   1  -8  -3    5.08    0.75
   1  -8  -3    5.40    0.60
  -1  -8   3    5.57    0.75
  -1  -8   3    5.97    0.61
  -2  -8  -3    0.65    0.31
  -2  -8  -3    0.63    0.36
  -2   8   3    0.70    0.34
   2  -8   3    0.91    0.29
   2  -8   3    1.02    0.18
   2  -8  -3    0.59    0.19
  -2  -8   3    0.95    0.36
   2  -8  -3    0.85    0.30
  -2  -8   3    0.50    0.26
  -2   8  -3    0.78    0.37
  -2  -8   3    0.70    0.22
   2   8   3    0.40    0.28
  -3   8   3    0.69    0.39
   3  -8   3    0.78    0.17
  -3  -8  -3    0.07    0.33
  -3   8   3    0.28    0.34
  -3  -8  -3    0.61    0.33
   3   8  -3    0.29    0.31
   3   8   3    0.14    0.26
  -3   8  -3    1.10    0.41
  -3   8  -3    0.33    0.31
  -3  -8   3    0.57    0.35
  -3  -8   3   -0.04    0.26
   3  -8  -3    0.31    0.16
  -4   8   3    9.49    1.17
  -4   8   3    8.11    1.09
   4  -8   3    8.92    0.87
  -4  -8  -3    8.15    1.11
   4   8  -3    8.29    0.93
  -4  -8  -3    6.76    1.05
  -4  -8   3    7.96    1.07
   4  -8  -3    9.07    0.86
  -4  -8   3    8.97    1.09
   4   8   3    8.04    0.91
  -4   8  -3    8.03    1.14
  -4   8  -3    8.26    1.04
  -5  -8  -3    0.11    0.40
   5   8  -3   -0.20    0.26
  -5   8   3   -0.23    0.46
  -5  -8  -3   -0.11    0.37
   5  -8   3   -0.03    0.16
  -5   8   3   -0.12    0.40
  -5  -8   3    0.41    0.35
  -5   8  -3   -0.15    0.45
  -5   8  -3    0.52    0.49
  -5  -8   3    0.23    0.40
   5  -8  -3   -0.22    0.15
   5   8   3   -0.34    0.29
  -6  -8  -3    2.17    0.58
   6  -8   3    2.85    0.33
   6   8  -3    2.44    0.42
  -6   8   3    3.21    0.62
  -6  -8  -3    1.77    0.68
  -6   8   3    2.34    0.53
   6   8   3    2.52    0.41
   6  -8  -3    2.59    0.32
  -6  -8   3    2.47    0.59
  -6   8  -3    4.21    0.66
  -6  -8   3    1.93    0.60
   7   8  -3    7.59    0.89
  -7   8   3    6.16    1.14
  -7  -8  -3    7.37    1.14
   7  -8   3    8.71    0.82
  -7  -8  -3    5.82    1.21
  -7  -8   3    6.81    1.21
  -7   8  -3    7.76    1.22
   7  -8  -3    8.24    0.82
   7   8   3    8.50    0.89
  -7  -8   3    8.46    1.09
   8   8  -3    0.54    0.38
  -8  -8  -3    2.42    0.90
  -8  -8  -3   -0.41    0.60
   8  -8   3    0.41    0.21
  -8   8   3   -0.03    0.65
  -8  -8   3    0.60    0.95
   8  -8  -3    0.21    0.22
   8   8   3   -0.09    0.33
  -8  -8   3   -0.19    0.61
  -8   8  -3    0.72    0.66
  -9  -8  -3    0.32    0.69
   9  -8   3    0.10    0.21
  -9  -8  -3   -0.76    1.10
   9   8  -3    0.32    0.41
  -9   8   3   -0.07    0.67
   9  -8  -3    0.08    0.29
  -9   8  -3    0.02    0.80
  -9  -8   3    0.74    0.70
   9   8   3   -0.28    0.40
 -10   8   3    1.22    0.87
  10  -8   3    0.53    0.25
 -10  -8  -3    0.56    0.89
  10   8  -3   -0.03    0.43
 -10  -8  -3    3.01    1.48
 -10  -8   3    1.96    0.77
  10   8   3    0.58    0.36
 -10   8  -3    1.33    1.01
 -11   8   3   -0.42    0.97
  11  -8   3    0.26    0.33
  11   8  -3    0.61    0.45
 -11  -8  -3    0.28    0.98
 -11  -8   3    1.01    0.89
  11   8   3    0.72    0.46
 -11   8  -3    0.91    1.07
  12   8  -3   -0.30    0.46
 -12  -8  -3    1.08    1.18
 -12   8   3   -0.87    0.98
  12   8   3   -0.06    0.51
 -12   8  -3    1.28    1.15
 -12  -8   3    1.20    1.03
   0  -9   3    0.38    0.21
   0  -9   3   -0.08    0.32
   0  -9  -3   -0.09    0.26
   0  -9  -3   -0.52    0.35
   0  -9  -3   -0.04    0.22
  -1  -9  -3    5.12    0.76
   1  -9   3    4.99    0.60
  -1  -9  -3    6.71    0.78
   1  -9   3    8.01    0.74
  -1   9  -3    4.77    0.80
   1  -9  -3    4.97    0.60
  -1  -9   3    5.10    0.61
  -1  -9   3    5.31    0.75
   1   9   3    5.16    0.69
   1  -9  -3    6.67    0.80
  -1  -9   3    5.89    0.76
  -2   9   3    1.41    0.40
  -2  -9  -3    0.09    0.37
   2  -9   3    0.76    0.35
   2  -9   3    0.68    0.20
  -2  -9  -3    0.17    0.34
   2   9   3    1.10    0.33
  -2  -9   3    0.43    0.30
  -2  -9   3    0.79    0.26
   2  -9  -3    0.81    0.22
  -2  -9   3    1.31    0.41
  -2   9  -3    1.65    0.44
  -3   9   3    0.21    0.43
  -3   9   3    0.91    0.43
  -3  -9  -3    0.35    0.37
   3  -9   3    0.54    0.20
  -3  -9  -3    0.29    0.37
   3   9  -3   -0.54    0.37
  -3  -9   3    0.43    0.30
   3  -9  -3   -0.10    0.19
   3   9   3    0.28    0.34
  -3   9  -3    0.38    0.44
  -3  -9   3    0.88    0.46
  -3   9  -3    0.63    0.36
   4   9  -3    9.65    1.12
  -4  -9  -3   11.44    1.28
  -4   9   3    9.91    1.31
  -4  -9  -3    9.75    1.33
   4  -9   3    9.71    1.05
  -4   9   3    8.61    1.36
  -4   9  -3   10.81    1.38
  -4  -9   3   11.73    1.30
   4  -9  -3   10.88    1.05
  -4  -9   3   11.64    1.31
   4   9   3    8.64    1.08
  -4   9  -3   10.63    1.28
  -5  -9  -3   -0.43    0.42
  -5   9   3    0.44    0.60
   5  -9   3    0.20    0.20
  -5  -9  -3    0.15    0.45
   5   9  -3   -0.09    0.37
  -5   9   3    0.07    0.45
  -5  -9   3    0.19    0.44
   5  -9  -3    0.44    0.19
   5   9   3   -0.16    0.28
  -5  -9   3    0.61    0.38
  -5   9  -3    0.60    0.52
   6  -9   3    4.58    0.44
  -6   9   3    3.41    0.70
  -6  -9  -3    3.76    0.74
   6   9  -3    3.41    0.58
  -6  -9  -3    3.46    0.72
   6  -9  -3    3.10    0.43
  -6  -9   3    3.08    0.68
   6   9   3    4.22    0.52
  -6   9  -3    3.51    0.73
  -6  -9   3    2.89    0.69
  -7  -9  -3    3.17    0.64
  -7   9   3    2.66    0.74
  -7  -9  -3    3.61    0.78
   7   9  -3    2.78    0.54
   7  -9   3    3.44    0.37
  -7  -9   3    2.18    0.63
   7  -9  -3    2.80    0.37
  -7   9  -3    3.13    0.76
   7   9   3    1.08    0.43
  -7  -9   3    3.32    0.84
   8   9  -3    0.94    0.39
  -8  -9  -3    2.14    0.69
  -8  -9  -3    2.34    0.93
   8  -9   3    1.13    0.26
  -8   9   3    0.53    0.77
   8  -9  -3    0.89    0.34
  -8   9  -3    1.90    0.77
  -8  -9   3    1.26    0.62
   8   9   3    1.20    0.43
   9  -9   3    2.02    0.32
  -9  -9  -3    1.11    1.12
  -9   9   3    1.28    0.77
  -9  -9  -3    0.93    0.81
   9   9  -3    1.63    0.45
   9   9   3    1.71    0.46
  -9   9  -3    1.05    0.81
  -9  -9   3    0.93    0.77
  10  -9   3   -0.23    0.33
 -10  -9  -3   -0.24    0.76
 -10   9   3    1.26    0.98
  10   9  -3   -0.13    0.42
 -10  -9   3    2.12    0.80
 -10   9  -3    0.58    0.89
  10   9   3   -0.41    0.38
 -11   9   3   -0.71    1.06
  11   9  -3   -0.28    0.45
 -11  -9  -3   -0.34    0.87
  11   9   3    0.34    0.48
 -11   9  -3    0.40    1.05
 -11  -9   3   -0.55    0.98
   0  10  -3    3.04    0.55
   0 -10   3    1.31    0.45
   0 -10   3    2.57    0.34
   0 -10  -3    1.52    0.44
   0 -10  -3    1.25    0.43
   0 -10  -3    1.68    0.31
  -1 -10  -3    4.70    0.72
   1 -10   3    4.42    0.68
  -1  10   3    4.76    0.72
  -1 -10  -3    4.61    0.71
   1 -10   3    5.10    0.55
   1  10   3    3.61    0.67
  -1 -10   3    5.81    0.74
  -1 -10   3    5.16    0.70
   1 -10  -3    4.66    0.73
   1 -10  -3    5.17    0.57
  -1 -10   3    4.41    0.58
  -1  10  -3    5.49    0.80
  -2 -10  -3    0.69    0.40
  -2  10   3    0.54    0.46
  -2  10   3    1.09    0.47
   2 -10   3    0.55    0.25
  -2 -10  -3    0.96    0.43
   2 -10   3    0.61    0.40
  -2 -10   3    0.76    0.35
   2  10   3    0.46    0.33
   2 -10  -3    0.90    0.25
  -2 -10   3    0.25    0.28
  -2 -10   3    1.87    0.45
  -2  10  -3    2.05    0.51
  -3 -10  -3    2.42    0.54
  -3  10   3    1.80    0.59
  -3 -10  -3    2.87    0.55
   3 -10   3    2.67    0.35
   3  10  -3    2.09    0.51
  -3  10   3    1.98    0.60
  -3  10  -3    2.57    0.55
   3 -10  -3    2.64    0.36
  -3  10  -3    2.13    0.60
  -3 -10   3    3.12    0.57
   3  10   3    2.61    0.47
  -3 -10   3    2.37    0.48
  -4  10   3    1.33    0.64
  -4 -10  -3    1.02    0.52
   4 -10   3    1.67    0.28
  -4  10   3    1.48    0.57
   4  10  -3    0.75    0.42
  -4 -10  -3    0.78    0.45
  -4 -10   3    1.47    0.44
   4 -10  -3    1.56    0.28
  -4  10  -3    0.33    0.55
  -4  10  -3    1.09    0.74
   4  10   3    0.85    0.37
  -4 -10   3    2.50    0.54
   5 -10   3    2.89    0.34
  -5 -10  -3    3.04    0.59
   5  10  -3    1.68    0.46
  -5 -10  -3    3.47    0.65
  -5  10   3    1.65    0.94
  -5  10   3    2.89    0.65
  -5  10  -3    0.67    0.65
  -5 -10   3    2.05    0.56
  -5 -10   3    2.01    0.53
   5 -10  -3    1.68    0.33
   5  10   3    2.40    0.47
  -6 -10  -3    1.58    0.58
   6  10  -3    1.62    0.47
   6 -10   3    1.22    0.28
  -6  10   3    2.00    0.69
  -6 -10  -3    0.35    0.62
   6 -10  -3    1.06    0.30
  -6  10  -3    1.15    0.70
   6  10   3    0.41    0.42
  -6 -10   3    1.32    0.60
  -7 -10  -3    0.63    0.63
   7 -10   3    0.68    0.27
   7  10  -3    0.08    0.39
  -7  10   3   -0.22    0.65
  -7 -10  -3    0.48    0.64
   7  10   3    0.08    0.38
   7 -10  -3    0.12    0.35
  -7 -10   3    0.61    0.61
  -7  10  -3    0.31    0.76
  -8 -10  -3    0.88    0.97
   8  10  -3    0.97    0.46
   8 -10   3    0.49    0.30
  -8 -10  -3   -0.58    0.65
  -8  10   3   -0.59    0.81
  -8 -10   3    0.71    0.71
   8  10   3    0.14    0.42
  -8  10  -3   -0.05    0.74
   9 -10   3    0.14    0.35
  -9 -10  -3    0.70    0.87
  -9  10   3    0.55    0.80
   9  10  -3    0.49    0.46
  -9  10  -3    0.45    0.94
  -9 -10   3   -0.67    0.80
   9  10   3    0.44    0.44
 -10  10   3    2.54    0.97
  10  10  -3    2.34    0.61
 -10 -10  -3    0.94    0.90
 -10  10  -3    1.26    1.14
  10  10   3    1.51    0.56
 -10 -10   3    1.58    0.99
  11  10  -3    0.25    0.51
 -11 -10  -3   -0.34    1.07
 -11  10   3   -0.01    1.11
 -11  10  -3   -0.21    1.22
  11  10   3    0.14    0.49
 -11 -10   3    0.71    0.91
   0  11  -3   -0.17    0.51
   0 -11  -3   -0.18    0.39
   0 -11   3    0.04    0.26
   0 -11  -3   -1.23    0.47
   0 -11   3   -0.12    0.46
   1 -11   3    2.41    0.50
   1 -11   3    1.94    0.36
  -1 -11  -3    1.37    0.53
  -1  11   3    1.09    0.54
  -1 -11  -3    2.35    0.50
  -1  11  -3    1.98    0.59
  -1 -11   3    1.56    0.46
  -1 -11   3    2.61    0.40
   1  11   3    2.11    0.53
   1 -11  -3    1.90    0.36
  -1 -11   3    2.04    0.53
   1 -11  -3    1.58    0.51
  -2 -11  -3    0.19    0.41
  -2  11   3    0.36    0.52
  -2  11   3   -0.19    0.54
   2 -11   3    0.68    0.26
   2 -11   3    0.29    0.45
  -2 -11  -3    0.39    0.52
  -2 -11   3    1.23    0.38
   2  11   3    0.63    0.45
  -2 -11   3    0.84    0.49
  -2  11  -3    0.54    0.57
   2 -11  -3    0.31    0.28
  -3 -11  -3   -0.36    0.47
  -3  11   3   -0.06    0.57
   3  11  -3    0.38    0.47
  -3  11   3   -0.16    0.60
   3 -11   3   -0.09    0.26
  -3 -11  -3    0.78    0.51
   3  11   3    0.02    0.40
  -3  11  -3    0.04    0.66
  -3 -11   3   -0.08    0.41
   3 -11  -3    0.07    0.27
  -3 -11   3   -0.11    0.53
  -3  11  -3    0.03    0.60
  -4 -11  -3   23.38    2.39
  -4  11   3   23.08    2.58
   4 -11   3   18.26    2.01
  -4  11   3   19.40    2.42
   4  11  -3   16.72    2.07
  -4 -11  -3   21.93    2.52
   4 -11  -3   19.90    2.02
  -4 -11   3   21.22    2.50
  -4 -11   3   23.96    2.40
   4  11   3   17.37    2.07
  -4  11  -3   20.00    2.56
   5 -11   3    3.71    0.45
  -5 -11  -3    4.10    0.78
   5  11  -3    2.55    0.59
  -5  11   3    2.87    0.83
  -5 -11  -3    3.20    0.66
  -5 -11   3    2.69    0.72
   5  11   3    2.89    0.55
  -5  11  -3    3.62    0.81
   5 -11  -3    2.48    0.45
  -6  11   3    4.10    0.97
   6 -11   3    5.18    0.61
  -6 -11  -3    5.61    0.92
  -6 -11  -3    5.47    0.88
   6  11  -3    4.03    0.69
   6 -11  -3    5.98    0.66
   6  11   3    5.04    0.69
  -6  11  -3    4.51    1.02
  -6 -11   3    5.09    0.88
   7  11  -3    4.24    0.62
  -7  11   3    2.65    0.89
   7 -11   3    3.59    0.49
  -7 -11  -3    4.58    0.83
  -7 -11  -3    2.78    0.94
  -7  11  -3    3.80    0.98
  -7 -11   3    1.83    0.91
   7  11   3    2.43    0.60
  -8  11   3   -0.58    0.75
  -8 -11  -3    0.23    0.74
   8  11  -3   -0.12    0.45
   8 -11   3    0.05    0.35
  -8  11  -3   -0.21    0.82
   8  11   3    0.58    0.50
  -8 -11   3   -0.79    0.76
  -9 -11  -3   -0.07    0.90
  -9  11   3   -0.17    0.86
   9  11  -3   -0.15    0.50
  -9  11  -3   -0.12    0.92
   9  11   3    0.11    0.48
  -9 -11   3    0.84    0.96
  10  11  -3   -0.18    0.53
 -10  11   3    0.27    0.95
 -10 -11  -3    2.25    1.06
 -10 -11   3    0.43    0.91
  10  11   3   -0.21    0.47
 -10  11  -3   -0.31    1.04
   0 -12  -3    1.13    0.60
   0  12   3    1.31    0.62
   0 -12  -3    0.74    0.52
   0 -12   3    2.38    0.39
   0  12  -3    2.01    0.68
   0 -12   3    1.33    0.56
  -1  12   3    0.23    0.56
  -1 -12  -3    0.30    0.47
   1 -12   3    0.29    0.33
   1 -12   3   -0.30    0.52
  -1 -12  -3    0.29    0.55
   1 -12  -3   -0.71    0.32
  -1 -12   3    0.61    0.36
  -1  12  -3    0.04    0.61
  -1 -12   3    0.67    0.55
   1  12   3    0.55    0.53
  -2  12   3   13.31    1.60
   2  12  -3   12.76    1.48
  -2 -12  -3   12.61    1.61
   2 -12   3   11.61    1.34
  -2  12   3   13.19    1.76
  -2 -12  -3   13.44    1.68
  -2 -12   3   15.42    1.60
  -2 -12   3   12.99    1.67
   2  12   3   11.85    1.40
  -2  12  -3   11.84    1.75
   2 -12  -3   14.00    1.36
  -3  12   3    0.12    0.65
  -3 -12  -3    1.04    0.55
   3  12  -3    0.53    0.56
   3 -12   3    0.50    0.31
  -3  12   3    0.00    0.75
  -3 -12  -3    0.21    0.63
  -3 -12   3    1.02    0.61
  -3  12  -3    1.14    0.68
   3  12   3    0.57    0.53
  -3 -12   3    1.19    0.61
   3 -12  -3    0.32    0.35
  -4 -12  -3   46.23    5.69
   4 -12   3   49.76    4.64
  -4 -12  -3   51.87    5.34
   4  12  -3   41.90    4.69
  -4  12   3   46.57    5.73
  -4 -12   3   48.66    5.32
  -4  12  -3   44.29    5.74
   4  12   3   48.88    4.69
   4 -12  -3   44.99    4.63
   5  12  -3    0.46    0.52
  -5 -12  -3    0.34    0.65
  -5 -12  -3    0.43    0.67
  -5  12   3    0.21    0.80
   5 -12   3    0.74    0.32
   5  12   3    1.11    0.47
  -5 -12   3   -0.01    0.64
   5 -12  -3    0.69    0.48
  -5  12  -3    0.50    0.77
  -6 -12  -3    0.54    0.83
  -6  12   3    0.31    0.70
   6  12  -3    0.13    0.50
   6 -12   3    0.85    0.37
  -6 -12  -3    0.43    0.67
   6  12   3   -0.01    0.50
  -6 -12   3   -0.28    0.68
  -6  12  -3    0.61    0.86
   7  12  -3    2.60    0.60
   7 -12   3    2.92    0.51
  -7  12   3    2.68    0.98
  -7 -12  -3    2.69    0.83
   7  12   3    2.04    0.64
  -7  12  -3    3.91    0.99
  -7 -12   3    3.13    0.85
  -8 -12  -3   -0.43    0.75
  -8  12   3    0.35    0.99
   8  12  -3   -0.54    0.59
   8  12   3    0.97    0.57
  -8 -12   3    0.32    0.85
  -8  12  -3    0.00    1.04
  -9 -12  -3    0.04    0.86
   9  12  -3   -0.20    0.52
  -9  12   3    0.79    1.08
  -9  12  -3   -0.38    1.15
  -9 -12   3    0.35    0.93
   9  12   3    0.35    0.53
   0  13  -3   -0.25    0.76
   0  13   3   -0.40    0.66
   0 -13   3    0.16    0.39
   0 -13   3    0.21    0.59
   0 -13  -3   -0.23    0.54
  -1  13   3    3.33    0.85
  -1  13   3    4.99    0.82
  -1 -13  -3    3.79    0.73
  -1 -13  -3    3.51    0.79
   1  13  -3    4.20    1.06
   1 -13   3    2.30    0.79
   1 -13   3    3.13    0.56
  -1 -13   3    3.19    0.75
   1 -13  -3    4.11    0.55
   1  13   3    5.01    0.77
  -1 -13   3    3.51    0.54
  -1  13  -3    4.42    0.92
   2 -13   3   18.50    1.97
   2  13  -3   17.62    2.05
  -2  13   3   18.57    2.52
  -2 -13  -3   17.04    2.29
  -2  13   3   22.51    2.33
  -2 -13  -3   19.37    2.44
  -2  13  -3   20.47    2.51
  -2 -13   3   20.24    2.32
   2 -13  -3   19.63    1.98
  -2 -13   3   19.12    2.48
  -2  13  -3   22.24    2.40
   2  13   3   18.32    2.04
  -3  13   3    1.79    1.09
   3  13  -3    3.75    0.76
  -3 -13  -3    2.06    0.77
   3 -13   3    3.34    0.50
  -3 -13  -3    2.97    0.71
  -3  13   3    2.12    0.83
  -3 -13   3    2.90    0.71
   3 -13  -3    2.51    0.53
   3  13   3    2.56    0.67
  -3  13  -3    2.32    0.90
  -4 -13  -3    0.62    0.72
  -4  13   3    0.12    0.69
   4 -13   3   -0.25    0.39
   4  13  -3   -0.06    0.58
  -4 -13  -3   -0.66    0.71
   4 -13  -3   -0.07    0.50
  -4  13  -3    0.00    0.85
  -4 -13   3    0.20    0.63
   4  13   3    0.21    0.51
  -5  13   3    0.78    0.92
   5 -13   3    0.74    0.43
  -5 -13  -3    1.37    0.75
   5  13  -3    0.84    0.58
  -5 -13   3    2.76    0.86
  -5  13  -3    0.73    0.92
   5  13   3    1.16    0.57
  -6  13   3    1.01    0.83
  -6 -13  -3    1.27    0.77
   6 -13   3    0.44    0.46
   6  13  -3    1.95    0.64
   6  13   3    1.04    0.61
  -6  13  -3    1.03    1.01
  -6 -13   3    0.96    0.88
  -7  13   3    1.58    0.93
   7  13  -3    2.94    0.65
   7 -13   3    2.97    0.75
  -7 -13  -3    3.43    0.91
   7  13   3    2.74    0.66
  -7 -13   3    3.33    0.89
  -7  13  -3    1.53    1.07
  -8  13   3    2.10    1.00
  -8 -13  -3    0.71    0.89
   8  13  -3    1.04    0.69
  -8  13  -3    0.38    1.02
   8  13   3    0.79    0.56
  -8 -13   3    1.63    0.93
   0  14   3    2.53    0.81
   0  14  -3    1.54    1.14
   0 -14   3    2.51    0.76
   0  14   3    1.50    0.71
   0 -14   3    2.19    0.50
   0 -14  -3    0.66    0.69
   1 -14   3   16.81    2.06
  -1  14   3   16.63    2.24
  -1  14   3   18.22    2.08
   1 -14   3   18.14    1.75
  -1 -14  -3   18.11    2.04
  -1 -14  -3   17.88    2.16
  -1 -14   3   15.86    2.04
  -1  14  -3   13.82    2.27
   1  14   3   12.51    1.80
  -2  14   3   -0.10    0.83
  -2  14   3   -0.29    1.04
   2  14  -3   -0.18    0.71
   2 -14   3    0.41    0.44
  -2 -14  -3   -0.07    0.63
  -2 -14  -3    0.33    0.66
  -2 -14   3    0.61    0.77
  -2  14  -3    0.52    0.93
   2  14   3    0.14    0.66
   2 -14  -3   -0.71    0.47
  -3 -14  -3    2.03    0.81
  -3 -14  -3   -0.01    0.82
  -3  14   3    0.58    0.91
   3  14  -3   -0.37    0.68
   3 -14   3    0.55    0.43
   3  14   3    0.43    0.56
   3 -14  -3    0.30    0.66
  -3  14  -3    0.79    0.94
  -3 -14   3    1.05    0.83
   4 -14   3    0.17    0.48
   4  14  -3    0.27    0.69
  -4 -14  -3   -0.83    0.70
  -4  14   3    0.55    0.85
   4  14   3   -0.06    0.64
  -4 -14   3    0.23    0.73
  -4  14  -3   -0.10    0.95
   5 -14   3    1.48    0.59
  -5  14   3    0.27    1.00
  -5 -14  -3    1.58    0.83
   5  14  -3    0.99    0.63
  -5 -14   3    0.41    0.83
   5  14   3    1.91    0.62
  -5  14  -3    1.83    1.07
  -6 -14  -3    1.79    1.01
   6 -14   3    3.40    0.89
  -6  14   3    2.59    1.08
   6  14  -3    1.97    0.76
   6  14   3    2.46    0.69
  -6  14  -3    2.11    1.23
  -6 -14   3    2.29    1.05
  -7 -14  -3   -0.59    0.99
  -7  14   3   -0.34    0.95
   7  14  -3    1.23    0.71
   7  14   3    0.12    0.66
  -7 -14   3    1.32    0.93
  -7  14  -3   -0.80    1.22
   0  15   3   -0.11    0.98
   0 -15   3    0.07    0.53
   0  15   3    0.37    0.91
   0 -15   3    0.01    0.91
   0  15   3   -0.35    0.85
  -1  15   3   -0.05    1.03
   1  15  -3   -0.10    0.94
  -1 -15  -3   -0.65    0.88
  -1  15   3   -0.03    1.00
  -1 -15  -3    0.17    0.82
  -1  15   3    1.38    1.11
   1 -15   3   -0.30    0.54
  -1 -15   3   -0.17    0.84
   1  15   3    0.44    0.76
   2 -15   3    0.32    0.53
  -2  15   3    0.28    0.97
  -2 -15  -3    1.14    0.81
  -2 -15  -3    0.92    1.01
   2  15  -3    0.57    0.76
   2 -15  -3   -0.15    0.72
  -2 -15   3    1.68    0.87
  -2  15  -3    0.23    1.23
   2  15   3    0.01    0.71
  -3 -15  -3    2.44    0.93
   3 -15   3    0.03    0.55
  -3  15   3    0.60    1.05
   3  15  -3    0.54    0.81
  -3 -15   3    1.45    0.92
  -3  15  -3    0.48    1.09
   3  15   3    0.75    0.70
   4  15  -3    0.16    0.74
  -4 -15  -3   -0.40    0.86
  -4  15   3    2.44    1.19
   4 -15   3    2.13    0.66
   4  15   3    1.90    0.78
  -4 -15   3    1.18    0.98
  -4  15  -3    0.89    1.10
  -5  15   3    0.28    1.17
   5  15  -3    0.30    0.73
  -5 -15  -3   -0.03    0.96
  -5  15  -3   -0.14    1.12
   5  15   3   -0.57    0.70
  -5 -15   3    0.37    0.91
   0  16   3    6.10    1.51
   0  16   3   10.73    1.46
   0  16   3   10.18    1.85
   1  16  -3   -0.04    1.04
   1 -16   3   -0.11    0.64
  -1  16   3    0.29    1.15
  -1 -16   3   -0.09    1.20
   1  16   3    0.53    1.06
   1  16   3    0.40    0.93
  -2 -16  -3    0.30    1.02
  -2  16   3    2.00    1.15
   2 -16   3    1.34    0.71
   2  16  -3    1.26    0.91
   2  16   3    0.53    0.90
  -2 -16   3    2.34    1.02
  -3 -16  -3    0.71    1.09
   3 -16   3   -0.15    0.77
  -3 -16   3    1.08    1.08
   0   0   4   69.06    7.51
   0   0  -4   70.93    8.12
   0   0  -4   63.55    6.63
   0   0   4   66.72    6.63
   0   0  -4   71.09    7.51
  -1   0  -4   19.21    1.91
  -1   0   4   19.68    2.16
   1   0   4   21.15    2.42
   1   0   4   18.42    1.91
   1   0  -4   20.59    2.17
  -1   0   4   19.81    2.34
  -1   0  -4   20.48    2.38
   1   0   4   19.75    2.16
  -1   0   4   19.47    1.91
   1   0  -4   20.22    2.34
   1   0  -4   18.83    1.91
  -2   0   4  556.62   62.71
  -2   0  -4  556.53   62.70
   2   0  -4  565.50   55.46
  -2   0   4  582.41   55.46
   2   0  -4  582.08   67.82
   2   0   4  568.48   55.46
  -2   0  -4  554.75   67.84
  -2   0   4  571.40   67.82
  -3   0  -4  188.83   23.09
  -3   0   4  194.60   23.07
   3   0  -4  195.76   18.86
  -3   0   4  195.14   21.33
  -3   0  -4  187.12   21.33
   3   0   4  194.82   18.86
   4   0   4   41.55    4.04
  -4   0   4   41.46    4.57
  -4   0   4   40.37    4.95
  -4   0  -4   40.66    4.57
  -4   0  -4   40.61    4.99
   4   0  -4   41.51    4.04
  -5   0  -4    2.79    0.46
  -5   0  -4    2.43    0.65
   5   0  -4    3.99    0.36
   5   0   4    2.71    0.35
  -5   0   4    3.43    0.46
  -5   0   4    3.69    0.50
  -6   0   4   10.50    1.33
  -6   0   4   10.45    1.21
  -6   0  -4   10.82    1.22
   6   0   4    9.40    1.04
   6   0  -4   11.26    1.04
  -6   0  -4    9.63    1.40
   7   0  -4    3.96    0.48
  -7   0   4    5.60    0.72
   7   0   4    4.26    0.48
  -7   0   4    4.08    0.61
  -7   0  -4    5.23    0.63
  -7   0  -4    5.79    0.92
  -8   0  -4   34.35    3.75
   8   0   4   33.81    3.28
   8   0  -4   33.58    3.28
  -8   0   4   31.30    4.09
  -8   0  -4   36.22    4.20
  -8   0   4   30.84    3.75
  -9   0   4    0.63    0.50
  -9   0   4    1.46    0.63
   9   0  -4    0.42    0.21
  -9   0  -4    0.29    0.50
   9   0   4    0.15    0.19
  -9   0  -4    0.47    0.88
  10   0   4   -0.05    0.22
 -10   0   4    0.27    0.59
  10   0  -4    0.03    0.24
 -10   0  -4    0.02    0.60
 -10   0   4   -0.22    0.78
 -10   0  -4   -0.19    1.07
  11   0   4    1.40    0.34
 -11   0  -4    2.14    0.96
 -11   0  -4   -0.17    1.34
  11   0  -4    1.62    0.32
 -11   0   4    1.62    0.78
 -11   0   4    1.70    1.01
 -12   0  -4    2.84    1.96
 -12   0   4    0.70    1.26
 -12   0   4    3.31    1.10
  12   0   4    3.05    0.47
  12   0  -4    4.29    0.50
  13   0   4    8.81    1.02
 -13   0  -4    6.68    2.36
  13   0  -4   10.51    1.04
 -13   0   4    9.42    2.15
   0   1  -4    0.02    0.08
   0   1   4   -0.02    0.21
   0   1   4    0.01    0.03
   0  -1  -4    0.03    0.18
   0   1  -4   -0.37    0.17
   0   1  -4    0.01    0.06
   0  -1  -4   -0.11    0.10
   0  -1   4   -0.02    0.12
   0  -1  -4   -0.02    0.04
   0   1   4    0.04    0.10
   0  -1   4   -0.02    0.05
   0  -1   4    0.04    0.04
  -1  -1  -4   44.72    5.43
   1  -1   4   45.89    4.99
  -1   1   4   43.41    5.41
  -1   1   4   45.79    5.00
  -1  -1  -4   44.69    5.00
   1  -1   4   45.74    4.42
  -1  -1   4   45.52    4.42
  -1  -1   4   43.99    5.00
  -1   1  -4   46.21    5.42
   1  -1  -4   44.19    5.41
   1   1   4   43.92    4.42
   1   1   4   45.32    5.01
  -1  -1   4   45.14    5.40
  -1   1  -4   45.81    5.00
   1  -1  -4   46.22    5.01
  -1  -1   4   45.79    5.40
   2   1  -4    2.15    0.28
   2   1  -4    1.49    0.20
  -2  -1  -4    2.22    0.47
   2  -1   4    1.37    0.18
  -2   1   4    1.50    0.26
  -2  -1  -4    2.06    0.25
   2  -1   4    1.56    0.21
  -2   1   4    1.81    0.19
  -2   1   4    2.24    0.23
  -2  -1   4    1.45    0.25
   2  -1  -4    1.75    0.18
  -2   1  -4    1.79    0.21
  -2  -1   4    1.67    0.24
  -2   1  -4    2.10    0.32
   2   1   4    1.66    0.19
   3   1  -4    4.45    0.42
  -3  -1  -4    5.84    0.75
  -3   1   4    3.80    0.46
  -3   1   4    4.52    0.53
   3  -1   4    3.75    0.40
   3  -1   4    3.89    0.47
  -3   1  -4    4.55    0.57
   3  -1  -4    4.10    0.40
  -3  -1   4    3.34    0.48
   3   1   4    3.32    0.41
  -3  -1   4    4.56    0.52
  -3   1  -4    3.78    0.47
  -4  -1  -4    2.18    0.56
  -4  -1  -4    0.84    0.25
  -4   1   4    1.61    0.29
   4  -1   4    1.12    0.15
   4   1  -4    1.16    0.18
  -4   1   4    1.12    0.23
  -4   1  -4    1.29    0.33
  -4  -1   4    1.42    0.28
  -4  -1   4    1.91    0.28
   4   1   4    1.38    0.17
  -4   1  -4    1.40    0.23
   4  -1  -4    1.13    0.16
  -5  -1  -4    4.07    0.52
  -5   1   4    4.30    0.50
   5   1  -4    4.29    0.42
  -5   1   4    3.28    0.55
  -5  -1  -4    2.71    0.85
   5  -1   4    3.65    0.40
   5   1   4    3.78    0.41
  -5  -1   4    2.52    0.57
   5  -1  -4    4.15    0.40
  -5   1  -4    3.32    0.50
  -5   1  -4    3.62    0.61
  -5  -1   4    4.06    0.54
  -6  -1  -4    0.15    0.67
  -6   1   4    0.48    0.30
  -6   1   4    0.95    0.29
  -6  -1  -4   -0.01    0.32
   6  -1   4    0.63    0.14
  -6  -1   4    0.75    0.31
  -6   1  -4    0.42    0.31
   6  -1  -4    0.97    0.15
   6   1   4    0.71    0.16
  -6  -1   4    0.16    0.39
  -6   1  -4    0.91    0.49
   7   1  -4    1.18    0.21
   7  -1   4    1.36    0.19
  -7  -1  -4    1.18    0.87
  -7   1   4    1.15    0.37
  -7   1   4    1.32    0.43
  -7  -1  -4    1.08    0.37
  -7   1  -4    1.48    0.37
   7  -1  -4    1.35    0.20
  -7  -1   4    0.95    0.41
  -7  -1   4    1.01    0.48
  -7   1  -4    0.39    0.59
   7   1   4    1.10    0.20
   8  -1   4    0.23    0.16
  -8   1   4    0.25    0.43
  -8  -1  -4   -0.08    0.42
  -8  -1  -4    2.01    0.99
  -8   1   4    0.58    0.41
   8   1  -4    0.71    0.21
   8  -1  -4    0.76    0.17
  -8   1  -4    0.26    0.59
   8   1   4    0.73    0.21
  -8  -1   4    1.06    0.58
  -8  -1   4   -0.06    0.41
  -8   1  -4    1.07    0.41
  -9  -1  -4    1.18    1.01
  -9   1   4    0.86    0.61
   9   1  -4    0.32    0.22
  -9  -1  -4   -0.50    0.51
   9  -1   4   -0.02    0.17
  -9   1   4    0.08    0.57
  -9   1  -4   -0.19    0.80
   9  -1  -4    0.00    0.19
  -9   1  -4   -0.13    0.49
  -9  -1   4    0.34    0.43
   9   1   4    0.01    0.22
  -9  -1   4   -0.78    0.72
 -10   1   4    8.39    1.03
  10  -1   4    6.52    0.73
  10   1  -4    6.71    0.75
 -10   1   4    4.85    1.15
 -10  -1  -4    7.26    1.58
 -10  -1  -4    7.17    1.03
 -10   1  -4    8.27    1.08
  10  -1  -4    7.42    0.74
 -10  -1   4    7.15    1.03
 -10  -1   4    6.26    1.31
 -10   1  -4    6.94    1.33
  10   1   4    6.75    0.76
  11   1  -4    0.02    0.29
 -11   1   4    0.85    0.77
 -11  -1  -4   -2.50    1.59
 -11   1   4    0.12    0.90
  11  -1   4    0.31    0.26
 -11  -1  -4    0.64    0.79
  11   1   4    0.17    0.28
 -11  -1   4   -0.98    1.21
 -11   1  -4   -1.28    1.31
  11  -1  -4    0.16    0.26
 -11  -1   4    0.68    0.70
  12   1  -4    0.09    0.34
  12  -1   4   -0.15    0.28
 -12   1   4   -0.11    1.20
 -12  -1  -4   -1.81    1.73
 -12  -1   4   -1.72    1.54
  12  -1  -4    0.35    0.30
 -12   1  -4   -0.75    1.58
 -12  -1   4    0.23    0.88
  12   1   4    0.60    0.34
  13   1  -4    0.25    0.40
 -13  -1  -4   -5.29    2.07
  13  -1   4    0.35    0.35
 -13   1   4   -1.09    1.45
 -13   1  -4   -1.01    2.06
  13  -1  -4    0.04    0.36
  13   1   4    0.46    0.39
 -13  -1   4   -1.61    2.13
 -13  -1   4    0.40    1.36
   0  -2   4  202.26   22.53
   0  -2  -4  204.51   19.93
   0   2  -4  203.92   24.36
   0   2  -4  208.17   22.53
   0   2   4  200.53   22.53
   0  -2  -4  204.86   24.37
   0  -2   4  203.54   19.93
   0   2   4  201.59   19.92
   0  -2   4  204.58   24.36
  -1   2   4  155.80   17.00
  -1  -2  -4  156.23   18.39
   1  -2   4  154.82   16.99
   1  -2   4  154.07   15.03
  -1  -2  -4  152.62   17.00
  -1   2   4  152.76   15.02
  -1  -2   4  152.85   16.99
  -1  -2   4  152.97   15.03
  -1   2  -4  154.99   16.99
   1  -2  -4  150.86   18.38
   1   2   4  154.18   15.03
  -1   2  -4  156.19   18.38
   1  -2  -4  150.43   15.02
   2   2  -4    0.50    0.18
  -2  -2  -4    0.30    0.39
  -2  -2  -4    0.39    0.18
   2  -2   4    0.36    0.06
  -2   2   4    0.62    0.16
  -2   2   4    0.32    0.08
  -2  -2   4    0.14    0.17
   2  -2  -4    0.42    0.05
  -2  -2   4    1.18    0.26
   2   2   4    0.48    0.10
  -2   2  -4    0.29    0.20
  -3   2   4   36.88    4.44
   3  -2   4   36.73    3.62
  -3   2   4   36.37    4.09
   3  -2   4   37.58    4.08
   3   2  -4   40.06    4.47
  -3  -2  -4   37.88    4.52
  -3  -2  -4   38.21    4.11
   3   2  -4   36.12    3.63
  -3   2   4   37.81    3.63
   3   2   4   35.84    3.62
  -3  -2   4   35.33    4.45
   3  -2  -4   36.99    3.61
  -3  -2   4   35.83    4.11
  -3   2  -4   36.95    4.09
  -3   2  -4   36.61    4.45
   4   2  -4   36.95    3.73
  -4   2   4   39.54    4.21
  -4  -2  -4   38.01    4.23
   4  -2   4   38.44    4.21
  -4  -2  -4   37.75    4.66
   4  -2   4   37.95    3.72
  -4   2   4   38.70    4.58
   4   2   4   37.94    3.73
  -4   2  -4   35.04    4.58
  -4   2  -4   38.36    4.21
  -4  -2   4   35.01    4.23
  -4  -2   4   38.52    4.59
   4  -2  -4   38.72    3.72
  -5  -2  -4   -2.03    0.72
  -5  -2  -4    0.22    0.29
  -5   2   4    0.96    0.22
  -5   2   4    0.33    0.29
   5  -2   4    0.23    0.09
   5   2  -4    0.43    0.16
  -5   2  -4    0.40    0.33
   5   2   4    0.11    0.13
   5  -2  -4    0.09    0.10
  -5  -2   4    0.87    0.42
  -5   2  -4   -0.12    0.23
  -5  -2   4    0.07    0.30
  -6  -2  -4    0.33    0.33
  -6  -2  -4    0.68    0.82
  -6   2   4   -0.07    0.35
   6  -2   4    0.29    0.11
   6   2  -4   -0.05    0.14
  -6   2   4   -0.58    0.26
   6  -2  -4   -0.02    0.11
   6   2   4    0.11    0.14
  -6  -2   4    0.13    0.30
  -6   2  -4    0.76    0.48
  -6  -2   4   -0.02    0.47
  -6   2  -4   -0.27    0.27
  -7  -2  -4    9.33    1.54
   7   2  -4    9.72    0.96
  -7   2   4    8.35    1.22
  -7  -2  -4    7.26    1.11
   7  -2   4    8.10    0.93
  -7   2   4   11.25    1.11
  -7  -2   4   11.12    1.15
  -7   2  -4   10.45    1.11
   7   2   4    9.11    0.95
  -7  -2   4    7.89    1.32
  -7   2  -4    9.56    1.28
   7  -2  -4   10.21    0.94
  -8  -2  -4    9.89    1.57
  -8   2   4    8.00    1.26
  -8  -2  -4   10.36    1.18
   8   2  -4    9.56    0.97
   8  -2   4    9.66    0.95
  -8   2   4    8.39    1.15
   8   2   4   10.02    0.97
   8  -2  -4   10.10    0.95
  -8  -2   4    8.70    1.18
  -8   2  -4    9.58    1.14
  -8  -2   4    9.39    1.41
  -8   2  -4    6.06    1.28
  -9   2   4   -0.09    0.49
  -9  -2  -4   -0.79    1.16
   9  -2   4   -0.03    0.15
  -9  -2  -4   -0.51    0.51
  -9   2   4   -0.53    0.59
   9   2  -4    0.55    0.22
   9  -2  -4    0.29    0.18
  -9   2  -4    0.27    0.59
  -9  -2   4   -0.01    0.54
  -9   2  -4    0.07    0.71
   9   2   4    0.83    0.25
  -9  -2   4   -0.16    0.90
 -10   2   4    0.29    0.63
 -10  -2  -4   -2.09    1.40
  10  -2   4    0.60    0.22
  10   2  -4   -0.08    0.23
 -10   2   4    0.36    0.67
 -10  -2  -4    1.08    0.57
 -10  -2   4   -1.50    1.15
  10  -2  -4    0.06    0.21
  10   2   4    0.40    0.23
 -10   2  -4    0.19    0.93
 -10  -2   4   -0.41    0.58
 -11  -2  -4   -0.03    1.55
 -11   2   4    0.91    0.96
  11  -2   4    1.08    0.26
 -11  -2  -4    2.30    0.80
  11   2  -4    1.71    0.35
 -11   2   4   -0.39    0.90
 -11  -2   4    1.58    0.78
  11   2   4    1.38    0.34
 -11   2  -4    1.77    1.16
 -11  -2   4   -0.46    1.52
  11  -2  -4    1.09    0.28
 -12   2   4    0.18    1.06
 -12  -2  -4   -2.58    1.90
  12   2  -4    0.28    0.37
  12  -2   4    0.55    0.28
 -12  -2  -4    0.62    1.05
  12  -2  -4    0.30    0.31
 -12   2  -4   -0.85    1.22
 -12  -2   4   -3.78    1.83
  12   2   4   -0.02    0.34
 -12  -2   4    0.38    0.92
 -13  -2  -4   -4.46    2.29
  13   2  -4    0.20    0.41
 -13   2   4    0.18    1.40
  13  -2   4    0.43    0.31
 -13   2  -4   -2.46    1.85
 -13  -2   4   -3.55    2.27
 -13  -2   4   -0.16    1.10
  13   2   4    0.39    0.37
  13  -2  -4    0.17    0.37
   0  -3  -4   -0.06    0.14
   0   3  -4    0.00    0.22
   0  -3   4   -0.12    0.07
   0   3   4    0.02    0.12
   0  -3   4   -0.05    0.14
   0   3   4   -0.28    0.20
   0   3  -4   -0.21    0.13
  -1   3   4    6.43    0.69
   1  -3   4    5.62    0.66
   1  -3   4    5.88    0.58
  -1   3   4    6.93    0.58
  -1  -3  -4    6.61    0.69
   1   3  -4    5.92    0.72
  -1  -3  -4    4.70    0.73
  -1   3  -4    5.14    0.73
  -1  -3   4    5.28    0.59
   1  -3  -4    5.60    0.58
   1   3   4    5.21    0.59
  -1   3  -4    6.51    0.68
   1  -3  -4    5.59    0.73
  -1  -3   4    5.64    0.71
  -1  -3   4    5.71    0.68
  -2   3   4  362.54   33.80
  -2   3   4  352.08   38.23
   2  -3   4  334.55   33.80
   2   3  -4  352.11   41.34
  -2  -3  -4  336.15   38.23
   2  -3   4  343.95   38.21
  -2  -3  -4  340.13   41.35
   2   3   4  349.16   33.81
  -2  -3   4  342.99   41.33
  -2  -3   4  347.73   33.81
   2  -3  -4  348.47   33.80
   2  -3  -4  346.73   41.34
  -2   3  -4  344.00   41.35
  -2   3  -4  343.07   38.21
  -2  -3   4  340.78   38.23
  -3   3   4    4.17    0.44
   3   3  -4    4.34    0.73
  -3  -3  -4    4.76    0.72
  -3  -3  -4    4.53    0.49
   3   3  -4    2.64    0.39
   3  -3   4    3.16    0.35
  -3   3   4    3.75    0.49
   3   3   4    3.57    0.38
   3  -3  -4    3.65    0.35
  -3   3  -4    2.79    0.49
  -3  -3   4    2.65    0.46
  -3  -3   4    4.29    0.61
  -4  -3  -4    1.06    0.75
  -4  -3  -4    1.58    0.36
  -4   3   4    2.11    0.25
   4  -3   4    1.54    0.23
   4  -3   4    1.67    0.19
  -4   3   4    1.32    0.32
   4   3  -4    1.70    0.24
   4  -3  -4    1.80    0.18
  -4  -3   4    0.93    0.34
  -4  -3   4    2.43    0.58
   4   3   4    1.65    0.23
  -4   3  -4    1.88    0.37
  -4   3  -4    1.47    0.23
   5  -3   4    0.60    0.11
  -5   3   4    0.59    0.20
  -5  -3  -4    0.61    0.33
  -5   3   4    0.75    0.31
  -5  -3  -4    3.03    0.85
   5   3  -4    0.58    0.18
   5  -3   4    0.80    0.24
   5  -3  -4    0.62    0.11
  -5  -3   4    1.29    0.35
   5   3   4    0.57    0.16
  -5   3  -4    0.92    0.37
  -5   3  -4    0.73    0.22
  -5  -3   4    1.23    0.62
   6  -3   4    5.59    0.56
  -6   3   4    6.54    0.68
   6   3  -4    4.95    0.59
  -6   3   4    5.83    0.78
  -6  -3  -4    5.26    0.72
  -6  -3  -4    4.05    1.05
   6   3   4    4.84    0.58
  -6   3  -4    6.13    0.67
  -6   3  -4    3.94    0.79
   6  -3  -4    5.57    0.56
  -6  -3   4    6.22    0.74
  -6  -3   4    6.19    1.01
  -7   3   4    0.29    0.32
  -7  -3  -4    0.77    0.94
   7  -3   4    0.88    0.15
   7   3  -4    0.98    0.24
  -7  -3  -4    0.48    0.34
  -7   3   4    0.36    0.38
  -7   3  -4    0.52    0.49
   7  -3  -4    0.64    0.14
  -7  -3   4   -0.95    0.81
   7   3   4    0.73    0.21
  -7  -3   4    0.41    0.41
  -7   3  -4    0.90    0.33
  -8  -3  -4    0.33    0.40
  -8   3   4    0.25    0.42
   8  -3   4    0.95    0.17
  -8  -3  -4    1.35    1.08
   8   3  -4    0.80    0.25
  -8   3   4    1.14    0.51
  -8  -3   4   -1.22    0.44
  -8   3  -4    0.73    0.61
  -8  -3   4    1.25    0.94
  -8   3  -4    0.88    0.44
   8   3   4    0.84    0.21
   8  -3  -4    0.08    0.14
  -9   3   4    1.62    0.55
  -9  -3  -4    0.19    0.47
   9   3  -4    0.64    0.28
  -9   3   4    2.22    0.63
   9  -3   4    1.30    0.21
  -9  -3  -4    2.10    1.34
   9  -3  -4    1.19    0.21
   9   3   4    0.86    0.28
  -9  -3   4   -0.29    1.12
  -9   3  -4    0.65    0.64
  -9  -3   4    1.81    0.55
 -10   3   4    4.67    1.00
  10  -3   4    4.90    0.55
 -10  -3  -4    3.65    1.64
 -10  -3  -4    6.41    0.91
 -10   3   4    4.44    0.90
  10   3  -4    4.52    0.59
  10  -3  -4    5.45    0.56
 -10  -3   4    1.15    1.48
  10   3   4    5.92    0.62
 -10   3  -4    2.96    1.02
 -10  -3   4    6.45    0.93
 -11  -3  -4    2.55    1.75
 -11  -3  -4    0.87    0.74
  11   3  -4    0.65    0.34
  11  -3   4    0.37    0.23
 -11   3   4    0.66    0.84
 -11  -3   4   -4.38    1.56
 -11  -3   4    0.61    0.70
  11   3   4    0.13    0.34
  11  -3  -4    0.34    0.24
 -11   3  -4    0.01    1.09
  12   3  -4    0.74    0.39
 -12  -3  -4    0.64    1.91
  12  -3   4    1.30    0.28
 -12  -3  -4    0.40    1.00
 -12   3   4   -0.42    1.08
  12   3   4    0.51    0.37
 -12  -3   4   -0.22    0.90
 -12  -3   4   -5.78    1.96
 -12   3  -4    2.59    1.37
  12  -3  -4    0.93    0.32
  13  -3   4   -0.29    0.29
 -13   3   4    1.08    1.34
  13   3  -4    0.40    0.44
 -13  -3  -4   -1.91    2.21
  13  -3  -4    0.35    0.48
 -13  -3   4    0.62    1.06
 -13   3  -4   -1.64    1.44
  13   3   4    0.46    0.43
 -13  -3   4   -4.76    2.86
   0  -4  -4   13.36    1.69
   0   4  -4   14.88    1.69
   0  -4   4   13.95    1.57
   0  -4   4   13.82    1.38
   0  -4  -4   13.15    1.57
   1  -4   4   15.45    1.60
  -1  -4  -4   16.37    1.83
  -1  -4  -4   14.98    1.97
   1  -4   4   16.34    1.82
  -1   4   4   17.93    1.83
   1   4  -4   19.21    1.98
   1   4   4   16.93    1.61
   1  -4  -4   15.65    1.97
  -1  -4   4   15.65    1.96
  -1   4  -4   17.04    1.98
   1  -4  -4   16.89    1.60
  -1  -4   4   15.68    1.83
  -1  -4   4   15.31    1.61
  -2  -4  -4    1.48    0.39
   2  -4   4    2.63    0.27
  -2  -4  -4    1.90    0.33
  -2   4   4    1.60    0.33
   2   4  -4    2.98    0.81
   2  -4   4    2.21    0.23
   2   4   4    2.00    0.26
  -2   4  -4    2.49    0.34
   2  -4  -4    1.37    0.32
  -2   4  -4    2.24    0.35
  -2  -4   4    1.91    0.30
  -2  -4   4    2.71    0.34
   2  -4  -4    2.13    0.23
  -2  -4   4    2.03    0.27
  -3  -4  -4   23.08    2.85
   3   4  -4   22.43    2.30
   3  -4   4   22.92    2.27
  -3   4   4   22.92    2.60
  -3   4   4   23.56    2.82
  -3  -4  -4   22.18    2.60
  -3   4  -4   24.58    2.82
  -3   4  -4   24.01    2.57
  -3  -4   4   23.83    2.81
   3  -4  -4   21.74    2.27
  -3   4  -4   23.97    2.57
   3   4   4   24.29    2.29
  -3  -4   4   22.30    2.60
  -4  -4  -4    1.53    0.68
  -4   4   4    1.14    0.30
  -4   4   4    0.85    0.23
  -4  -4  -4    0.21    0.35
   4   4  -4    0.74    0.23
   4  -4   4    0.97    0.14
   4   4   4    0.70    0.20
  -4  -4   4    0.41    0.30
  -4  -4   4    1.76    0.59
  -4   4  -4    0.46    0.33
   4  -4  -4    1.05    0.12
  -5   4   4   20.94    2.80
  -5  -4  -4   25.86    2.97
   5  -4   4   23.17    2.25
  -5  -4  -4   23.41    2.59
   5   4  -4   24.16    2.28
   5  -4   4   22.69    2.54
  -5   4   4   23.62    2.55
  -5   4  -4   22.66    2.54
  -5  -4   4   20.46    2.59
   5  -4  -4   23.26    2.25
   5   4   4   22.46    2.27
  -5  -4   4   24.24    2.89
  -5   4  -4   21.03    2.82
   6  -4   4    0.40    0.42
   6   4  -4    0.21    0.20
   6  -4   4    0.59    0.11
  -6  -4  -4    1.60    0.93
  -6   4   4    0.48    0.24
  -6  -4  -4    0.51    0.33
  -6   4   4    0.53    0.37
  -6  -4   4    1.53    0.80
   6   4   4    0.62    0.20
  -6  -4   4    0.86    0.36
   6  -4  -4    0.45    0.10
  -6   4  -4    0.20    0.39
  -6   4  -4    0.85    0.23
  -7   4   4    1.42    0.34
  -7   4   4    1.39    0.43
   7  -4   4    1.14    0.16
  -7  -4  -4    1.03    0.43
  -7  -4  -4    1.81    1.04
   7   4  -4    1.62    0.28
  -7  -4   4    0.45    0.93
  -7   4  -4    1.48    0.49
  -7   4  -4    1.55    0.36
  -7  -4   4    1.11    0.40
   7   4   4    1.00    0.24
   7  -4  -4    0.96    0.16
  -8  -4  -4    1.28    1.11
   8   4  -4    0.58    0.22
  -8  -4  -4   -0.08    0.46
  -8   4   4   -0.31    0.39
   8  -4   4   -0.14    0.13
  -8   4   4   -0.38    0.49
   8   4   4    0.29    0.23
  -8  -4   4   -1.52    1.03
  -8   4  -4   -0.55    0.52
  -8  -4   4    0.76    0.44
   8  -4  -4   -0.10    0.12
   9   4  -4   15.29    1.50
  -9   4   4   15.04    1.75
  -9   4   4   14.99    1.93
  -9  -4  -4   14.40    1.76
   9  -4   4   15.20    1.44
  -9  -4  -4   11.11    2.27
  -9  -4   4   12.27    1.73
  -9   4  -4   12.01    1.91
   9   4   4   15.87    1.49
   9  -4  -4   13.76    1.43
  -9  -4   4   16.00    2.23
 -10  -4  -4   -0.89    0.64
  10   4  -4    0.79    0.33
 -10  -4  -4    2.21    1.56
  10  -4   4    0.41    0.19
 -10   4   4    0.46    0.63
  10   4   4    0.72    0.29
 -10   4  -4    0.35    0.79
 -10  -4   4    1.86    0.72
 -10  -4   4   -0.79    1.47
  10  -4  -4    0.37    0.19
 -11  -4  -4   10.09    1.47
  11  -4   4   10.87    1.10
 -11   4   4    8.79    1.62
  11   4  -4   10.63    1.16
 -11  -4  -4    9.05    2.31
  11   4   4   11.48    1.16
 -11  -4   4   10.43    1.50
 -11  -4   4    4.91    2.27
 -11   4  -4   11.15    1.68
  11  -4  -4   11.12    1.10
  12   4  -4    2.80    0.53
  12  -4   4    2.79    0.40
 -12  -4  -4    4.78    1.03
 -12  -4  -4    3.44    2.20
 -12   4   4    4.89    1.20
 -12  -4   4    0.75    1.01
  12   4   4    2.65    0.49
  12  -4  -4    3.05    0.46
 -12  -4   4    2.56    2.62
 -12   4  -4    2.81    1.22
 -13  -4  -4    1.16    1.29
 -13   4   4   -0.67    1.28
  13  -4   4    0.11    0.31
  13   4  -4    0.53    0.46
 -13  -4  -4   -1.14    2.35
  13   4   4    0.32    0.40
 -13   4  -4   -0.46    1.39
 -13  -4   4    1.51    0.96
   0  -5  -4    0.00    0.12
   0  -5  -4    0.21    0.20
   0  -5   4   -0.21    0.11
   0  -5  -4    0.21    0.23
   0  -5   4   -0.04    0.19
   0   5  -4   -0.20    0.20
  -1   5   4   17.31    2.01
   1  -5   4   17.93    1.76
  -1  -5  -4   19.36    2.02
  -1  -5  -4   18.15    2.17
   1  -5   4   17.98    2.00
  -1   5  -4   17.44    2.17
  -1  -5   4   17.29    2.01
  -1  -5   4   18.45    2.15
   1  -5  -4   19.62    2.17
   1   5   4   18.38    1.78
  -1  -5   4   16.61    1.76
   1  -5  -4   17.00    1.76
  -2   5   4   36.27    3.98
  -2  -5  -4   34.58    3.98
   2  -5   4   35.27    3.96
   2  -5   4   36.44    3.50
  -2  -5  -4   35.82    4.30
  -2  -5   4   35.03    3.51
   2  -5  -4   36.43    4.30
  -2  -5   4   34.55    3.98
   2  -5  -4   36.04    3.50
  -2  -5   4   35.89    4.28
   2   5   4   34.08    3.51
  -2   5  -4   37.04    4.30
  -3  -5  -4    0.39    0.42
  -3   5   4    0.46    0.30
   3  -5   4    0.51    0.11
   3   5  -4    0.00    0.23
  -3  -5  -4    0.06    0.29
  -3   5   4    1.20    0.32
  -3   5  -4    0.77    0.30
  -3  -5   4    0.31    0.28
  -3  -5   4    0.28    0.22
  -3   5  -4    0.85    0.19
  -3   5  -4    0.77    0.34
   3  -5  -4    0.42    0.11
   3   5   4    0.87    0.18
  -4  -5  -4    5.41    0.98
  -4  -5  -4    5.93    0.84
   4   5  -4    7.91    0.73
  -4   5   4    7.60    0.80
   4  -5   4    6.03    0.66
  -4   5   4    3.81    0.87
   4  -5  -4    6.87    0.65
  -4  -5   4    5.93    0.91
  -4   5  -4    6.79    0.74
   4   5   4    6.17    0.70
  -4   5  -4    6.34    0.76
  -4   5  -4    8.37    0.92
  -4  -5   4    6.92    0.83
   5   5  -4    1.78    0.33
   5  -5   4    2.61    0.27
  -5  -5  -4    0.96    0.47
  -5   5   4    2.19    0.46
  -5   5   4    2.56    0.36
  -5  -5  -4    2.92    0.76
  -5   5  -4    2.37    0.52
   5   5   4    1.83    0.32
  -5  -5   4    2.17    0.68
  -5  -5   4    2.16    0.45
   5  -5  -4    2.43    0.26
  -5   5  -4    2.74    0.31
   6  -5   4    1.27    0.17
  -6  -5  -4   -0.22    0.79
  -6   5   4    1.14    0.41
  -6  -5  -4    1.06    0.39
   6   5  -4    1.49    0.26
  -6   5   4    1.55    0.28
  -6   5  -4    0.86    0.45
   6   5   4    0.76    0.23
  -6   5  -4    1.20    0.25
  -6  -5   4    2.08    0.46
  -6   5  -4    1.22    0.34
   6  -5  -4    1.14    0.16
  -6  -5   4    1.92    0.81
   7   5  -4   13.29    1.24
  -7  -5  -4   10.86    1.45
   7  -5   4   12.74    1.19
  -7   5   4   12.78    1.58
  -7   5   4   12.53    1.38
  -7  -5  -4   12.34    1.88
  -7   5  -4    9.47    1.56
   7   5   4   10.18    1.22
  -7  -5   4   11.66    1.82
  -7  -5   4   13.72    1.46
   7  -5  -4   11.74    1.19
   8  -5   4    7.40    0.84
  -8  -5  -4    7.31    1.63
   8   5  -4    9.07    0.90
  -8   5   4    9.12    1.04
  -8   5   4    9.37    1.20
  -8  -5  -4    8.06    1.08
  -8   5  -4    8.14    1.20
   8  -5  -4    8.88    0.84
  -8  -5   4    9.45    1.57
  -8  -5   4    8.83    1.10
   8   5   4    7.30    0.88
  -9   5   4    6.66    1.08
   9   5  -4    7.40    0.79
   9  -5   4    6.73    0.70
  -9  -5  -4    8.31    1.74
  -9   5   4    5.25    1.03
  -9  -5  -4    6.70    1.00
   9   5   4    5.46    0.75
  -9   5  -4    6.33    1.16
   9  -5  -4    7.31    0.70
  -9  -5   4    8.17    1.03
  -9  -5   4    6.05    1.61
 -10   5   4    7.19    1.32
 -10  -5  -4   11.08    1.27
 -10  -5  -4    5.38    2.02
  10   5  -4    9.08    1.00
  10  -5   4    8.56    0.92
 -10  -5   4    6.80    2.01
  10  -5  -4   10.33    0.92
  10   5   4    9.05    0.97
 -10  -5   4   10.37    1.29
 -10   5  -4    4.53    1.35
 -11  -5  -4    0.74    0.84
 -11  -5  -4    4.85    1.88
  11  -5   4    0.96    0.24
  11   5  -4    1.07    0.35
 -11   5   4   -0.38    0.77
 -11  -5   4    0.44    0.72
 -11   5  -4    0.59    1.02
  11  -5  -4    0.83    0.28
  11   5   4    0.60    0.34
 -11  -5   4    0.51    2.28
 -12  -5  -4   -2.91    2.20
  12   5  -4    0.13    0.43
 -12  -5  -4    0.79    0.88
  12  -5   4   -0.12    0.25
 -12   5   4   -0.03    0.95
 -12   5  -4   -0.27    1.20
  12   5   4   -0.14    0.42
 -12  -5   4    0.81    0.97
 -13  -5  -4    9.59    3.04
 -13   5   4    7.64    1.69
  13   5  -4    7.97    0.96
  13  -5   4    6.70    0.84
 -13  -5  -4   10.98    1.53
 -13  -5   4   10.36    1.44
 -13   5  -4    7.64    1.85
  13   5   4    7.30    0.90
   0  -6   4  105.83   11.83
   0  -6  -4  106.64   12.80
   0  -6   4  109.66   10.46
   0  -6  -4  103.64   11.84
   0  -6  -4  104.78   10.46
   0   6  -4  110.12   12.80
  -1   6   4    1.81    0.35
   1  -6   4    1.70    0.35
  -1  -6  -4    1.40    0.36
  -1  -6  -4    2.46    0.40
   1  -6   4    2.75    0.26
   1   6   4    2.01    0.30
   1  -6  -4    2.37    0.25
  -1   6  -4    2.29    0.37
  -1  -6   4    1.68    0.35
   1  -6  -4    2.00    0.37
  -1  -6   4    1.75    0.27
  -1  -6   4    1.69    0.32
   2  -6   4    2.26    0.33
  -2   6   4    1.83    0.37
  -2  -6  -4    1.67    0.40
   2  -6   4    1.32    0.25
  -2  -6  -4    2.58    0.40
   2  -6  -4    2.92    0.41
   2   6   4    2.21    0.30
  -2  -6   4    2.53    0.34
   2  -6  -4    2.30    0.26
  -2   6  -4    2.78    0.41
  -2  -6   4    2.09    0.39
  -2  -6   4    2.55    0.30
   3  -6   4    3.15    0.38
  -3   6   4    3.55    0.55
  -3  -6  -4    3.83    0.59
  -3  -6  -4    3.39    0.55
  -3   6   4    4.21    0.56
   3   6  -4    2.33    0.45
  -3   6  -4    3.35    0.57
   3   6   4    4.58    0.45
   3  -6  -4    3.64    0.38
  -3   6  -4    3.65    0.46
  -3  -6   4    3.39    0.54
  -3  -6   4    4.22    0.50
   4   6  -4   -0.06    0.23
   4  -6   4    0.59    0.13
  -4  -6  -4    0.84    0.32
  -4   6   4    0.81    0.32
  -4  -6  -4    0.35    0.42
  -4   6   4    0.43    0.37
  -4   6  -4    0.39    0.37
  -4   6  -4    0.49    0.40
   4  -6  -4    0.48    0.12
   4   6   4   -0.08    0.18
  -4  -6   4    0.22    0.32
  -4   6  -4    0.69    0.26
  -4  -6   4    0.63    0.30
  -5   6   4    4.43    0.73
  -5  -6  -4    4.58    0.86
  -5  -6  -4    5.73    0.70
  -5   6   4    5.88    0.63
   5   6  -4    3.36    0.56
   5  -6   4    4.57    0.51
  -5   6  -4    4.82    0.57
  -5   6  -4    4.90    0.73
   5  -6  -4    5.27    0.50
  -5  -6   4    5.10    0.77
  -5   6  -4    5.30    0.62
   5   6   4    4.77    0.56
  -5  -6   4    5.48    0.69
   6   6  -4   14.67    1.62
   6  -6   4   14.19    1.56
  -6  -6  -4   13.82    2.09
  -6  -6  -4   17.44    1.86
  -6   6   4   17.91    1.79
  -6   6   4   14.25    1.99
  -6  -6   4   16.47    2.07
   6  -6  -4   16.68    1.56
  -6   6  -4   15.42    2.00
   6   6   4   15.81    1.60
  -6  -6   4   16.86    1.85
  -7   6   4   -0.23    0.31
  -7  -6  -4    0.46    0.48
   7   6  -4    1.24    0.30
  -7   6   4   -0.40    0.44
  -7  -6  -4   -0.38    0.90
   7  -6   4    0.20    0.13
  -7   6  -4    0.29    0.47
   7  -6  -4    0.04    0.11
   7   6   4    0.06    0.26
  -7  -6   4   -0.50    0.85
  -7  -6   4   -0.59    0.47
  -8   6   4   15.39    1.77
  -8  -6  -4   17.23    1.82
  -8  -6  -4   12.74    2.22
  -8   6   4   13.05    1.96
   8  -6   4   15.69    1.50
   8   6  -4   15.42    1.55
  -8   6  -4   15.45    1.99
  -8  -6   4   15.41    1.82
  -8  -6   4   16.12    2.22
   8  -6  -4   14.44    1.50
   8   6   4   14.93    1.56
   9  -6   4    4.80    0.59
  -9  -6  -4    6.32    0.90
   9   6  -4    6.91    0.70
  -9  -6  -4    5.51    1.52
  -9   6   4    7.01    1.01
   9  -6  -4    5.60    0.59
  -9   6  -4    4.40    1.01
   9   6   4    5.65    0.66
  -9  -6   4    6.50    0.90
  -9  -6   4    8.51    1.64
  10   6  -4    0.85    0.37
 -10  -6  -4    1.06    0.69
  10  -6   4    0.36    0.20
 -10  -6  -4    2.31    1.57
 -10   6   4    1.03    0.67
  10   6   4    0.73    0.34
 -10   6  -4    0.42    0.78
  10  -6  -4    0.74    0.23
 -10  -6   4    0.09    0.71
 -10  -6   4   -0.47    2.06
 -11   6   4    1.51    0.93
  11  -6   4    2.43    0.32
  11   6  -4    1.75    0.47
 -11  -6  -4    3.53    0.97
 -11  -6  -4    3.61    1.94
 -11  -6   4    1.77    0.91
  11   6   4    1.81    0.43
 -11   6  -4    1.00    1.07
  12  -6   4   -0.25    0.27
  12   6  -4    0.15    0.49
 -12  -6  -4   -1.57    2.32
 -12  -6  -4    0.32    1.08
 -12   6   4   -0.35    0.95
 -12   6  -4   -1.14    1.24
 -12  -6   4    2.06    0.89
  12   6   4   -0.25    0.38
 -13  -6   4    1.46    1.17
   0  -7   4   -0.22    0.28
   0  -7  -4    0.19    0.31
   0  -7  -4   -0.08    0.17
   0  -7  -4    0.07    0.24
   0  -7   4   -0.22    0.17
   0   7  -4    0.03    0.28
  -1  -7  -4    2.57    0.46
  -1   7   4    3.14    0.44
   1  -7   4    3.63    0.44
  -1  -7  -4    3.41    0.47
   1  -7   4    3.33    0.34
  -1  -7   4    2.03    0.43
   1   7   4    3.14    0.40
   1  -7  -4    1.70    0.42
  -1   7  -4    3.29    0.48
  -1  -7   4    2.12    0.33
   1  -7  -4    2.43    0.33
  -1  -7   4    3.24    0.41
  -2  -7  -4    2.48    0.40
  -2   7   4    1.80    0.38
  -2  -7  -4    1.43    0.38
   2  -7   4    1.86    0.25
   2  -7   4    2.03    0.33
  -2  -7   4    1.63    0.40
  -2  -7   4    1.63    0.28
  -2   7  -4    2.18    0.43
   2  -7  -4    1.57    0.24
  -2  -7   4    2.14    0.32
   2  -7  -4    1.79    0.39
   2   7   4    1.78    0.32
  -3  -7  -4    1.24    0.37
   3   7  -4    0.26    0.37
  -3   7   4    0.99    0.37
  -3   7   4    1.30    0.38
   3  -7   4    1.73    0.21
  -3  -7  -4    1.34    0.37
  -3  -7   4    1.79    0.30
   3  -7  -4    1.30    0.20
  -3  -7   4    1.51    0.37
  -3   7  -4    2.13    0.33
   3   7   4    1.04    0.27
  -3   7  -4    1.35    0.39
  -4  -7  -4   20.75    2.18
   4  -7   4   17.79    1.86
  -4   7   4   19.57    2.35
   4   7  -4   15.58    1.91
  -4   7   4   23.29    2.19
  -4  -7  -4   17.11    2.33
   4  -7  -4   18.08    1.86
   4   7   4   20.25    1.91
  -4   7  -4   20.69    2.36
  -4   7  -4   21.04    2.13
  -4  -7   4   19.86    2.18
  -4  -7   4   18.24    2.30
  -5  -7  -4    5.77    0.70
   5  -7   4    4.85    0.51
  -5   7   4    3.91    0.73
  -5  -7  -4    4.20    0.81
  -5   7   4    6.15    0.70
   5   7  -4    4.22    0.59
  -5  -7   4    4.27    0.70
  -5   7  -4    5.17    0.59
  -5  -7   4    4.99    0.71
   5   7   4    5.03    0.58
  -5   7  -4    4.20    0.77
   5  -7  -4    4.83    0.51
   6  -7   4    3.10    0.36
   6   7  -4    2.36    0.43
  -6   7   4    3.45    0.61
  -6  -7  -4    3.56    0.79
  -6   7   4    3.25    0.49
  -6  -7  -4    3.74    0.60
  -6  -7   4    1.79    0.61
  -6   7  -4    2.93    0.66
  -6  -7   4    4.00    0.65
   6  -7  -4    3.52    0.35
   6   7   4    3.08    0.43
  -7   7   4    2.29    0.49
  -7  -7  -4    0.68    0.86
   7  -7   4    2.45    0.30
   7   7  -4    3.15    0.42
  -7   7   4    1.50    0.61
  -7  -7  -4    2.25    0.63
   7   7   4    1.88    0.41
  -7   7  -4    2.85    0.66
  -7  -7   4    3.55    0.81
   7  -7  -4    2.65    0.30
  -7  -7   4    2.47    0.58
  -8  -7  -4   -0.26    0.62
   8  -7   4    0.19    0.17
  -8   7   4    0.47    0.55
   8   7  -4    0.19    0.30
  -8  -7  -4    0.31    1.05
  -8   7  -4    0.60    0.66
   8  -7  -4    0.15    0.17
  -8  -7   4    1.83    1.06
  -8  -7   4   -0.64    0.52
   8   7   4    0.01    0.26
   9  -7   4    0.97    0.22
  -9  -7  -4    1.33    0.75
  -9   7   4    1.49    0.70
  -9  -7  -4    1.38    1.26
   9   7  -4    0.66    0.40
   9  -7  -4    0.85    0.24
  -9   7  -4    0.16    0.78
  -9  -7   4    1.77    1.59
  -9  -7   4    0.51    0.71
   9   7   4    0.23    0.35
  10  -7   4    1.77    0.30
 -10   7   4    2.17    0.74
  10   7  -4    1.57    0.43
 -10  -7  -4    2.42    0.86
 -10  -7  -4    3.01    1.51
 -10   7  -4    0.61    0.83
 -10  -7   4    2.22    0.80
  10   7   4    1.84    0.41
  11   7  -4    1.26    0.48
 -11  -7  -4    2.98    1.88
  11  -7   4    0.13    0.27
 -11  -7  -4    1.57    1.03
 -11   7   4   -0.15    0.80
  11   7   4    0.45    0.40
 -11  -7   4    0.63    0.76
 -11   7  -4    1.12    1.09
 -12   7   4    3.60    1.16
  12  -7   4    3.16    0.50
  12   7  -4    4.86    0.67
 -12  -7  -4    5.52    1.23
 -12  -7  -4    3.76    2.79
 -12  -7   4    3.48    1.02
  12   7   4    3.43    0.58
 -12   7  -4    2.70    1.23
   0  -8  -4    9.85    1.07
   0  -8  -4   11.12    1.33
   0  -8  -4   10.27    1.25
   0  -8   4   10.92    1.24
   0  -8   4   11.21    1.08
   0   8  -4    9.44    1.33
  -1  -8  -4    1.73    0.41
   1  -8   4    2.08    0.35
   1  -8   4    2.29    0.24
  -1   8   4    1.94    0.38
  -1  -8  -4    0.96    0.36
   1  -8  -4    2.11    0.37
   1  -8  -4    0.95    0.24
  -1   8  -4    1.47    0.40
  -1  -8   4    1.70    0.32
  -1  -8   4    1.08    0.35
   1   8   4    1.44    0.36
  -1  -8   4    1.01    0.25
  -2   8   4    8.59    1.09
   2  -8   4    8.97    0.93
  -2  -8  -4    9.36    1.11
   2  -8   4    9.52    1.07
  -2  -8  -4    9.30    1.17
  -2  -8   4   10.72    1.12
  -2   8  -4    8.85    1.19
   2  -8  -4    8.19    1.18
   2  -8  -4    9.96    0.93
   2   8   4    7.06    0.96
  -2  -8   4    9.05    1.14
  -2  -8   4    9.08    0.95
   3  -8   4   11.42    1.28
  -3  -8  -4   13.64    1.61
  -3  -8  -4   12.96    1.52
  -3   8   4   10.63    1.61
   3   8  -4   11.30    1.34
  -3   8   4   11.77    1.51
   3   8   4   11.76    1.31
  -3   8  -4   15.25    1.48
  -3  -8   4   15.10    1.59
  -3   8  -4   14.54    1.65
  -3  -8   4   14.87    1.54
   3  -8  -4   12.10    1.28
   4   8  -4    0.84    0.31
  -4  -8  -4    0.20    0.39
  -4   8   4    0.62    0.36
   4  -8   4    0.73    0.17
  -4  -8  -4    0.66    0.38
  -4   8   4    0.73    0.50
  -4   8  -4    1.02    0.39
   4  -8  -4    0.60    0.18
   4   8   4    0.78    0.27
  -4  -8   4    0.14    0.36
  -4  -8   4    0.51    0.29
  -4   8  -4    0.96    0.43
  -5   8   4    1.67    0.55
  -5   8   4    2.77    0.59
   5   8  -4    2.09    0.38
   5  -8   4    2.24    0.28
  -5  -8  -4    2.56    0.51
  -5  -8  -4    2.85    0.57
  -5  -8   4    2.32    0.52
  -5   8  -4    2.66    0.63
   5   8   4    1.63    0.35
   5  -8  -4    1.76    0.27
  -5  -8   4    2.40    0.45
  -6   8   4    0.07    0.42
  -6   8   4   -0.01    0.51
   6  -8   4    0.14    0.16
  -6  -8  -4   -0.11    0.57
  -6  -8  -4    0.17    0.46
   6   8  -4    0.74    0.35
  -6  -8   4    0.39    0.45
  -6   8  -4    0.05    0.50
   6  -8  -4    0.21    0.17
   6   8   4    0.45    0.29
  -6  -8   4   -0.15    0.43
   7   8  -4    0.63    0.32
  -7  -8  -4    0.40    0.53
   7  -8   4    0.71    0.20
  -7  -8  -4    0.59    0.74
  -7   8   4   -0.14    0.57
  -7  -8   4    0.91    0.70
  -7  -8   4    0.52    0.51
   7   8   4    0.59    0.32
  -7   8  -4    1.35    0.66
   7  -8  -4    0.96    0.20
  -8  -8  -4    1.43    0.67
  -8  -8  -4    2.77    0.93
  -8   8   4    2.07    0.66
   8   8  -4    1.14    0.41
   8  -8   4    2.46    0.30
  -8  -8   4    1.73    0.74
  -8   8  -4    2.34    0.79
   8  -8  -4    1.90    0.31
   8   8   4    2.18    0.42
  -9  -8  -4    0.13    0.68
   9   8  -4    0.45    0.40
   9  -8   4    0.45    0.21
  -9  -8  -4    2.89    1.16
  -9   8   4   -0.06    0.65
   9   8   4    0.60    0.36
  -9   8  -4   -0.69    0.75
  -9  -8   4   -0.71    0.61
 -10  -8  -4    1.08    0.91
  10   8  -4    1.07    0.49
 -10  -8  -4    0.80    1.39
  10  -8   4    0.68    0.27
 -10   8   4    0.33    0.85
  10   8   4    0.57    0.38
 -10   8  -4    0.24    0.85
 -10  -8   4    0.72    0.80
  11  -8   4    1.32    0.32
 -11   8   4    0.27    1.04
 -11  -8  -4    0.35    0.98
  11   8  -4    0.57    0.45
 -11  -8  -4    2.95    2.16
 -11   8  -4    0.18    1.08
 -11  -8   4    1.76    0.98
  11   8   4    0.65    0.49
  12  -8   4    3.74    0.69
  12   8  -4    4.80    0.73
 -12  -8  -4    6.76    1.26
 -12   8   4    2.95    1.26
 -12   8  -4    3.73    1.44
  12   8   4    3.95    0.69
 -12  -8   4    4.22    1.08
   0  -9   4   -0.05    0.30
   0  -9  -4   -0.43    0.33
   0  -9  -4   -0.14    0.32
   0   9  -4    0.54    0.39
   0  -9   4    0.19    0.22
   1  -9   4    0.25    0.22
  -1  -9  -4    0.06    0.30
  -1  -9  -4   -0.48    0.33
  -1   9   4    0.03    0.35
   1  -9   4   -0.05    0.34
   1   9   4   -0.32    0.33
  -1  -9   4    0.45    0.33
   1  -9  -4   -0.08    0.27
  -1  -9   4   -0.42    0.27
  -1  -9   4    0.26    0.21
  -1   9  -4    0.00    0.39
   1  -9  -4    0.06    0.20
  -2  -9  -4   -0.13    0.35
   2  -9   4    0.17    0.21
  -2   9   4    0.03    0.37
   2  -9   4    0.01    0.32
  -2  -9  -4   -0.11    0.36
   2   9   4    0.11    0.29
  -2  -9   4    0.15    0.25
  -2  -9   4    0.26    0.29
   2  -9  -4   -0.38    0.35
   2  -9  -4    0.52    0.20
  -2   9  -4    0.66    0.44
  -2  -9   4    0.54    0.38
  -3   9   4    0.42    0.43
  -3   9   4    0.41    0.40
  -3  -9  -4    0.31    0.38
  -3  -9  -4    0.15    0.33
   3  -9   4    0.42    0.22
   3   9  -4   -0.40    0.38
  -3  -9   4    0.56    0.29
   3  -9  -4    0.29    0.20
   3   9   4    0.90    0.32
  -3   9  -4    0.60    0.38
  -3  -9   4   -0.21    0.43
  -3   9  -4    0.23    0.41
  -4  -9  -4    1.28    0.47
  -4  -9  -4    2.33    0.51
  -4   9   4    1.38    0.47
  -4   9   4    1.97    0.60
   4   9  -4    2.03    0.44
   4  -9   4    1.43    0.27
   4  -9  -4    2.25    0.28
   4   9   4    2.15    0.40
  -4   9  -4    3.53    0.58
  -4   9  -4    2.08    0.56
  -4  -9   4    1.51    0.48
  -4  -9   4    1.87    0.42
  -5  -9  -4    1.54    0.50
  -5   9   4    1.87    0.63
  -5  -9  -4    0.76    0.50
  -5   9   4    1.57    0.54
   5  -9   4    1.74    0.26
   5   9  -4    1.58    0.41
   5   9   4    2.20    0.38
  -5  -9   4    1.58    0.43
   5  -9  -4    1.56    0.26
  -5  -9   4    1.52    0.59
  -5   9  -4    1.09    0.57
   6   9  -4    7.87    0.89
  -6   9   4    6.74    1.17
  -6  -9  -4    6.29    1.11
   6  -9   4    7.70    0.81
  -6   9   4    7.43    1.08
  -6  -9  -4    7.50    1.07
   6   9   4    9.11    0.89
  -6  -9   4    8.30    1.08
  -6   9  -4    8.60    1.20
   6  -9  -4    7.18    0.80
  -6  -9   4    8.91    1.10
  -7  -9  -4    8.02    1.18
   7  -9   4    7.76    0.81
  -7   9   4    7.16    1.15
   7   9  -4    7.09    0.90
  -7  -9  -4    7.26    1.11
  -7  -9   4    7.69    1.10
  -7   9  -4    6.89    1.20
   7  -9  -4    8.02    0.82
   7   9   4    7.89    0.87
  -8  -9  -4    0.78    0.89
  -8   9   4    0.45    0.63
   8  -9   4   -0.07    0.24
   8   9  -4    0.52    0.37
  -8  -9  -4    0.23    0.64
  -8   9  -4   -0.01    0.77
  -8  -9   4    1.02    0.68
   8   9   4    0.22    0.37
   9   9  -4    5.73    0.78
   9  -9   4    6.23    0.67
  -9   9   4    4.60    1.09
  -9  -9  -4    7.41    1.05
  -9  -9  -4    5.27    1.30
   9   9   4    7.14    0.79
  -9  -9   4    5.04    1.05
  -9   9  -4    4.96    1.17
  10   9  -4    1.50    0.49
 -10  -9  -4    2.35    1.55
 -10  -9  -4    3.10    0.88
 -10   9   4    2.17    0.95
  10  -9   4    1.94    0.37
  10   9   4    1.37    0.48
 -10  -9   4    0.97    0.79
 -10   9  -4    2.30    1.10
  11   9  -4    0.54    0.55
 -11   9   4    0.09    1.07
 -11  -9  -4    0.44    0.90
  11  -9   4   -0.25    0.47
 -11  -9   4    1.54    0.90
  11   9   4   -0.19    0.52
 -11   9  -4   -0.76    1.13
   0 -10   4    3.35    0.56
   0 -10  -4    3.14    0.57
   0 -10  -4    3.04    0.58
   0  10  -4    3.64    0.66
   0 -10   4    3.79    0.44
  -1 -10  -4   17.58    2.09
  -1  10   4   18.79    2.09
   1 -10   4   20.66    2.08
   1 -10   4   15.22    1.81
  -1 -10  -4   17.31    2.24
  -1 -10   4   18.22    2.10
  -1 -10   4   16.54    1.82
   1 -10  -4   18.22    1.81
   1  10   4   18.11    1.86
  -1  10  -4   17.52    2.26
   1 -10  -4   21.02    2.26
  -1 -10   4   19.00    2.22
   2 -10   4    1.56    0.37
  -2 -10  -4    1.39    0.48
   2 -10   4    0.69    0.26
  -2 -10  -4    0.63    0.40
  -2  10   4    1.35    0.44
   2  10   4    0.65    0.34
   2 -10  -4    0.67    0.26
  -2 -10   4    0.60    0.32
  -2 -10   4    0.53    0.29
  -2 -10   4   -0.19    0.47
  -2  10  -4    0.60    0.51
  -3 -10  -4   -0.03    0.44
  -3 -10  -4    0.20    0.37
  -3  10   4   -0.07    0.51
   3 -10   4   -0.05    0.23
   3  10  -4   -0.32    0.43
  -3  10   4    0.44    0.50
  -3 -10   4    0.67    0.44
   3  10   4    0.70    0.37
  -3  10  -4    0.41    0.51
  -3  10  -4    0.76    0.53
  -3 -10   4    0.20    0.35
   3 -10  -4    0.15    0.22
  -4  10   4    1.85    0.59
   4 -10   4    1.69    0.29
  -4 -10  -4    1.22    0.50
  -4 -10  -4    2.22    0.51
  -4  10   4    1.34    0.72
   4  10  -4    1.35    0.42
   4  10   4    0.81    0.41
  -4  10  -4    1.87    0.61
  -4 -10   4    1.63    0.44
  -4 -10   4    1.41    0.53
   4 -10  -4    1.65    0.31
  -5  10   4    0.66    0.83
  -5 -10  -4    1.92    0.52
  -5  10   4    0.04    0.53
  -5 -10  -4    1.10    0.55
   5 -10   4    0.82    0.24
   5  10  -4    0.05    0.37
  -5  10  -4    0.82    0.58
   5 -10  -4    1.25    0.26
   5  10   4    0.91    0.40
  -5 -10   4    0.94    0.52
  -5 -10   4    0.54    0.55
  -6 -10  -4    5.91    0.91
  -6 -10  -4    6.62    0.92
   6 -10   4    5.08    0.62
   6  10  -4    4.31    0.70
  -6  10   4    5.84    0.96
   6  10   4    6.15    0.73
  -6 -10   4    6.91    0.90
   6 -10  -4    5.81    0.64
  -6  10  -4    5.55    0.96
   7  10  -4    4.12    0.56
   7 -10   4    3.02    0.44
  -7  10   4    3.75    0.86
  -7 -10  -4    3.14    0.78
  -7 -10  -4    2.21    0.80
  -7 -10   4    3.58    0.82
   7  10   4    3.46    0.58
  -7  10  -4    4.74    0.94
  -8 -10  -4    0.40    0.84
   8  10  -4   -0.23    0.41
   8 -10   4    0.68    0.29
  -8  10   4    0.27    0.67
  -8 -10  -4   -0.22    0.68
  -8 -10   4    0.95    0.72
  -8  10  -4    0.50    0.75
   8  10   4    1.30    0.46
  -9 -10  -4    2.81    0.99
   9  10  -4    4.30    0.63
  -9  10   4    4.71    1.04
  -9 -10  -4    4.25    1.46
   9 -10   4    3.58    0.52
   9  10   4    3.58    0.64
  -9 -10   4    4.82    0.93
  -9  10  -4    3.49    1.02
 -10 -10  -4   -0.37    0.97
 -10  10   4    1.18    0.95
  10 -10   4    0.59    0.48
  10  10  -4    0.93    0.53
  10  10   4    1.06    0.49
 -10 -10   4    1.93    0.86
 -10  10  -4    0.23    1.04
 -11  10   4    9.34    1.77
 -11 -10  -4   11.14    1.65
  11  10  -4   10.00    1.22
  11  10   4    8.98    1.18
 -11  10  -4   11.33    1.90
 -11 -10   4   13.82    1.65
   0 -11  -4   -0.74    0.46
   0  11   4   -0.45    0.48
   0 -11   4   -0.06    0.45
   0 -11   4    0.15    0.29
   0  11  -4   -0.25    0.51
   0 -11  -4    0.54    0.42
  -1 -11  -4    1.79    0.64
   1 -11   4    3.95    0.47
  -1 -11  -4    2.86    0.63
  -1  11   4    4.26    0.69
   1 -11   4    3.34    0.61
  -1 -11   4    3.76    0.65
  -1 -11   4    4.32    0.50
   1 -11  -4    3.27    0.47
   1  11   4    3.53    0.58
  -1  11  -4    2.65    0.72
   1 -11  -4    4.27    0.66
  -2 -11  -4    1.22    0.51
  -2 -11  -4    2.37    0.50
   2 -11   4    1.49    0.34
  -2  11   4    1.58    0.55
   2 -11   4    2.28    0.52
  -2  11  -4    1.65    0.64
  -2 -11   4    1.54    0.34
  -2 -11   4    1.19    0.56
  -2 -11   4    1.38    0.45
   2 -11  -4    1.67    0.34
   2  11   4    2.38    0.51
  -3 -11  -4    2.01    0.58
  -3 -11  -4    3.01    0.57
   3 -11   4    2.96    0.39
  -3  11   4    1.67    0.68
  -3  11   4    2.43    0.65
   3  11  -4    3.00    0.57
  -3  11  -4    1.78    0.76
  -3 -11   4    2.63    0.65
   3  11   4    2.16    0.49
  -3 -11   4    2.49    0.54
   3 -11  -4    2.02    0.38
  -3  11  -4    1.94    0.70
  -4 -11  -4    0.86    0.54
  -4  11   4    0.82    0.56
   4  11  -4    0.69    0.44
   4 -11   4    0.73    0.28
  -4  11   4    1.84    0.77
  -4 -11  -4    0.85    0.50
  -4  11  -4    0.83    0.60
   4  11   4    1.45    0.45
  -4 -11   4    0.86    0.65
   4 -11  -4    1.26    0.31
  -4 -11   4    2.23    0.60
  -5  11   4    2.53    0.80
   5 -11   4    1.75    0.35
  -5 -11  -4    2.47    0.61
  -5 -11  -4    1.13    0.57
   5  11  -4    1.48    0.47
   5 -11  -4    1.73    0.41
   5  11   4    2.36    0.51
  -5  11  -4    2.59    0.73
  -5 -11   4    2.80    0.73
  -6  11   4    1.62    0.72
   6 -11   4    2.39    0.36
   6  11  -4    1.64    0.47
  -6 -11  -4    2.04    0.69
  -6 -11  -4    1.14    0.64
  -6  11  -4    1.07    0.70
   6  11   4    1.17    0.46
  -6 -11   4    2.15    0.71
  -7 -11  -4    1.48    0.75
   7 -11   4    0.96    0.33
  -7  11   4    1.40    0.73
   7  11  -4    0.62    0.43
  -7 -11  -4    0.80    0.67
   7  11   4    1.25    0.46
  -7 -11   4    0.42    0.66
  -7  11  -4    1.31    0.90
  -8 -11  -4    1.73    0.81
   8  11  -4    0.42    0.48
   8 -11   4    0.56    0.36
  -8  11   4    1.15    0.84
   8  11   4    0.81    0.46
  -8  11  -4    1.53    0.92
  -8 -11   4    2.49    0.83
   9  11  -4    0.59    0.47
   9 -11   4    0.07    0.47
  -9 -11  -4   -0.98    0.80
  -9  11   4   -0.17    0.85
  -9  11  -4    0.03    1.06
   9  11   4    0.55    0.56
  -9 -11   4   -0.23    0.74
  10  11  -4    0.56    0.59
 -10  11   4    0.00    0.99
 -10 -11  -4   -0.06    0.86
 -10 -11   4    1.06    1.06
  10  11   4   -0.21    0.50
 -10  11  -4   -0.90    1.19
   0 -12  -4    0.59    0.45
   0  12  -4    0.32    0.62
   0 -12   4   -0.22    0.34
   0  12   4    0.07    0.56
   0 -12   4    0.66    0.54
  -1 -12  -4    9.74    1.22
   1 -12   4   10.08    0.97
   1  12  -4    9.49    1.33
  -1 -12  -4    8.42    1.17
   1 -12   4    9.18    1.15
  -1  12   4    9.17    1.19
  -1  12  -4   10.86    1.32
   1 -12  -4    8.52    1.22
   1 -12  -4    6.97    0.96
   1  12   4    6.82    1.06
  -1 -12   4   12.07    1.21
  -1 -12   4    7.92    0.98
  -2  12   4    5.93    1.07
  -2 -12  -4    7.63    0.98
  -2  12   4    7.32    1.01
   2 -12   4    6.32    0.76
  -2 -12  -4    6.11    0.97
   2 -12   4    7.08    0.96
  -2 -12   4    6.72    0.97
   2  12   4    8.03    0.90
  -2 -12   4    5.70    0.97
   2 -12  -4    5.79    0.75
  -2  12  -4    6.69    1.09
  -3  12   4   -0.14    0.69
  -3 -12  -4   -0.15    0.49
  -3 -12  -4   -1.10    0.59
   3 -12   4   -0.33    0.32
   3  12  -4   -0.25    0.51
  -3  12   4   -0.69    0.61
   3 -12  -4   -0.01    0.35
  -3 -12   4    1.31    0.63
  -3  12  -4    0.41    0.67
   3  12   4    0.47    0.49
   4  12  -4    7.97    1.05
  -4 -12  -4    9.46    1.24
  -4  12   4    7.61    1.34
  -4  12   4    9.93    1.47
  -4 -12  -4    8.67    1.24
   4 -12   4    8.28    0.95
  -4  12  -4    8.06    1.36
   4 -12  -4    8.27    0.98
   4  12   4   10.46    1.05
  -4 -12   4   10.11    1.24
  -5 -12  -4   -0.11    0.59
   5  12  -4    0.09    0.53
  -5  12   4   -0.10    0.74
  -5 -12  -4    0.46    0.61
   5 -12   4    0.17    0.32
   5  12   4    0.03    0.44
  -5  12  -4    0.05    0.66
  -5 -12   4    0.84    0.74
   6  12  -4    0.72    0.52
  -6 -12  -4    1.90    0.73
   6 -12   4    0.25    0.36
  -6  12   4    0.73    0.86
  -6 -12  -4    0.79    0.80
  -6  12  -4   -0.55    0.85
  -6 -12   4    1.26    0.82
   6  12   4    0.80    0.53
  -7  12   4   -0.38    0.88
   7  12  -4    0.43    0.54
   7 -12   4    0.27    0.39
  -7 -12  -4   -0.11    0.70
  -7 -12   4    0.86    0.82
  -7  12  -4    0.60    0.94
   7  12   4    0.61    0.49
   8 -12   4    0.08    0.53
  -8 -12  -4   -0.48    0.87
  -8  12   4    0.07    0.94
   8  12  -4    0.24    0.59
   8  12   4   -0.25    0.50
  -8  12  -4    0.20    0.91
  -8 -12   4    1.40    0.85
   9  12  -4    0.96    0.58
  -9 -12  -4    1.55    0.89
  -9  12   4    2.40    1.09
   9  12   4    0.78    0.59
  -9  12  -4    1.10    1.19
  -9 -12   4    1.79    0.94
   0  13   4   -0.12    0.63
   0 -13   4    0.48    0.36
   0  13   4   -0.79    0.66
   0 -13  -4    0.15    0.53
   0  13  -4    0.47    0.84
   0 -13   4   -0.30    0.58
  -1  13   4    0.73    0.68
   1 -13   4    0.02    0.37
   1 -13   4   -0.86    0.61
  -1 -13  -4    0.06    0.64
  -1 -13  -4    0.48    0.52
   1  13  -4    0.13    1.01
  -1 -13   4    0.85    0.42
   1  13   4    0.16    0.54
  -1 -13   4    0.81    0.62
  -1  13  -4    0.58    0.77
  -2 -13  -4   -0.53    0.57
   2  13  -4   -0.48    0.73
   2 -13   4    0.59    0.38
  -2  13   4    0.38    0.77
  -2 -13  -4    0.48    0.54
  -2  13   4    0.20    0.72
   2  13   4    0.26    0.50
   2 -13  -4    0.13    0.38
  -2  13  -4   -0.06    0.79
  -2 -13   4   -0.04    0.64
  -3 -13  -4    0.77    0.59
  -3  13   4    0.48    0.79
   3 -13   4    0.87    0.40
  -3 -13  -4    0.01    0.70
   3  13  -4    0.12    0.58
  -3  13   4    1.82    1.02
  -3  13  -4    0.64    0.76
   3 -13  -4    0.68    0.48
  -3 -13   4    2.18    0.63
   3  13   4    1.48    0.57
  -4 -13  -4    0.94    0.67
   4 -13   4    0.88    0.41
  -4 -13  -4    0.06    0.76
  -4  13   4    2.16    0.84
   4  13  -4    0.09    0.63
  -4 -13   4    1.55    0.67
   4  13   4    1.26    0.54
  -4  13  -4    0.81    0.86
  -5  13   4    1.40    0.80
   5  13  -4    1.06    0.64
  -5 -13  -4    0.87    0.73
   5 -13   4    1.42    0.43
  -5 -13  -4    1.62    0.85
   5  13   4    0.87    0.56
  -5  13  -4    0.81    0.90
  -5 -13   4   -0.36    0.73
   6 -13   4    0.99    0.46
  -6  13   4    0.55    0.99
   6  13  -4    1.11    0.64
  -6 -13  -4    0.83    0.75
  -6  13  -4   -0.26    0.98
   6  13   4    0.51    0.53
  -6 -13   4    1.16    0.74
  -7 -13  -4   -0.25    0.84
  -7  13   4   -0.73    0.86
   7 -13   4    0.00    0.57
   7  13  -4   -0.12    0.54
  -7 -13   4    0.25    0.96
   7  13   4   -0.33    0.58
  -7  13  -4   -0.52    1.13
  -8 -13  -4    1.62    1.02
   8  13  -4    0.99    0.67
  -8  13   4    0.29    0.92
  -8  13  -4    0.62    1.17
  -8 -13   4    1.42    0.93
   8  13   4    0.24    0.57
   0 -14   4    3.67    0.65
   0  14   4    4.10    0.90
   0 -14   4    4.19    0.90
   0 -14  -4    3.66    0.87
   0  14   4    5.98    0.96
  -1  14   4    0.64    0.73
  -1  14   4   -0.41    0.84
   1 -14   4    1.39    0.46
  -1 -14  -4    0.55    0.63
  -1  14   4    2.00    0.94
  -1 -14  -4    0.72    0.76
   1 -14   4    1.40    0.90
   1  14   4    0.23    0.67
  -1  14  -4    0.04    1.10
  -1 -14   4    0.53    0.72
  -1 -14   4    0.76    0.46
   2 -14   4    2.36    0.48
  -2 -14  -4    1.60    0.71
   2  14  -4    0.99    0.79
  -2 -14  -4    1.45    0.69
  -2  14   4    1.02    0.91
  -2  14   4    1.18    1.06
   2  14   4    0.79    0.64
  -2  14  -4    0.37    0.97
   2 -14  -4    0.57    0.55
  -2 -14   4    0.85    0.68
   3  14  -4    1.30    0.74
  -3  14   4    0.32    0.78
   3 -14   4    0.33    0.45
  -3 -14  -4    0.70    0.75
  -3 -14  -4    1.13    0.71
  -3  14  -4    0.79    0.90
  -3 -14   4   -0.01    0.80
   3  14   4    1.09    0.58
   4 -14   4   17.19    1.97
  -4 -14  -4   19.16    2.37
  -4  14   4   22.11    2.59
  -4 -14  -4   20.52    2.54
   4  14  -4   19.46    2.10
   4  14   4   17.33    2.01
  -4 -14   4   23.09    2.39
  -4  14  -4   17.29    2.54
  -5  14   4    0.37    0.95
  -5 -14  -4    1.87    0.82
   5 -14   4    1.76    0.55
   5  14  -4    0.27    0.62
   5  14   4    1.46    0.68
  -5 -14   4    1.14    0.93
  -5  14  -4    1.08    1.08
  -6  14   4    1.16    0.90
  -6 -14  -4    1.28    0.90
   6  14  -4    1.68    0.75
   6 -14   4    2.29    0.68
  -6 -14   4    0.73    0.89
  -6  14  -4    0.94    1.14
   6  14   4    1.83    0.73
   7  14  -4    0.22    0.59
  -7 -14  -4   -0.27    0.87
  -7  14   4   -0.06    0.99
  -7 -14   4   -0.55    1.04
   7  14   4    0.17    0.64
  -7  14  -4   -0.17    1.25
   0 -15   4    0.80    0.95
   0  15   4    0.47    0.93
   0  15   4    0.11    0.89
   0 -15   4   -0.30    0.55
  -1 -15  -4    0.31    0.76
  -1  15   4   -0.32    0.99
   1 -15   4    0.36    0.55
  -1  15   4    0.75    1.08
  -1  15   4    2.90    1.25
   1  15   4   -0.09    0.77
  -1 -15   4    1.28    0.86
  -2 -15  -4    1.90    0.94
  -2 -15  -4    1.83    0.90
   2 -15   4    1.00    0.55
  -2  15   4    2.31    1.02
   2  15  -4    0.97    0.86
   2  15   4    1.86    0.77
  -2  15  -4    1.74    1.48
  -2 -15   4    2.82    0.90
  -3  15   4    7.22    1.43
   3  15  -4    5.67    1.09
   3 -15   4    8.73    0.95
  -3 -15  -4    7.74    1.23
  -3  15  -4    6.88    1.56
  -3 -15   4    7.58    1.28
   3  15   4    6.54    1.09
  -4  15   4    0.25    0.97
   4 -15   4   -0.53    0.59
  -4 -15  -4    1.15    0.95
   4  15  -4    0.02    0.77
   4  15   4    0.43    0.72
  -4  15  -4    0.65    1.09
  -4 -15   4   -0.57    0.83
   5  15  -4    6.07    1.01
  -5  15   4    5.09    1.27
  -5 -15  -4    4.70    1.16
   5 -15   4    5.45    0.98
   5  15   4    5.68    0.99
  -5  15  -4    6.60    1.48
  -5 -15   4    7.63    1.19
   0 -16   4    1.49    0.64
   0  16   4    1.80    1.33
   0  16   4    1.62    1.14
  -1 -16  -4    0.24    1.26
   1  16  -4    0.64    1.03
  -1  16   4    1.10    1.18
   1 -16   4    1.02    0.66
   1  16   4   -0.33    0.97
   1  16   4    1.81    1.04
  -1 -16   4    1.11    1.10
   2  16  -4    1.04    0.88
  -2 -16  -4    1.17    1.07
   2 -16   4   -0.24    0.69
  -2  16   4    0.23    1.15
  -2 -16   4   -0.55    1.07
   2  16   4   -0.52    0.85
  -3 -16  -4    2.86    1.12
  -3 -16   4    1.93    1.15
   0   0  -5    0.23    0.17
   0   0   5   -0.02    0.09
   0   0   5    0.14    0.03
   0   0  -5    0.09    0.03
   0   0   5    0.24    0.25
   0   0  -5    0.12    0.22
  -1   0  -5   -0.62    0.33
  -1   0  -5    0.12    0.14
   1   0  -5   -0.07    0.09
   1   0   5    0.04    0.04
  -1   0   5   -0.01    0.07
  -1   0   5   -0.06    0.05
   1   0  -5    0.03    0.05
   1   0   5    0.14    0.09
  -1   0   5   -0.06    0.12
  -1   0  -5   -0.07    0.10
  -2   0   5   -0.23    0.11
  -2   0  -5   -0.27    0.12
   2   0  -5   -0.08    0.08
  -2   0   5   -0.28    0.21
   2   0   5   -0.65    0.21
  -2   0  -5   -0.21    0.41
   2   0  -5   -0.17    0.12
  -2   0   5   -0.33    0.11
   2   0   5   -0.33    0.07
   3   0   5   -0.44    0.07
  -3   0  -5   -0.09    0.15
  -3   0   5    0.04    0.15
  -3   0   5   -0.15    0.16
   3   0  -5   -0.18    0.08
  -3   0  -5    0.66    0.37
  -4   0   5    0.19    0.16
   4   0  -5   -0.15    0.10
  -4   0   5    0.10    0.20
  -4   0  -5    0.08    0.20
   4   0   5   -0.04    0.09
  -4   0  -5    0.13    0.42
  -5   0   5    0.11    0.27
  -5   0  -5    0.82    0.52
   5   0   5    0.24    0.11
   5   0  -5    0.12    0.12
  -5   0  -5   -0.18    0.26
  -5   0   5   -0.13    0.22
  -6   0   5   -0.18    0.31
   6   0  -5    0.11    0.13
  -6   0  -5    1.55    0.60
  -6   0   5    0.09    0.33
  -6   0  -5   -0.10    0.31
   6   0   5   -0.20    0.13
  -7   0   5    0.13    0.37
  -7   0   5   -0.13    0.30
  -7   0  -5    0.14    0.35
   7   0   5   -0.33    0.12
   7   0  -5   -0.30    0.15
  -7   0  -5   -0.65    0.63
   8   0  -5    0.11    0.18
  -8   0   5    0.85    0.43
  -8   0   5    0.37    0.48
  -8   0  -5    0.81    0.84
  -8   0  -5    0.11    0.40
   8   0   5    0.03    0.16
   9   0  -5   -0.23    0.20
  -9   0  -5    0.39    0.94
  -9   0  -5    0.27    0.50
  -9   0   5   -0.41    0.49
   9   0   5   -0.04    0.20
  -9   0   5    0.26    0.62
 -10   0   5   -0.54    0.73
  10   0  -5   -0.04    0.23
 -10   0  -5   -0.25    0.65
 -10   0  -5    2.87    1.32
 -10   0   5    0.14    0.58
  10   0   5    0.37    0.24
  11   0   5    0.35    0.27
  11   0  -5    0.28    0.29
 -11   0   5    0.01    0.92
 -11   0  -5   -1.01    1.49
 -11   0   5    0.34    0.67
  12   0   5   -0.24    0.30
  12   0  -5    0.05    0.32
 -12   0   5   -0.12    0.96
 -12   0  -5   -1.45    1.89
 -12   0   5   -3.17    1.14
  13   0   5    0.28    0.36
  13   0  -5   -0.36    0.40
 -13   0  -5   -2.44    2.03
 -13   0   5   -0.73    1.73
   0  -1   5    0.07    0.07
   0   1  -5   -0.07    0.23
   0   1   5    0.09    0.12
   0   1   5    0.01    0.04
   0  -1  -5    0.04    0.04
   0  -1   5    0.07    0.24
   0   1  -5    0.00    0.08
   0   1   5    0.05    0.34
   0  -1   5   -0.02    0.05
   0   1  -5    0.02    0.12
   0  -1  -5   -0.04    0.13
   1  -1   5    0.31    0.41
  -1   1   5    2.64    0.28
   1   1  -5    0.13    0.23
  -1  -1  -5    0.36    0.24
   1  -1   5    2.31    0.25
   1   1  -5    2.33    0.26
  -1  -1  -5    2.82    0.42
   1  -1   5    1.98    0.21
  -1  -1   5    2.04    0.26
  -1  -1   5    2.34    0.22
   1   1   5    2.51    0.27
  -1  -1   5    2.39    0.26
  -1   1  -5    2.51    0.28
  -1   1  -5    2.42    0.37
   1   1   5    2.17    0.22
   1  -1  -5    2.34    0.29
  -2   1   5    0.01    0.10
   2  -1   5    0.02    0.11
   2   1  -5    0.32    0.17
   2   1  -5    0.17    0.13
  -2  -1  -5    1.10    0.45
  -2  -1  -5    0.06    0.16
   2  -1   5    0.26    0.09
   2  -1   5    0.10    0.05
  -2   1   5    0.05    0.11
  -2  -1   5   -0.03    0.10
   2   1   5    0.22    0.08
  -2  -1   5    0.54    0.14
  -2   1  -5    0.39    0.25
   2  -1  -5    0.21    0.05
  -3  -1  -5  174.55   21.50
   3  -1   5  179.44   17.55
  -3   1   5  182.31   19.84
  -3  -1  -5  178.66   19.84
   3  -1   5  177.49   19.84
  -3   1   5  179.37   21.47
   3   1  -5  183.76   17.55
  -3   1  -5  179.84   19.84
  -3  -1   5  175.46   19.84
   3   1   5  176.26   17.55
  -3   1  -5  179.59   21.48
   3  -1  -5  182.08   17.55
  -3  -1   5  181.77   21.46
   4   1  -5    8.24    0.90
  -4   1   5   10.00    1.12
  -4  -1  -5    9.23    1.28
  -4   1   5   10.04    1.02
  -4  -1  -5    9.29    1.03
   4  -1   5    8.49    0.88
   4  -1  -5    9.43    0.88
  -4  -1   5    9.79    1.04
   4   1   5    7.50    0.89
  -4   1  -5    9.37    1.01
  -4   1  -5    8.00    1.16
  -4  -1   5    8.65    1.12
  -5   1   5   65.21    7.96
  -5   1   5   63.10    7.35
   5   1  -5   66.50    6.49
   5  -1   5   65.58    6.49
  -5  -1  -5   66.08    7.35
  -5  -1  -5   64.94    8.03
  -5  -1   5   70.85    7.96
   5  -1  -5   66.66    6.49
  -5  -1   5   66.64    7.35
   5   1   5   67.32    6.49
  -5   1  -5   67.25    7.34
  -5   1  -5   64.09    7.98
  -6  -1  -5    5.30    0.96
   6   1  -5    2.08    0.30
  -6  -1  -5    2.42    0.43
  -6   1   5    2.11    0.46
  -6   1   5    3.16    0.41
   6  -1   5    2.56    0.28
   6   1   5    2.20    0.29
  -6  -1   5    2.59    0.51
  -6   1  -5    2.71    0.41
  -6  -1   5    2.57    0.44
  -6   1  -5    2.78    0.57
   6  -1  -5    2.38    0.29
  -7   1   5    3.43    0.48
  -7  -1  -5    0.35    0.86
   7  -1   5    2.86    0.32
  -7  -1  -5    1.78    0.47
  -7   1   5    2.97    0.52
   7   1  -5    2.36    0.32
  -7  -1   5    1.38    0.56
  -7   1  -5    3.54    0.46
  -7  -1   5    2.40    0.49
   7  -1  -5    2.65    0.32
  -7   1  -5    2.99    0.69
   7   1   5    2.91    0.33
   8  -1   5    1.95    0.27
  -8  -1  -5    0.81    1.07
  -8  -1  -5    1.96    0.48
  -8   1   5    2.16    0.56
  -8   1   5    2.24    0.49
   8   1  -5    2.29    0.29
  -8  -1   5    1.21    0.59
  -8   1  -5    1.09    0.67
  -8  -1   5    3.22    0.53
  -8   1  -5    2.47    0.49
   8   1   5    1.97    0.29
   8  -1  -5    1.59    0.27
  -9   1   5    0.02    0.57
  -9   1   5    0.84    0.51
   9  -1   5    0.98    0.21
  -9  -1  -5    0.40    0.52
  -9  -1  -5    3.13    1.30
   9   1  -5    1.92    0.26
  -9   1  -5    1.51    0.54
  -9  -1   5    1.84    0.73
  -9  -1   5    0.72    0.53
   9   1   5    0.93    0.22
   9  -1  -5    0.72    0.22
  -9   1  -5    0.16    0.76
 -10   1   5   -0.55    0.58
 -10   1   5    0.48    0.73
  10   1  -5    0.89    0.24
  10  -1   5    0.67    0.21
 -10  -1  -5    0.96    0.59
 -10  -1  -5    0.54    1.38
 -10  -1   5    0.31    0.61
  10   1   5    0.72    0.27
 -10   1  -5    0.39    1.08
 -10   1  -5    0.89    0.75
 -10  -1   5    0.38    0.87
  10  -1  -5    0.53    0.24
 -11  -1  -5    0.57    1.60
 -11   1   5    1.46    0.94
 -11  -1  -5    2.68    0.90
 -11   1   5    1.28    0.76
  11  -1   5    1.65    0.32
  11   1  -5    2.17    0.35
 -11   1  -5    0.08    1.21
 -11  -1   5    2.10    1.23
  11   1   5    2.28    0.36
  11  -1  -5    1.24    0.34
 -11  -1   5    1.94    0.73
 -12   1   5    1.76    1.21
 -12  -1  -5    0.00    1.60
  12   1  -5    0.21    0.32
  12  -1   5    0.03    0.25
 -12   1   5   -2.39    1.10
  12  -1  -5    0.22    0.33
 -12   1  -5   -0.77    1.72
 -12  -1   5   -1.88    1.55
 -12  -1   5    0.50    0.84
  12   1   5    0.12    0.30
  13   1  -5    3.66    0.57
 -13   1   5    2.78    1.57
  13  -1   5    3.64    0.50
 -13  -1  -5    3.50    2.39
  13  -1  -5    4.34    0.55
  13   1   5    3.99    0.54
 -13  -1   5   -0.36    2.08
 -13  -1   5    3.41    1.46
 -13   1  -5   -0.64    2.18
   0   2  -5   81.59    8.90
   0   2  -5   80.79    9.62
   0  -2   5   78.82    8.90
   0  -2  -5   80.70    7.87
   0   2   5   80.39    7.87
   0  -2   5   81.30    7.87
   0   2   5   81.45    8.90
   0  -2   5   78.77    9.62
  -1   2   5  331.07   36.76
  -1  -2  -5  335.05   36.76
  -1   2   5  344.85   32.50
   1  -2   5  337.63   32.50
  -1   2   5  333.04   32.50
   1  -2   5  333.08   36.75
  -1   2  -5  332.11   36.75
   1  -2  -5  324.72   39.75
  -1  -2   5  327.95   32.51
  -1  -2   5  331.49   36.75
  -1   2  -5  327.98   39.75
   1   2   5  329.22   32.51
  -2  -2  -5  123.58   13.87
  -2   2   5  125.70   12.25
  -2   2   5  127.30   13.87
   2   2  -5  128.41   14.99
  -2  -2  -5  122.58   15.03
   2  -2   5  122.89   12.26
   2   2   5  126.87   12.26
  -2   2  -5  125.63   15.00
  -2  -2   5  125.52   14.99
   2  -2  -5  127.51   12.25
  -2  -2   5  122.02   13.87
   2  -2  -5  122.77   15.00
  -2  -2   5  125.57   12.26
   3  -2   5   71.63    6.94
  -3  -2  -5   71.21    7.86
  -3   2   5   74.20    6.95
  -3  -2  -5   70.04    8.57
   3   2  -5   71.52    6.96
  -3   2   5   66.87    8.51
   3  -2   5   69.91    7.85
  -3   2   5   72.51    7.86
   3  -2   5   71.08    7.85
   3   2  -5   74.19    8.51
  -3  -2   5   67.27    8.50
  -3  -2   5   67.93    7.86
   3  -2  -5   71.46    6.94
   3   2   5   72.23    6.95
  -3   2  -5   70.71    8.52
   4  -2   5    2.62    0.33
  -4  -2  -5    2.97    0.47
   4  -2   5    3.88    0.39
  -4   2   5    3.62    0.40
  -4   2   5    2.68    0.47
  -4  -2  -5    2.26    0.71
   4   2  -5    3.19    0.37
  -4   2  -5    2.44    0.51
  -4   2  -5    3.15    0.40
   4   2   5    3.49    0.36
  -4  -2   5    2.62    0.50
   4  -2  -5    3.48    0.33
  -4  -2   5    3.65    0.46
   5   2  -5    1.49    0.23
  -5   2   5    1.16    0.26
  -5  -2  -5    1.32    0.80
  -5  -2  -5    1.22    0.34
   5  -2   5    1.36    0.19
  -5   2   5    1.30    0.35
  -5   2  -5    1.16    0.45
  -5   2  -5    1.64    0.27
   5  -2  -5    1.37    0.19
  -5  -2   5    2.11    0.35
   5   2   5    1.74    0.21
  -5  -2   5    2.88    0.45
  -6   2   5   15.39    2.01
  -6  -2  -5   14.88    2.19
  -6  -2  -5   16.82    1.86
   6   2  -5   15.87    1.61
  -6   2   5   18.73    1.84
   6  -2   5   15.96    1.60
  -6  -2   5   15.99    1.86
  -6  -2   5   19.33    2.06
  -6   2  -5   16.08    1.82
   6  -2  -5   15.87    1.60
   6   2   5   15.35    1.61
  -6   2  -5   15.01    2.04
  -7  -2  -5    1.12    0.42
   7   2  -5    1.95    0.26
  -7  -2  -5    1.50    0.97
  -7   2   5    1.34    0.42
  -7   2   5    1.39    0.36
   7  -2   5    1.29    0.20
  -7   2  -5    1.46    0.58
  -7  -2   5    1.16    0.54
  -7   2  -5    1.57    0.36
   7  -2  -5    1.42    0.21
   7   2   5    1.43    0.23
  -7  -2   5    1.32    0.39
  -8   2   5    0.28    0.43
  -8  -2  -5    0.60    0.46
  -8  -2  -5    0.64    1.10
  -8   2   5    0.83    0.42
   8   2  -5    0.21    0.21
   8  -2   5    0.38    0.16
  -8  -2   5    0.01    0.40
   8   2   5    0.09    0.20
  -8   2  -5   -0.70    0.61
  -8  -2   5    0.09    0.65
   8  -2  -5    0.43    0.16
  -8   2  -5    0.71    0.39
  -9   2   5    0.56    0.50
  -9   2   5    0.02    0.56
  -9  -2  -5    3.41    1.30
   9  -2   5    0.96    0.19
   9   2  -5    0.79    0.26
  -9  -2  -5    0.75    0.54
   9   2   5    1.19    0.24
   9  -2  -5    0.87    0.21
  -9  -2   5    0.26    0.92
  -9   2  -5    0.54    0.63
  -9   2  -5    1.45    0.73
  -9  -2   5    0.45    0.53
  10   2  -5   17.32    1.76
  10  -2   5   17.60    1.73
 -10  -2  -5   16.72    2.07
 -10  -2  -5   18.89    2.73
 -10   2   5   16.59    2.05
 -10   2   5   15.11    2.27
 -10   2  -5   16.30    2.38
 -10  -2   5   19.98    2.10
  10  -2  -5   17.47    1.74
 -10  -2   5   17.72    2.51
  10   2   5   17.39    1.76
  11  -2   5    5.66    0.67
 -11   2   5    6.45    1.21
 -11  -2  -5    6.04    1.85
 -11  -2  -5    6.33    1.04
 -11   2   5    5.75    1.10
  11   2  -5    4.80    0.71
 -11   2  -5    6.28    1.36
 -11  -2   5    8.66    1.07
  11   2   5    6.61    0.71
 -11  -2   5    2.44    1.61
  11  -2  -5    6.92    0.68
  12  -2   5    1.48    0.33
  12   2  -5    1.72    0.39
 -12   2   5    0.80    1.06
 -12  -2  -5    0.13    1.87
 -12  -2  -5    1.51    1.15
  12  -2  -5    1.24    0.34
  12   2   5    1.13    0.35
 -12  -2   5    1.60    0.87
 -12   2  -5   -2.33    1.43
 -12  -2   5   -2.12    1.78
  13  -2   5    6.25    0.63
  13   2  -5    5.60    0.71
 -13  -2  -5    2.46    2.50
 -13   2   5    2.19    1.50
 -13  -2   5    5.86    1.30
 -13   2  -5    0.48    2.05
  13   2   5    4.59    0.70
  13  -2  -5    4.86    0.69
 -13  -2   5    1.59    2.48
   0  -3  -5    0.14    0.17
   0   3   5   -0.03    0.15
   0  -3   5    0.06    0.20
   0   3   5   -0.05    0.09
   0  -3   5    0.06    0.07
   0  -3   5    0.24    0.14
   0   3   5   -0.20    0.20
   0   3  -5   -0.15    0.13
  -1  -3  -5    6.25    0.91
   1   3  -5    8.00    0.88
   1  -3   5    6.78    0.72
   1   3  -5    7.38    0.88
  -1   3   5    7.26    0.72
   1  -3   5    7.45    0.82
  -1   3   5    7.42    0.84
  -1  -3  -5    7.72    0.84
   1   3   5    7.31    0.73
  -1  -3   5    6.59    0.83
   1  -3  -5    7.11    0.90
  -1  -3   5    7.70    0.73
  -1   3  -5    6.72    0.90
  -1   3  -5    8.03    0.83
   1  -3  -5    6.74    0.71
  -2   3   5   76.93    7.23
   2  -3   5   76.59    7.24
   2   3  -5   74.62    8.86
  -2  -3  -5   74.60    8.88
  -2   3   5   77.46    8.20
  -2  -3  -5   73.52    8.19
   2  -3   5   72.22    8.18
  -2  -3   5   73.22    7.24
   2  -3  -5   72.31    7.23
  -2   3  -5   74.83    8.18
  -2   3  -5   73.95    8.86
   2   3   5   70.43    7.24
   2  -3  -5   69.58    8.86
  -2  -3   5   74.99    8.20
  -2  -3   5   74.04    8.85
   3  -3   5   21.15    2.15
  -3   3   5   21.99    2.45
  -3   3   5   22.36    2.16
  -3   3   5   20.63    2.66
  -3  -3  -5   24.41    2.74
   3   3  -5   21.66    2.17
  -3  -3  -5   20.94    2.45
   3   3  -5   24.30    2.67
   3   3   5   21.42    2.16
  -3   3  -5   22.49    2.67
   3  -3  -5   22.20    2.14
  -3  -3   5   21.71    2.67
  -3  -3   5   21.95    2.46
   4  -3   5    0.05    0.07
  -4  -3  -5   -0.58    0.68
   4   3  -5    0.04    0.16
  -4  -3  -5    0.18    0.30
  -4   3   5    0.28    0.16
  -4   3   5    0.04    0.25
   4  -3  -5   -0.08    0.06
   4   3   5   -0.01    0.14
  -4   3  -5    0.33    0.30
  -4  -3   5   -0.64    0.26
  -4  -3   5    0.27    0.50
   5  -3   5    4.94    0.56
  -5   3   5    4.96    0.75
   5   3  -5    6.39    0.61
  -5  -3  -5    4.85    1.04
   5  -3   5    6.52    0.64
  -5   3   5    5.43    0.66
  -5  -3  -5    6.21    0.73
   5  -3  -5    5.80    0.56
   5   3   5    5.07    0.58
  -5  -3   5    3.41    0.71
  -5   3  -5    6.02    0.84
  -5  -3   5    7.00    0.95
  -5   3  -5    5.44    0.65
  -6  -3  -5    6.40    1.17
  -6   3   5    5.90    0.66
  -6  -3  -5    5.53    0.72
   6   3  -5    6.80    0.60
   6  -3   5    5.32    0.55
  -6   3   5    4.84    0.75
  -6  -3   5    4.36    0.72
  -6   3  -5    4.36    0.84
   6  -3  -5    5.49    0.55
   6   3   5    4.76    0.57
  -6   3  -5    5.13    0.65
  -6  -3   5    6.66    1.00
  -7  -3  -5    1.76    0.46
  -7   3   5    2.25    0.37
  -7   3   5    1.61    0.48
   7   3  -5    1.90    0.29
   7  -3   5    1.96    0.22
  -7  -3  -5   -0.08    1.04
  -7   3  -5    1.90    0.36
  -7   3  -5    1.33    0.51
  -7  -3   5    1.43    0.41
  -7  -3   5    2.19    0.86
   7  -3  -5    1.48    0.21
   7   3   5    1.77    0.28
   8   3  -5    1.02    0.25
  -8   3   5    1.53    0.41
  -8   3   5    0.92    0.49
  -8  -3  -5    1.01    0.47
   8  -3   5    0.74    0.16
  -8  -3  -5    0.31    1.13
  -8   3  -5    0.65    0.44
   8  -3  -5    0.71    0.16
  -8  -3   5    2.06    1.00
   8   3   5    0.56    0.22
  -8   3  -5    0.51    0.60
  -8  -3   5    0.55    0.43
   9   3  -5    0.54    0.25
  -9   3   5    0.53    0.57
  -9  -3  -5    1.12    0.53
   9  -3   5    0.61    0.19
  -9   3   5    0.62    0.53
  -9  -3  -5    3.01    1.39
  -9  -3   5    1.14    0.55
   9   3   5    0.83    0.23
   9  -3  -5    0.30    0.18
  -9  -3   5   -1.65    1.13
  -9   3  -5    0.86    0.70
 -10   3   5    1.02    0.64
 -10   3   5   -0.75    0.68
  10   3  -5    0.04    0.26
 -10  -3  -5    0.64    0.64
 -10  -3  -5   -1.66    1.51
  10  -3   5    0.49    0.21
 -10  -3   5    1.25    0.59
  10  -3  -5    0.54    0.21
  10   3   5    0.53    0.26
 -10  -3   5    1.84    1.34
 -10   3  -5    1.48    0.89
 -11  -3  -5   -0.15    0.75
  11  -3   5    0.00    0.22
 -11  -3  -5    1.32    1.75
  11   3  -5    0.12    0.32
 -11   3   5   -0.14    0.74
 -11  -3   5    0.54    0.78
 -11   3  -5   -1.38    1.04
  11   3   5   -0.33    0.27
  11  -3  -5    0.22    0.23
 -11  -3   5   -0.27    1.58
 -12  -3  -5    3.97    1.11
  12  -3   5    2.81    0.41
 -12   3   5    2.51    1.15
 -12  -3  -5    1.19    2.07
  12   3  -5    2.68    0.51
 -12  -3   5    4.34    1.02
  12   3   5    3.50    0.52
 -12   3  -5    1.20    1.44
 -12  -3   5   -3.01    2.01
  12  -3  -5    3.85    0.46
  13   3  -5    0.08    0.45
 -13   3   5   -0.33    1.14
  13  -3   5   -0.43    0.30
 -13  -3  -5    2.33    2.42
 -13  -3   5   -2.20    3.56
  13   3   5    0.08    0.43
 -13  -3   5    0.62    1.05
 -13   3  -5   -0.28    1.54
   0   4  -5   50.67    6.08
   0  -4   5   49.01    5.62
   0   4   5   52.13    4.97
   0   4   5   50.12    5.63
   0  -4   5   50.98    4.97
   0  -4  -5   50.23    6.08
   1  -4   5    3.41    0.44
   1   4  -5    4.18    0.52
  -1   4   5    3.59    0.46
   1  -4   5    3.53    0.38
  -1  -4  -5    4.56    0.49
  -1  -4  -5    3.48    0.50
   1   4   5    3.95    0.40
   1  -4  -5    3.60    0.38
  -1  -4   5    2.95    0.39
  -1   4  -5    3.74    0.50
  -1  -4   5    3.99    0.46
   1  -4  -5    3.60    0.50
  -1  -4   5    3.95    0.48
  -2  -4  -5   68.87    8.13
  -2   4   5   73.49    8.13
  -2   4   5   74.37    7.17
  -2  -4  -5   71.21    8.80
   2   4  -5   79.62    8.82
   2  -4   5   74.84    7.18
   2  -4   5   73.78    8.11
  -2  -4   5   72.63    8.77
  -2  -4   5   74.20    8.13
  -2  -4   5   71.82    7.18
  -2   4  -5   74.52    8.79
   2  -4  -5   72.45    7.17
  -2   4  -5   73.76    8.11
   2   4   5   72.69    7.18
   2  -4  -5   73.28    8.79
  -3   4   5    6.62    0.65
   3   4  -5    3.68    0.55
  -3  -4  -5    3.42    0.78
  -3   4   5    4.92    0.68
  -3  -4  -5    5.11    0.65
   3  -4   5    5.27    0.51
   3   4  -5    5.95    1.06
   3   4   5    4.28    0.53
   3  -4  -5    5.22    0.50
  -3  -4   5    5.43    0.67
  -3   4  -5    4.49    0.70
  -3  -4   5    4.83    0.64
   4   4  -5   47.30    4.50
  -4  -4  -5   44.30    5.09
  -4  -4  -5   46.15    5.59
   4  -4   5   46.99    4.48
  -4   4   5   46.20    5.07
  -4   4   5   43.60    5.51
   4   4   5   44.57    4.49
   4  -4  -5   47.07    4.47
  -4  -4   5   46.49    5.10
  -4   4  -5   42.48    5.51
  -4  -4   5   42.65    5.55
  -5  -4  -5   39.56    4.12
  -5   4   5   31.02    3.95
  -5   4   5   32.56    3.63
  -5  -4  -5   30.75    3.66
   5   4  -5   31.86    3.22
   5  -4   5   34.77    3.20
  -5   4  -5   33.78    3.98
   5  -4  -5   33.01    3.20
  -5  -4   5   30.88    3.66
  -5  -4   5   35.93    4.03
   5   4   5   29.64    3.21
   6  -4   5    1.08    0.15
   6   4  -5    1.21    0.26
  -6   4   5    1.09    0.26
  -6  -4  -5    2.44    0.95
  -6   4   5    1.15    0.35
  -6  -4  -5    0.46    0.36
   6  -4   5    1.28    0.27
  -6  -4   5   -0.27    0.74
  -6   4  -5    0.30    0.44
  -6  -4   5    0.50    0.36
  -6   4  -5    1.53    0.23
   6   4   5    0.66    0.21
   6  -4  -5    0.98    0.14
   7  -4   5    0.48    0.12
  -7  -4  -5    0.27    0.37
  -7   4   5    0.37    0.39
  -7  -4  -5    0.17    1.00
  -7   4   5    0.59    0.30
   7   4  -5    0.68    0.24
  -7   4  -5    1.37    0.45
  -7   4  -5    0.92    0.32
   7   4   5    0.26    0.22
  -7  -4   5    0.56    0.88
  -7  -4   5    0.54    0.37
   7  -4  -5    0.50    0.12
  -8   4   5    1.76    0.64
  -8  -4  -5    5.41    1.28
   8   4  -5    3.70    0.44
  -8  -4  -5    2.48    0.64
   8  -4   5    2.74    0.34
  -8   4   5    3.47    0.55
  -8  -4   5    3.55    0.60
   8   4   5    2.54    0.41
  -8  -4   5    1.33    1.13
  -8   4  -5    2.90    0.68
   8  -4  -5    3.65    0.34
  -9  -4  -5   21.33    2.79
   9  -4   5   18.29    1.88
  -9   4   5   18.66    2.21
  -9   4   5   18.54    2.44
   9   4  -5   18.79    1.92
  -9  -4  -5   21.76    2.24
  -9  -4   5   22.18    2.73
   9   4   5   19.93    1.93
  -9   4  -5   15.98    2.46
  -9  -4   5   21.32    2.26
   9  -4  -5   18.79    1.88
 -10  -4  -5    3.62    0.78
 -10   4   5    3.48    0.87
  10   4  -5    4.55    0.51
  10  -4   5    3.23    0.41
 -10  -4  -5    1.94    1.59
 -10   4  -5    3.02    0.91
  10  -4  -5    3.52    0.41
  10   4   5    3.65    0.49
 -10  -4   5    3.62    0.78
 -10  -4   5    5.37    1.62
  11  -4   5    1.32    0.25
  11   4  -5    1.00    0.34
 -11   4   5    0.94    0.88
 -11  -4  -5    0.68    1.64
 -11  -4  -5    0.36    0.72
  11   4   5    0.83    0.39
 -11   4  -5    1.42    1.11
 -11  -4   5   -0.27    1.86
  11  -4  -5    0.99    0.28
 -11  -4   5    1.87    0.85
  12   4  -5   -0.21    0.33
  12  -4   5   -0.42    0.26
 -12   4   5    0.30    1.08
 -12  -4  -5    1.19    1.02
 -12  -4  -5    1.07    2.09
 -12  -4   5   -2.44    2.82
 -12   4  -5   -1.13    1.30
  12   4   5    0.04    0.35
 -12  -4   5   -1.21    0.92
 -13  -4  -5   -0.43    1.31
  13   4  -5    0.37    0.43
 -13  -4  -5   -2.42    2.32
 -13   4   5    0.20    1.18
  13  -4   5    0.20    0.32
 -13  -4   5    0.23    0.93
  13   4   5    0.78    0.40
 -13   4  -5   -1.48    1.38
   0  -5  -5    0.02    0.23
   0  -5   5   -0.37    0.20
   0  -5   5   -0.24    0.10
   0   5  -5    0.06    0.19
   0  -5  -5    0.05    0.22
   0   5   5   -0.23    0.19
  -1   5   5   25.23    2.75
  -1  -5  -5   24.73    2.98
  -1  -5  -5   25.15    2.76
   1  -5   5   23.59    2.42
   1  -5   5   26.64    2.75
  -1  -5   5   23.26    2.76
   1   5   5   26.20    2.43
  -1  -5   5   25.27    2.96
  -1  -5   5   24.05    2.42
   1  -5  -5   23.39    2.42
  -1   5  -5   25.35    2.98
   1  -5  -5   23.61    2.97
  -2   5   5   21.81    2.62
   2  -5   5   22.70    2.59
   2   5  -5   27.41    3.00
  -2  -5  -5   23.16    2.83
   2  -5   5   23.46    2.29
  -2  -5  -5   25.01    2.62
  -2  -5   5   22.74    2.62
  -2   5  -5   23.57    2.83
  -2  -5   5   24.24    2.31
  -2  -5   5   23.41    2.80
   2  -5  -5   21.28    2.83
   2   5   5   24.90    2.30
   2  -5  -5   22.77    2.29
   3  -5   5   13.71    1.34
   3   5  -5   13.18    1.40
  -3   5   5   10.68    1.68
  -3  -5  -5   12.41    1.71
  -3   5   5   16.50    1.58
  -3  -5  -5   13.78    1.58
  -3   5  -5   14.25    1.52
  -3  -5   5   12.10    1.56
   3  -5  -5   13.09    1.34
   3   5   5   13.86    1.37
  -3  -5   5   14.35    1.65
  -3   5  -5   15.36    1.53
  -3   5  -5   11.86    1.68
  -4  -5  -5   19.33    2.15
  -4   5   5   19.46    1.90
   4  -5   5   16.20    1.65
  -4  -5  -5   15.68    1.92
  -4   5   5   15.33    2.07
   4   5  -5   17.75    1.69
  -4  -5   5   16.31    2.06
  -4  -5   5   16.69    1.92
  -4   5  -5   15.77    2.07
   4  -5  -5   16.25    1.64
   4   5   5   18.18    1.68
  -5  -5  -5   20.09    2.53
  -5  -5  -5   19.27    2.25
  -5   5   5   21.91    2.44
  -5   5   5   18.47    2.20
   5   5  -5   21.16    1.98
   5  -5   5   19.94    1.93
  -5   5  -5   19.39    2.44
  -5  -5   5   18.94    2.47
   5  -5  -5   19.24    1.92
  -5  -5   5   17.57    2.24
   5   5   5   20.76    1.95
   6   5  -5    7.60    0.93
  -6   5   5    7.42    1.17
   6  -5   5    9.86    0.89
  -6   5   5   10.27    1.04
  -6  -5  -5    8.69    1.10
  -6  -5  -5    9.59    1.45
  -6   5  -5    9.57    1.23
  -6  -5   5   10.04    1.39
  -6  -5   5    6.92    1.09
   6  -5  -5    8.77    0.89
   6   5   5    8.14    0.93
   7   5  -5    0.50    0.26
  -7  -5  -5   -0.31    0.46
  -7  -5  -5   -0.53    1.03
  -7   5   5    0.16    0.29
  -7   5   5    0.59    0.44
   7  -5   5    0.63    0.13
   7  -5  -5    0.25    0.11
   7   5   5    0.00    0.22
  -7   5  -5    0.89    0.62
  -7  -5   5    0.96    0.41
  -7  -5   5    1.79    0.96
   8  -5   5    0.22    0.14
   8   5  -5    0.20    0.27
  -8   5   5   -0.13    0.53
  -8  -5  -5    0.06    0.52
  -8   5   5   -0.07    0.39
  -8  -5  -5    1.50    1.22
  -8  -5   5    0.25    0.53
  -8  -5   5   -1.30    1.03
  -8   5  -5   -0.11    0.52
   8  -5  -5    0.22    0.13
   8   5   5    0.28    0.22
  -9   5   5    1.52    0.67
  -9   5   5    1.05    0.60
   9  -5   5    1.89    0.24
  -9  -5  -5    1.84    0.59
  -9  -5  -5    0.84    1.48
   9   5  -5    1.76    0.37
   9   5   5    2.23    0.33
  -9  -5   5    0.97    0.65
  -9  -5   5    0.64    1.34
  -9   5  -5    2.45    0.79
   9  -5  -5    1.54    0.24
 -10  -5  -5    1.18    1.60
  10  -5   5    0.19    0.19
  10   5  -5    0.36    0.35
 -10  -5  -5    0.75    0.68
 -10   5   5    0.68    0.74
 -10  -5   5    0.87    0.74
  10   5   5    0.09    0.35
  10  -5  -5    0.30    0.20
 -10  -5   5    0.19    1.69
 -10   5  -5    0.98    0.82
 -11  -5  -5   10.90    1.41
 -11   5   5    9.02    1.41
  11   5  -5   11.22    1.04
 -11  -5  -5   10.55    2.27
  11  -5   5    8.47    0.94
 -11  -5   5    8.97    1.32
 -11   5  -5    8.79    1.54
  11   5   5    8.48    1.00
 -12  -5  -5    2.86    2.20
 -12  -5  -5    2.91    1.00
 -12   5   5    1.94    1.04
  12   5  -5    1.46    0.47
  12  -5   5    1.23    0.29
  12   5   5    1.48    0.50
 -12  -5   5    0.22    0.97
 -12   5  -5    0.61    1.23
  13  -5   5    0.77    0.33
 -13   5   5    0.08    1.33
 -13  -5  -5    1.53    1.14
  13   5  -5    0.95    0.53
 -13  -5  -5    3.81    2.79
 -13   5  -5    1.01    1.58
 -13  -5   5    0.39    1.11
  13   5   5    1.14    0.47
   0  -6   5   -0.17    0.26
   0  -6   5   -0.26    0.16
   0  -6  -5    0.00    0.29
   0  -6  -5   -0.05    0.27
   0   6  -5    0.11    0.24
   0   6   5   -0.37    0.24
   1  -6   5    2.22    0.29
   1  -6   5    2.43    0.39
  -1   6   5    2.38    0.36
  -1  -6  -5    2.75    0.41
  -1  -6  -5    3.31    0.43
   1  -6  -5    2.76    0.43
  -1  -6   5    1.77    0.40
  -1   6  -5    2.40    0.42
   1   6   5    2.30    0.32
  -1  -6   5    2.03    0.35
   1  -6  -5    2.41    0.29
  -1  -6   5    2.36    0.30
   2  -6   5    3.21    0.40
  -2  -6  -5    3.18    0.54
  -2  -6  -5    3.78    0.53
   2  -6   5    4.04    0.48
  -2   6   5    4.41    0.53
   2   6   5    3.48    0.43
  -2  -6   5    4.01    0.49
  -2   6  -5    2.56    0.54
  -2  -6   5    4.72    0.44
   2  -6  -5    3.90    0.40
   2  -6  -5    3.00    0.54
  -2  -6   5    3.60    0.53
  -3  -6  -5   33.86    4.09
   3  -6   5   36.83    3.59
  -3   6   5   37.85    4.09
  -3   6   5   35.19    4.42
  -3  -6  -5   37.18    4.43
  -3   6  -5   37.75    4.06
  -3   6  -5   37.31    4.43
   3   6   5   34.62    3.60
  -3  -6   5   38.96    4.09
   3  -6  -5   35.65    3.59
  -3  -6   5   37.39    4.39
  -4  -6  -5    1.13    0.39
  -4   6   5    0.20    0.31
  -4   6   5    0.38    0.38
   4   6  -5    0.25    0.26
  -4  -6  -5    1.08    0.45
   4  -6   5    0.61    0.12
  -4   6  -5    0.48    0.22
   4   6   5    0.07    0.19
  -4   6  -5    0.43    0.29
  -4  -6   5    0.82    0.27
  -4  -6   5    0.56    0.34
   4  -6  -5    0.54    0.12
  -4   6  -5    0.28    0.32
  -5  -6  -5   16.32    2.17
  -5  -6  -5   16.60    1.96
  -5   6   5   17.86    2.13
   5  -6   5   17.20    1.68
   5   6  -5   16.43    1.73
  -5   6   5   19.21    1.93
   5  -6  -5   16.10    1.67
  -5  -6   5   15.82    2.10
  -5   6  -5   16.84    2.14
  -5  -6   5   18.50    1.99
   5   6   5   17.79    1.72
  -6  -6  -5   11.00    1.61
   6   6  -5   11.41    1.17
  -6   6   5   11.45    1.45
  -6  -6  -5   11.96    1.35
   6  -6   5   10.79    1.10
  -6   6   5   11.27    1.27
  -6  -6   5   10.25    1.35
   6  -6  -5   11.53    1.10
   6   6   5   10.68    1.14
  -6  -6   5   10.99    1.52
  -6   6  -5    9.11    1.45
  -7  -6  -5   -0.23    0.87
  -7   6   5    0.27    0.49
  -7  -6  -5    1.11    0.51
   7  -6   5    0.45    0.16
  -7   6   5    1.22    0.33
   7   6  -5    0.33    0.25
   7   6   5    0.87    0.28
  -7  -6   5    0.56    0.47
  -7   6  -5    0.43    0.54
   7  -6  -5    0.79    0.14
  -7  -6   5   -0.08    0.87
   8   6  -5    8.19    0.88
  -8   6   5    8.39    1.02
  -8  -6  -5    7.78    1.53
  -8   6   5    8.27    1.19
   8  -6   5    7.67    0.80
  -8  -6  -5    9.48    1.10
  -8  -6   5    8.45    1.54
   8   6   5    8.33    0.87
  -8  -6   5    7.48    1.07
   8  -6  -5    7.55    0.79
  -8   6  -5    7.08    1.21
  -9   6   5    0.60    0.60
   9   6  -5    0.20    0.36
  -9  -6  -5    0.73    1.35
  -9  -6  -5    0.25    0.60
   9  -6   5    0.80    0.18
  -9  -6   5   -0.28    0.57
  -9  -6   5    2.39    1.53
  -9   6  -5   -0.42    0.65
   9   6   5    0.44    0.32
   9  -6  -5    0.50    0.18
  10  -6   5    0.35    0.20
 -10   6   5    0.44    0.71
  10   6  -5    1.09    0.36
 -10  -6  -5    0.54    0.81
 -10  -6  -5   -3.34    1.54
 -10  -6   5    1.09    0.80
 -10   6  -5   -0.67    0.91
  10   6   5    0.57    0.35
  10  -6  -5   -0.29    0.26
  11  -6   5    1.49    0.29
  11   6  -5    1.73    0.48
 -11  -6  -5    0.81    1.91
 -11   6   5    1.50    0.83
 -11  -6  -5    1.90    0.82
 -11   6  -5    1.96    1.14
 -11  -6   5    1.76    0.86
  11   6   5    1.53    0.43
 -12  -6  -5    4.78    1.00
  12   6  -5    3.94    0.58
  12  -6   5    3.26    0.42
 -12  -6  -5    4.06    2.37
 -12   6   5    1.32    1.10
 -12  -6   5    3.02    1.01
 -12   6  -5    2.23    1.26
  12   6   5    2.65    0.54
   0   7   5   -0.25    0.28
   0  -7  -5   -0.20    0.27
   0  -7   5    0.05    0.28
   0  -7   5    0.02    0.17
   0  -7  -5   -0.18    0.31
   0   7  -5   -0.05    0.29
   1  -7   5    1.07    0.22
  -1   7   5    1.36    0.35
   1  -7   5    1.91    0.32
  -1  -7  -5    1.79    0.38
  -1  -7  -5    2.06    0.36
  -1  -7   5    1.81    0.37
   1  -7  -5    0.73    0.37
  -1   7  -5    1.18    0.37
  -1  -7   5    1.83    0.26
   1  -7  -5    1.63    0.24
  -1  -7   5    1.98    0.30
   1   7   5    0.67    0.29
  -2   7   5    9.67    1.10
  -2  -7  -5    8.17    1.17
   2  -7   5    9.46    1.07
  -2  -7  -5   10.37    1.12
   2  -7   5    7.03    0.93
  -2   7  -5   10.08    1.20
  -2  -7   5   11.00    1.13
  -2  -7   5    8.73    0.95
   2  -7  -5    9.55    0.93
   2  -7  -5    8.44    1.17
   2   7   5   10.17    0.97
  -2  -7   5   10.83    1.15
  -3  -7  -5   16.06    2.05
  -3   7   5   15.15    1.91
   3  -7   5   16.66    1.64
  -3  -7  -5   15.77    1.91
  -3   7   5   14.49    2.06
   3  -7  -5   16.61    1.64
  -3   7  -5   17.49    1.88
  -3  -7   5   17.46    1.92
  -3  -7   5   17.12    2.02
  -3   7  -5   20.76    2.08
   3   7   5   15.08    1.67
  -4  -7  -5    3.13    0.71
   4   7  -5    4.93    0.63
  -4  -7  -5    3.27    0.78
  -4   7   5    4.87    0.76
   4  -7   5    5.42    0.55
  -4   7   5    6.16    0.77
  -4  -7   5    6.19    0.74
  -4   7  -5    6.66    0.69
   4  -7  -5    5.93    0.55
  -4   7  -5    3.88    0.78
  -4  -7   5    5.62    0.71
   4   7   5    5.08    0.60
   5  -7   5   16.04    1.56
  -5   7   5   17.11    2.00
  -5  -7  -5   14.45    2.01
  -5   7   5   17.46    1.82
  -5  -7  -5   16.52    1.87
   5   7  -5   12.76    1.60
  -5   7  -5   13.79    1.98
   5   7   5   15.94    1.60
  -5   7  -5   15.81    1.76
   5  -7  -5   16.00    1.55
  -5  -7   5   13.67    1.82
  -5  -7   5   16.90    1.94
  -6  -7  -5   14.80    1.72
  -6  -7  -5   10.64    1.88
  -6   7   5   16.78    1.66
   6  -7   5   14.71    1.44
  -6   7   5   12.20    1.84
   6   7  -5   14.68    1.49
  -6  -7   5   13.65    1.72
   6  -7  -5   14.29    1.43
  -6  -7   5   14.67    1.84
  -6   7  -5   13.39    1.85
   6   7   5   15.45    1.49
  -7  -7  -5    0.63    0.80
   7   7  -5    0.66    0.34
   7  -7   5    0.71    0.17
  -7   7   5    0.51    0.47
  -7  -7  -5    0.86    0.54
  -7   7   5    0.04    0.37
   7   7   5    0.51    0.30
  -7   7  -5    0.68    0.60
   7  -7  -5    0.36    0.15
  -7  -7   5   -0.08    0.54
  -7  -7   5   -0.82    0.71
  -8  -7  -5    5.80    0.93
  -8   7   5    6.16    0.95
   8   7  -5    4.34    0.65
   8  -7   5    5.81    0.58
  -8  -7  -5    5.81    1.28
  -8  -7   5    5.81    1.36
  -8   7  -5    4.39    1.02
  -8  -7   5    5.30    0.85
   8  -7  -5    5.28    0.57
   8   7   5    5.47    0.65
  -9  -7  -5    1.24    0.67
  -9  -7  -5    1.47    1.26
  -9   7   5    1.15    0.64
   9   7  -5    0.62    0.40
   9  -7   5    0.86    0.23
  -9   7  -5    1.63    0.76
  -9  -7   5    1.40    0.71
   9  -7  -5    1.32    0.28
   9   7   5    1.12    0.33
  10   7  -5    0.96    0.35
 -10  -7  -5    2.49    1.47
 -10  -7  -5   -0.27    0.78
  10  -7   5    0.19    0.23
 -10   7   5   -0.35    0.78
  10   7   5   -0.10    0.35
 -10   7  -5   -0.38    0.91
 -10  -7   5   -0.09    0.79
 -11  -7  -5   -0.29    0.79
 -11   7   5   -0.37    0.83
  11  -7   5    0.16    0.26
 -11  -7  -5    2.61    1.83
  11   7  -5   -0.25    0.46
 -11  -7   5   -0.05    0.93
 -11   7  -5    0.59    1.00
  11   7   5   -0.47    0.36
 -12  -7  -5    1.83    2.48
 -12  -7  -5    3.53    1.15
  12  -7   5    1.60    0.39
 -12   7   5    1.55    1.05
  12   7  -5    1.59    0.50
 -12  -7   5    4.02    1.06
 -12   7  -5    1.21    1.32
  12   7   5    1.81    0.49
   0  -8  -5   92.64   11.08
   0  -8   5   91.46   10.25
   0  -8  -5   90.78   10.25
   0  -8   5   90.47    9.06
   0   8  -5   96.05   11.08
   0   8   5   93.46    9.07
   1  -8   5   15.19    1.40
  -1  -8  -5   13.31    1.72
  -1  -8  -5   14.84    1.62
  -1   8   5   13.63    1.60
   1  -8   5   15.24    1.61
  -1  -8   5   14.26    1.71
  -1  -8   5   13.29    1.62
   1   8   5   13.00    1.42
  -1   8  -5   14.37    1.75
   1  -8  -5   13.94    1.40
   1  -8  -5   11.73    1.72
  -1  -8   5   13.87    1.41
  -2  -8  -5   -0.19    0.32
   2  -8   5    0.13    0.27
  -2  -8  -5    0.30    0.29
   2  -8   5    0.52    0.16
  -2   8   5    0.36    0.35
  -2  -8   5   -0.12    0.24
  -2   8  -5    0.66    0.37
   2  -8  -5   -0.22    0.27
   2   8   5    0.56    0.25
  -2  -8   5    0.69    0.33
   2  -8  -5    0.20    0.18
  -2  -8   5    0.12    0.23
   3  -8   5    0.62    0.17
  -3  -8  -5    0.09    0.35
  -3   8   5    1.38    0.46
  -3   8   5    0.55    0.41
  -3  -8  -5    0.89    0.36
  -3  -8   5    0.62    0.35
   3  -8  -5    0.93    0.19
  -3   8  -5    0.94    0.41
   3   8   5    0.64    0.28
  -3   8  -5    1.13    0.33
  -3  -8   5    1.13    0.28
  -4   8   5    5.66    0.69
  -4  -8  -5    4.36    0.64
   4   8  -5    2.70    0.53
  -4   8   5    4.38    0.70
  -4  -8  -5    3.69    0.61
   4  -8   5    3.88    0.44
   4   8   5    3.75    0.50
  -4  -8   5    3.32    0.61
   4  -8  -5    4.07    0.44
  -4   8  -5    4.44    0.66
  -4   8  -5    4.59    0.60
  -4  -8   5    4.15    0.57
   5   8  -5   14.19    1.99
  -5  -8  -5   18.92    2.28
  -5  -8  -5   21.65    2.46
  -5   8   5   18.43    2.47
  -5   8   5   21.77    2.27
   5  -8   5   19.41    1.94
   5  -8  -5   19.46    1.95
  -5   8  -5   21.20    2.48
   5   8   5   21.34    2.00
  -5  -8   5   18.28    2.27
  -5  -8   5   21.49    2.40
  -6   8   5    4.57    0.77
  -6  -8  -5    4.29    0.71
  -6  -8  -5    3.87    0.79
  -6   8   5    5.04    0.65
   6  -8   5    3.21    0.44
   6   8  -5    3.44    0.54
  -6   8  -5    4.73    0.83
  -6  -8   5    3.88    0.68
   6  -8  -5    4.92    0.45
   6   8   5    4.06    0.55
  -6  -8   5    4.61    0.72
  -7  -8  -5    2.04    0.80
  -7   8   5    0.98    0.53
   7   8  -5    1.53    0.35
  -7   8   5    1.39    0.55
   7  -8   5    1.36    0.24
  -7  -8  -5    1.21    0.55
  -7   8  -5    1.00    0.60
   7   8   5    1.28    0.35
   7  -8  -5    1.91    0.25
  -7  -8   5    1.23    0.56
  -7  -8   5    1.61    0.78
   8  -8   5    0.99    0.23
  -8  -8  -5    0.69    0.90
   8   8  -5    1.59    0.42
  -8  -8  -5    0.14    0.61
  -8   8   5    1.01    0.68
   8   8   5    1.37    0.39
  -8   8  -5    0.72    0.67
   8  -8  -5    1.43    0.29
  -8  -8   5    1.20    0.68
  -9   8   5   -0.36    0.68
   9   8  -5    0.58    0.42
  -9  -8  -5    0.35    0.73
   9  -8   5   -0.13    0.22
  -9  -8  -5    0.77    1.14
  -9   8  -5    0.04    0.75
   9   8   5   -0.34    0.32
  -9  -8   5    0.32    0.64
 -10  -8  -5    2.92    1.42
  10   8  -5    2.44    0.53
 -10   8   5    1.44    0.83
  10  -8   5    2.14    0.34
 -10  -8  -5    0.98    0.79
 -10  -8   5    0.61    0.89
 -10   8  -5    4.24    1.09
  10   8   5    1.75    0.51
  11   8  -5    1.79    0.55
 -11  -8  -5    0.96    0.90
 -11  -8  -5    4.37    1.92
 -11   8   5    2.21    1.04
  11  -8   5    1.43    0.36
 -11  -8   5    2.77    0.84
 -11   8  -5    2.74    1.11
  11   8   5    2.27    0.52
  12  -8   5    0.92    0.47
 -12  -8  -5    1.87    1.17
  12   8  -5    1.44    0.57
 -12   8   5   -0.28    1.21
 -12   8  -5   -0.20    1.40
  12   8   5    1.46    0.58
 -12  -8   5    1.35    1.11
   0   9   5   -0.61    0.38
   0  -9  -5   -0.03    0.32
   0  -9   5   -0.43    0.30
   0  -9  -5    0.36    0.33
   0  -9   5   -0.27    0.22
   0   9  -5    0.09    0.39
   1  -9   5    0.48    0.34
  -1   9   5    0.60    0.36
  -1  -9  -5    0.15    0.29
  -1  -9  -5    0.41    0.35
   1  -9   5   -0.36    0.21
  -1  -9   5   -0.05    0.22
   1  -9  -5   -0.03    0.33
  -1   9  -5   -0.24    0.41
   1  -9  -5    0.13    0.22
  -1  -9   5    0.53    0.40
   1   9   5   -0.19    0.33
  -2   9   5   -0.52    0.37
   2  -9   5    0.12    0.31
  -2  -9  -5    0.93    0.35
  -2  -9  -5    0.75    0.41
   2  -9   5   -0.11    0.19
  -2   9  -5   -0.25    0.42
   2   9   5   -0.28    0.28
   2  -9  -5   -0.10    0.19
  -2  -9   5   -0.38    0.26
  -2  -9   5    0.26    0.40
   2  -9  -5    0.95    0.36
  -2  -9   5    0.07    0.24
  -3  -9  -5   -0.26    0.41
  -3   9   5    0.04    0.45
  -3   9   5    0.36    0.40
  -3  -9  -5   -0.23    0.36
   3  -9   5    0.39    0.20
  -3   9  -5    0.56    0.39
   3  -9  -5    0.53    0.21
   3   9   5    0.75    0.32
  -3   9  -5    0.43    0.44
  -3  -9   5   -0.37    0.41
  -3  -9   5    0.56    0.29
   4  -9   5    3.62    0.44
  -4  -9  -5    3.92    0.63
   4   9  -5    2.13    0.54
  -4   9   5    4.84    0.71
  -4   9   5    3.68    0.67
  -4  -9  -5    4.10    0.66
  -4  -9   5    4.61    0.59
  -4   9  -5    3.19    0.70
   4   9   5    4.45    0.53
   4  -9  -5    3.34    0.43
  -4  -9   5    5.19    0.66
  -4   9  -5    4.27    0.70
   5  -9   5    0.45    0.21
  -5   9   5   -0.12    0.61
   5   9  -5    0.58    0.40
  -5   9   5    1.16    0.48
  -5  -9  -5    0.04    0.42
  -5  -9  -5    1.37    0.46
  -5  -9   5    0.48    0.40
  -5   9  -5    0.25    0.49
  -5  -9   5    0.48    0.46
   5  -9  -5    0.67    0.22
   5   9   5    0.53    0.35
  -6   9   5    0.64    0.56
  -6  -9  -5   -0.32    0.53
   6   9  -5    0.31    0.40
  -6  -9  -5   -0.68    0.53
  -6   9   5   -0.08    0.62
   6  -9   5    0.06    0.20
   6  -9  -5    0.28    0.22
  -6  -9   5    0.64    0.49
   6   9   5    0.04    0.35
  -6   9  -5   -0.12    0.55
  -7   9   5   -0.37    0.59
   7  -9   5   -0.01    0.21
  -7  -9  -5    0.63    0.64
   7   9  -5    0.17    0.37
  -7  -9  -5   -0.24    0.69
  -7   9  -5    0.17    0.68
   7  -9  -5    0.31    0.28
   7   9   5   -0.55    0.38
  -7  -9   5   -0.65    0.52
  -8  -9  -5    2.05    0.92
  -8  -9  -5    1.41    0.74
   8   9  -5    0.53    0.38
   8  -9   5    1.20    0.27
  -8   9   5    0.88    0.67
  -8   9  -5    0.29    0.80
   8   9   5    1.00    0.43
  -8  -9   5    1.78    0.65
   9  -9   5    0.52    0.28
  -9   9   5    0.00    0.74
  -9  -9  -5    0.26    0.74
   9   9  -5    0.69    0.42
  -9  -9  -5    0.91    1.01
  -9   9  -5    0.24    0.90
  -9  -9   5    0.48    0.69
   9   9   5    0.45    0.40
  10  -9   5    0.03    0.31
 -10  -9  -5    0.59    1.38
 -10  -9  -5    1.93    0.83
 -10   9   5    0.35    0.81
  10   9  -5   -0.03    0.45
 -10  -9   5    0.42    0.91
  10   9   5    0.19    0.49
 -10   9  -5   -0.45    0.95
  11  -9   5   -0.09    0.41
 -11   9   5    0.69    1.12
 -11  -9  -5    1.26    0.89
  11   9  -5   -0.13    0.56
  11   9   5    0.05    0.49
 -11   9  -5   -0.23    1.28
 -11  -9   5    2.04    1.04
   0  10   5    3.78    0.59
   0 -10  -5    2.85    0.59
   0 -10   5    2.49    0.57
   0 -10  -5    5.17    0.65
   0  10  -5    4.14    0.67
   0 -10   5    3.54    0.47
   1 -10   5   19.64    2.17
  -1  10   5   17.41    2.18
  -1 -10  -5   17.86    2.34
   1 -10   5   19.32    1.90
  -1 -10  -5   19.51    2.20
   1  10  -5   21.29    2.36
   1 -10  -5   16.93    1.89
  -1  10  -5   19.10    2.36
   1 -10  -5   20.63    2.35
  -1 -10   5   21.76    2.20
   1  10   5   15.25    1.91
  -1 -10   5   19.85    1.90
   2 -10   5    1.57    0.41
  -2  10   5    1.69    0.50
  -2 -10  -5    1.23    0.50
  -2 -10  -5    0.80    0.42
   2 -10   5    1.40    0.32
   2  10   5    1.62    0.37
  -2 -10   5    1.27    0.38
   2 -10  -5    1.82    0.30
  -2 -10   5    2.49    0.55
   2 -10  -5    1.17    0.42
  -2  10  -5    1.86    0.54
  -2 -10   5    1.02    0.30
  -3  10   5    9.41    1.04
  -3  10   5    5.80    1.08
   3  10  -5    6.51    0.91
  -3 -10  -5    7.88    1.01
   3 -10   5    7.93    0.81
  -3 -10  -5    7.25    1.04
   3  10   5    7.65    0.87
  -3 -10   5    7.23    1.02
   3 -10  -5    7.96    0.81
  -3  10  -5    8.38    1.11
  -3 -10   5    7.06    1.00
  -3  10  -5    8.55    1.03
  -4 -10  -5   11.74    1.71
  -4  10   5   13.05    1.76
   4  10  -5   13.32    1.45
   4 -10   5   14.07    1.37
  -4  10   5   13.79    1.69
  -4 -10  -5   11.71    1.64
   4  10   5   12.23    1.41
  -4  10  -5   14.19    1.79
  -4 -10   5   13.45    1.69
  -4 -10   5   13.26    1.63
   4 -10  -5   15.11    1.37
  -5 -10  -5    7.21    1.06
   5  10  -5    7.51    0.92
   5 -10   5    7.53    0.82
  -5  10   5    7.41    1.17
  -5 -10  -5    7.49    1.09
  -5  10   5    8.07    1.19
  -5 -10   5    8.18    1.11
  -5  10  -5    7.94    1.19
   5  10   5    7.07    0.87
   5 -10  -5    8.53    0.82
   6  10  -5   16.15    2.02
   6 -10   5   20.73    1.98
  -6 -10  -5   19.41    2.34
  -6  10   5   19.79    2.55
  -6 -10  -5   20.42    2.50
  -6  10  -5   21.03    2.56
  -6 -10   5   19.08    2.34
   6 -10  -5   19.40    1.99
   6  10   5   22.23    2.04
  -7 -10  -5   14.99    1.74
   7 -10   5   14.60    1.42
   7  10  -5   15.09    1.50
  -7  10   5   10.28    1.84
  -7  10  -5   14.21    1.94
   7  10   5   11.67    1.47
  -7 -10   5   17.50    1.79
  -8 -10  -5   12.08    1.63
   8  10  -5   11.19    1.37
  -8 -10  -5    9.62    1.77
   8 -10   5   14.15    1.29
  -8  10   5   11.02    1.74
  -8 -10   5   11.63    1.63
   8  10   5   13.18    1.34
  -8  10  -5   13.28    1.85
   9 -10   5    0.09    0.31
  -9 -10  -5   -1.19    1.17
  -9 -10  -5    0.38    0.84
  -9  10   5    0.63    0.94
   9  10  -5    0.63    0.52
  -9 -10   5   -0.48    0.74
  -9  10  -5    0.55    1.01
   9  10   5    0.23    0.47
  10 -10   5    1.86    0.46
 -10  10   5    0.84    0.99
 -10 -10  -5    4.38    1.05
  10  10  -5    1.16    0.54
 -10  10  -5    3.64    1.16
 -10 -10   5    2.04    0.98
  10  10   5    2.02    0.50
 -11 -10  -5    2.56    1.03
 -11 -10   5    3.68    1.02
   0 -11   5    0.17    0.46
   0 -11  -5   -0.12    0.41
   0  11   5    0.10    0.51
   0  11  -5    0.38    0.56
   0 -11   5    0.31    0.27
  -1 -11  -5   -0.09    0.49
   1 -11   5    0.11    0.43
   1  11  -5    0.03    0.58
  -1  11   5    0.15    0.52
   1 -11   5    0.47    0.29
  -1 -11  -5   -0.31    0.39
   1 -11  -5    0.56    0.46
   1 -11  -5    0.14    0.28
  -1 -11   5    0.57    0.43
  -1  11  -5    0.37    0.58
   1  11   5   -0.08    0.41
  -1 -11   5    0.25    0.32
  -2 -11  -5    0.36    0.42
   2 -11   5    0.43    0.45
  -2 -11  -5    1.29    0.54
  -2  11   5    0.02    0.54
   2 -11   5   -0.02    0.28
  -2 -11   5    0.01    0.48
  -2 -11   5    0.01    0.39
   2 -11  -5   -0.05    0.29
  -2  11  -5   -0.35    0.58
  -2 -11   5    0.02    0.32
   2  11   5    0.79    0.43
  -3  11   5    3.69    0.80
   3 -11   5    4.21    0.55
   3  11  -5    3.31    0.73
  -3 -11  -5    4.94    0.76
  -3  11   5    3.96    0.84
  -3 -11  -5    4.80    0.75
  -3  11  -5    4.26    0.92
  -3 -11   5    4.37    0.74
  -3 -11   5    5.28    0.78
   3  11   5    4.35    0.64
  -3  11  -5    6.30    0.88
   3 -11  -5    4.95    0.55
  -4  11   5    5.76    1.07
  -4 -11  -5    3.72    0.91
  -4 -11  -5    5.74    0.91
   4  11  -5    5.89    0.82
   4 -11   5    6.64    0.69
  -4  11   5    5.35    0.95
   4  11   5    5.72    0.74
  -4  11  -5    6.65    1.03
   4 -11  -5    6.85    0.69
  -4 -11   5    6.48    0.97
  -5 -11  -5    5.21    0.95
  -5  11   5    6.41    1.36
   5 -11   5    6.14    0.70
   5  11  -5    4.81    0.82
  -5 -11  -5    4.99    0.95
  -5  11   5    6.29    1.02
  -5  11  -5    8.74    1.14
   5 -11  -5    6.14    0.75
  -5 -11   5    7.21    1.01
   5  11   5    7.64    0.80
   6  11  -5    9.54    1.02
   6 -11   5    7.97    0.89
  -6 -11  -5    7.02    1.17
  -6  11   5    8.04    1.31
  -6 -11  -5    6.83    1.22
  -6  11  -5   10.26    1.35
   6  11   5    9.84    0.98
  -6 -11   5    8.09    1.18
  -7 -11  -5    0.39    0.69
   7 -11   5   -0.04    0.33
   7  11  -5   -0.47    0.46
  -7 -11  -5   -0.40    0.70
  -7  11   5    0.28    0.78
   7  11   5    0.43    0.48
  -7  11  -5    0.50    0.91
  -7 -11   5   -0.14    0.65
   8  11  -5    0.92    0.55
  -8  11   5   -0.11    0.90
  -8 -11  -5    0.68    1.03
  -8 -11  -5   -0.30    0.82
   8 -11   5    0.70    0.36
  -8 -11   5    0.62    0.74
  -8  11  -5    0.50    0.99
   8  11   5    0.77    0.51
  -9 -11  -5    0.25    0.84
  -9  11   5    1.10    0.88
   9  11  -5    1.12    0.52
   9 -11   5    1.42    0.45
  -9  11  -5    1.19    0.95
  -9 -11   5   -1.05    0.88
   9  11   5    0.94    0.47
  10  11  -5    0.46    0.60
 -10  11   5   -0.65    0.93
 -10 -11  -5    1.41    0.93
 -10 -11   5   -0.04    0.99
 -10  11  -5   -0.07    1.23
  10  11   5   -0.30    0.48
   0 -12   5    2.12    0.43
   0  12   5    2.65    0.61
   0  12  -5    2.47    0.71
   0  12   5    1.54    0.64
   0 -12  -5    1.99    0.57
   0 -12   5    3.08    0.62
  -1 -12  -5    6.20    1.09
   1 -12   5    9.28    1.11
   1 -12   5    9.93    0.91
  -1  12   5    7.84    1.13
   1  12  -5    9.37    1.29
  -1 -12  -5    8.18    1.15
  -1 -12   5    8.53    0.92
  -1 -12   5    8.22    1.11
   1  12   5    5.09    0.99
   1 -12  -5    8.73    1.16
  -1  12  -5    8.74    1.26
  -2  12   5    1.13    0.60
  -2 -12  -5    1.45    0.64
  -2 -12  -5    1.48    0.53
   2 -12   5    1.97    0.37
   2 -12   5    1.75    0.62
  -2  12   5    1.27    0.65
   2  12   5    1.20    0.49
  -2 -12   5    2.25    0.63
  -2  12  -5    1.36    0.70
  -2 -12   5    1.93    0.43
   2 -12  -5    1.14    0.39
  -3  12   5    0.42    0.61
  -3 -12  -5   -0.06    0.62
  -3 -12  -5    0.60    0.53
   3 -12   5   -0.17    0.34
   3  12  -5   -0.11    0.62
  -3  12   5   -0.32    0.74
  -3 -12   5   -0.32    0.56
   3  12   5   -0.27    0.43
   3 -12  -5   -0.14    0.36
  -3  12  -5    0.06    0.65
  -4  12   5    0.34    0.99
  -4 -12  -5   -0.53    0.58
   4 -12   5    1.32    0.34
  -4  12   5    0.39    0.64
  -4 -12  -5    0.52    0.58
   4  12  -5    0.96    0.57
   4  12   5    1.37    0.52
   4 -12  -5    0.96    0.47
  -4 -12   5    1.07    0.67
  -4  12  -5    0.66    0.71
  -5 -12  -5    0.09    0.60
  -5 -12  -5    0.37    0.62
   5  12  -5    0.35    0.54
  -5  12   5    0.11    0.74
   5 -12   5    0.47    0.35
   5  12   5   -0.06    0.43
  -5  12  -5    0.72    0.88
  -5 -12   5    1.12    0.77
   6  12  -5    0.04    0.47
  -6 -12  -5   -0.45    0.66
  -6  12   5   -0.28    0.82
   6 -12   5    0.48    0.35
  -6 -12  -5    0.37    0.72
  -6  12  -5    0.07    0.93
   6  12   5    0.42    0.45
  -6 -12   5   -0.13    0.72
  -7 -12  -5    0.88    1.08
   7  12  -5   -0.14    0.48
   7 -12   5   -0.07    0.39
  -7  12   5    0.37    0.76
  -7 -12  -5    0.08    0.72
   7  12   5   -0.47    0.53
  -7 -12   5    0.01    0.87
  -7  12  -5    0.96    1.01
  -8  12   5    1.44    1.02
   8  12  -5    3.07    0.64
  -8 -12  -5    2.50    0.91
   8 -12   5    1.65    0.50
  -8 -12   5    1.87    0.89
  -8  12  -5    1.73    1.18
   8  12   5    1.54    0.54
  -9  12   5    0.44    1.15
   9  12  -5    1.00    0.64
  -9 -12  -5    1.18    1.00
  -9  12  -5    0.20    1.14
   9  12   5    0.19    0.60
  -9 -12   5    0.27    1.02
   0  13  -5   -0.26    0.92
   0 -13  -5    0.45    0.56
   0 -13   5   -0.10    0.61
   0  13   5   -0.06    0.66
   0 -13   5   -0.25    0.39
   0  13   5    0.16    0.64
   1 -13   5    0.14    0.37
   1 -13   5    1.06    0.64
  -1 -13  -5    0.43    0.59
  -1  13   5    0.69    0.65
  -1 -13  -5    1.05    0.59
  -1  13   5    0.92    0.75
   1  13   5    1.44    0.61
  -1  13  -5    0.02    0.84
  -1 -13   5    0.84    0.40
  -1 -13   5    0.80    0.61
   1 -13  -5   -0.31    0.59
  -2 -13  -5   -0.64    0.57
  -2  13   5   -0.05    0.74
  -2  13   5    0.05    0.76
   2 -13   5    1.47    0.40
  -2 -13  -5    0.04    0.57
  -2 -13   5   -0.83    0.64
  -2  13  -5    1.14    0.84
   2  13   5    0.23    0.59
   2 -13  -5    0.13    0.41
  -3  13   5    0.14    0.75
  -3 -13  -5    0.59    0.59
   3 -13   5    0.38    0.39
  -3 -13  -5    1.12    0.63
  -3  13   5   -0.78    0.97
   3  13  -5   -0.41    0.60
   3 -13  -5    0.18    0.54
  -3 -13   5    0.56    0.69
  -3  13  -5   -0.23    0.83
   3  13   5    0.40    0.56
   4 -13   5    0.58    0.41
  -4 -13  -5    0.29    0.68
   4  13  -5   -0.11    0.61
  -4  13   5    0.17    0.70
  -4 -13  -5    0.64    0.74
  -4 -13   5    0.35    0.73
   4  13   5    0.01    0.48
  -4  13  -5    0.32    0.87
  -5 -13  -5    2.38    0.87
   5 -13   5    2.36    0.49
   5  13  -5    2.97    0.72
  -5  13   5    2.03    0.95
  -5 -13  -5    1.85    0.89
  -5  13  -5    2.37    1.04
  -5 -13   5    3.52    0.89
   5  13   5    3.20    0.61
   6 -13   5    1.56    0.47
   6  13  -5    2.18    0.66
  -6 -13  -5    1.89    0.89
  -6  13   5    0.63    0.96
  -6  13  -5    1.60    1.05
   6  13   5    2.51    0.62
  -6 -13   5    1.69    0.95
   7  13  -5   -0.61    0.63
  -7 -13  -5   -0.21    0.92
  -7  13   5   -0.15    0.97
   7 -13   5    0.16    0.52
   7  13   5    1.08    0.55
  -7  13  -5    0.84    1.18
  -7 -13   5    0.11    0.87
   8  13  -5   -0.36    0.54
  -8 -13  -5   -0.09    0.88
  -8  13   5   -0.29    0.95
  -8 -13   5    0.59    1.04
  -8  13  -5   -0.38    1.26
   8  13   5    0.04    0.63
   0  14   5   -0.14    0.78
   0 -14  -5    0.25    0.65
   0 -14   5    0.86    0.75
   0  14   5    0.38    0.75
   0 -14   5   -0.47    0.43
  -1 -14  -5    0.22    0.59
  -1  14   5    0.25    0.81
   1 -14   5    0.08    0.96
   1 -14   5   -0.13    0.46
  -1  14   5    1.20    0.97
  -1 -14   5    0.13    0.44
  -1 -14   5   -0.42    0.73
  -1  14  -5   -0.84    1.21
   1  14   5   -0.18    0.65
   2  14  -5   -1.35    0.80
   2 -14   5    0.96    0.46
  -2 -14  -5   -0.18    0.64
  -2  14   5    0.26    1.01
  -2  14   5    0.35    0.86
  -2 -14  -5    1.35    0.80
   2  14   5   -0.28    0.59
  -2  14  -5    1.00    1.03
  -2 -14   5    0.28    0.74
  -3  14   5    1.04    0.91
   3  14  -5    0.05    0.74
   3 -14   5    0.86    0.45
  -3 -14  -5    0.96    0.74
  -3 -14  -5    1.76    0.73
  -3  14  -5    0.78    0.96
   3  14   5    0.83    0.59
  -3 -14   5    0.66    0.70
  -4 -14  -5    1.36    0.92
  -4 -14  -5   -0.14    0.75
  -4  14   5    0.42    0.94
   4  14  -5    0.35    0.71
   4 -14   5    0.48    0.49
   4  14   5   -0.20    0.62
  -4 -14   5    2.44    0.77
  -4  14  -5    0.91    1.02
  -5  14   5    6.78    1.34
   5 -14   5    6.57    0.83
  -5 -14  -5    5.01    1.18
   5  14  -5    4.22    0.91
  -5 -14   5    9.50    1.18
  -5  14  -5    8.35    1.39
   5  14   5    4.48    0.93
   6  14  -5    0.55    0.71
  -6  14   5    0.43    1.00
  -6 -14  -5    0.03    0.92
   6 -14   5    0.31    0.59
   6  14   5   -0.28    0.67
  -6  14  -5    0.96    1.17
  -6 -14   5    0.88    0.88
  -7  14   5    1.88    1.09
  -7 -14  -5    1.72    1.08
   7  14  -5    1.86    0.70
  -7 -14   5    2.67    1.08
   7  14   5    2.00    0.63
  -7  14  -5    1.83    1.30
   0  15   5   -0.40    0.94
   0 -15   5    0.47    0.54
   0 -15   5    1.57    1.03
   0 -15  -5   -0.55    0.74
   0  15   5    0.81    0.98
   1 -15   5    2.70    0.64
  -1  15   5    2.93    1.04
  -1  15   5    3.48    1.03
  -1 -15  -5    3.62    0.87
  -1 -15   5    1.74    0.91
   1  15   5    4.31    1.02
   1  15   5    2.39    0.87
  -2 -15  -5    0.22    0.88
  -2  15   5    0.46    0.98
   2 -15   5    0.88    0.52
   2  15  -5    0.81    0.93
  -2 -15  -5   -0.39    0.82
   2  15   5    1.14    0.70
  -2 -15   5    1.69    0.90
   3 -15   5   15.79    1.57
  -3 -15  -5   14.79    1.97
  -3  15   5   14.58    2.11
   3  15  -5   11.54    1.69
  -3 -15  -5   12.97    2.11
   3  15   5   15.80    1.68
  -3  15  -5   13.81    2.24
  -3 -15   5   15.56    1.97
   4  15  -5    1.33    0.81
   4 -15   5   -0.13    0.58
  -4  15   5   -0.69    1.06
  -4 -15  -5    0.01    0.84
  -4  15  -5   -0.20    1.13
  -4 -15   5    1.25    0.99
   4  15   5    0.06    0.62
  -5  15   5    1.46    1.22
   5 -15   5    0.26    0.70
  -5 -15  -5    0.78    1.01
   5  15  -5    2.04    0.74
  -5  15  -5    1.65    1.24
  -5 -15   5    2.09    1.04
   5  15   5    1.77    0.75
   0  16   5    0.49    1.04
   0 -16   5   -0.21    0.55
   0  16   5    1.09    1.22
  -1  16   5    5.31    1.28
   1 -16   5    4.25    0.79
   1  16  -5    2.75    1.14
  -1  16   5    3.60    1.56
  -1 -16  -5    4.83    1.22
   1  16   5    2.74    1.17
   1  16   5    2.98    1.15
  -1 -16   5    5.51    1.29
   2  16  -5    0.33    0.90
  -2  16   5    0.30    1.06
   2 -16   5    0.07    0.66
   2  16   5    0.13    0.92
  -2 -16   5    0.28    1.07
   0   0  -6    1.80    0.19
   0   0   6    0.50    0.43
   0   0  -6    1.35    0.40
   0   0  -6    2.70    0.32
   0   0   6    1.97    0.19
   0   0   6    1.78    0.25
  -1   0   6  179.53   17.49
   1   0   6  178.23   19.78
  -1   0  -6  179.57   21.42
  -1   0  -6  185.61   19.78
  -1   0   6  177.56   19.78
   1   0   6  175.59   17.49
   1   0  -6  178.49   21.39
   1   0  -6  180.13   17.49
  -1   0   6  176.08   21.39
  -2   0  -6   70.83    8.77
   2   0  -6   69.30    7.14
   2   0  -6   72.62    7.14
   2   0   6   74.38    8.07
   2   0   6   73.49    7.14
  -2   0   6   73.22    8.07
  -2   0   6   74.21    8.73
   3   0  -6    1.04    0.17
  -3   0   6    1.16    0.23
  -3   0  -6    1.63    0.23
   3   0   6    1.55    0.17
  -3   0  -6    1.84    0.56
  -3   0   6    1.09    0.21
  -4   0  -6   21.11    2.58
   4   0   6   20.37    2.02
  -4   0   6   20.97    2.29
  -4   0   6   21.22    2.49
  -4   0  -6   20.56    2.29
   4   0  -6   19.83    2.02
   5   0  -6   12.37    1.20
   5   0   6    9.81    1.19
  -5   0  -6   11.33    1.62
  -5   0  -6   13.99    1.38
  -5   0   6   12.73    1.50
  -5   0   6   14.45    1.39
  -6   0  -6    1.39    0.71
   6   0   6    3.13    0.32
  -6   0   6    2.52    0.48
  -6   0  -6    2.05    0.47
   6   0  -6    3.08    0.33
  -6   0   6    2.43    0.47
   7   0  -6   63.41    6.17
  -7   0  -6   63.02    6.99
  -7   0   6   63.58    7.59
  -7   0   6   62.12    7.00
   7   0   6   62.91    6.17
  -7   0  -6   61.59    7.69
  -8   0  -6    1.43    0.44
   8   0   6    0.98    0.22
  -8   0  -6   -0.46    0.92
  -8   0   6    1.27    0.47
   8   0  -6    0.81    0.21
  -8   0   6    1.70    0.45
  -9   0   6    0.83    0.60
  -9   0  -6    1.22    1.12
  -9   0   6    0.48    0.43
  -9   0  -6    0.33    0.51
   9   0   6    0.72    0.22
   9   0  -6    0.48    0.21
 -10   0  -6    0.79    1.22
  10   0   6    1.30    0.28
 -10   0   6    1.04    0.75
 -10   0   6    1.84    0.63
  10   0  -6    1.15    0.28
 -10   0  -6    1.03    0.77
 -11   0   6    8.60    1.47
  11   0  -6    8.57    0.90
 -11   0  -6    9.44    2.08
  11   0   6    8.20    0.91
 -11   0   6    7.99    1.20
  12   0  -6   -0.15    0.34
 -12   0  -6    1.66    1.96
 -12   0   6   -0.58    1.24
 -12   0   6   -0.94    0.94
  12   0   6   -0.04    0.29
  13   0   6    0.31    0.35
  13   0  -6    0.11    0.40
 -13   0  -6   -1.17    2.23
 -13   0   6   -3.00    1.54
   0   1  -6    0.30    0.27
   0  -1   6    0.04    0.07
   0   1   6    0.10    0.13
   0   1  -6    0.09    0.19
   0  -1  -6   -0.02    0.05
   0  -1   6    0.00    0.05
   0  -1  -6    0.21    0.18
   0  -1   6   -0.15    0.32
   0   1   6    0.00    0.04
  -1   1   6    2.16    0.21
   1   1  -6    2.16    0.27
  -1   1   6    2.95    0.29
   1  -1   6    1.85    0.21
   1  -1   6    2.02    0.25
  -1  -1  -6    2.30    0.43
  -1   1  -6    2.35    0.44
  -1  -1   6    1.93    0.28
   1   1   6    2.21    0.28
   1  -1  -6    2.16    0.21
  -1   1  -6    2.64    0.32
   1  -1  -6    1.87    0.29
  -1  -1   6    1.80    0.26
  -1  -1   6    1.53    0.22
   1   1   6    2.07    0.22
   2  -1   6    0.08    0.13
  -2  -1  -6   -0.01    0.45
   2  -1   6   -0.03    0.10
   2  -1   6    0.03    0.05
  -2   1   6   -0.02    0.12
  -2  -1  -6   -0.07    0.16
  -2  -1   6    0.34    0.13
  -2  -1   6   -0.02    0.11
   2   1   6   -0.04    0.08
   2  -1  -6    0.12    0.05
  -2   1  -6    0.49    0.30
  -2  -1   6   -0.10    0.09
   2  -1  -6   -0.02    0.14
  -2  -1   6   -0.10    0.13
   3  -1   6    7.02    0.70
  -3  -1  -6    7.62    0.83
  -3   1   6    7.13    0.75
  -3  -1  -6    6.41    1.08
   3   1  -6    7.70    0.73
  -3   1   6    6.63    0.89
   3  -1   6    7.54    0.82
  -3   1   6    7.12    0.81
   3  -1  -6    6.57    0.70
  -3  -1   6    6.51    0.82
   3   1   6    7.16    0.71
  -3   1  -6    7.12    0.98
  -3  -1   6    8.51    0.89
  -3   1  -6    6.84    0.81
  -4  -1  -6   48.84    5.21
  -4   1   6   45.84    5.64
  -4   1   6   47.42    5.21
   4   1  -6   47.61    4.61
   4  -1   6   47.87    4.60
  -4  -1  -6   45.74    5.71
  -4  -1   6   44.09    5.21
  -4   1  -6   42.91    5.67
   4   1   6   48.33    4.60
  -4   1  -6   45.41    5.20
   4  -1  -6   48.95    4.60
  -4  -1   6   46.14    5.64
  -5   1   6   22.86    2.88
  -5  -1  -6   22.16    3.00
  -5  -1  -6   23.37    2.66
   5   1  -6   23.61    2.33
   5  -1   6   23.50    2.33
  -5   1   6   23.41    2.64
  -5  -1   6   24.24    2.66
   5   1   6   22.78    2.33
  -5  -1   6   24.76    2.88
  -5   1  -6   21.77    2.93
   5  -1  -6   24.55    2.32
  -5   1  -6   24.19    2.65
   6  -1   6   36.02    3.66
  -6   1   6   37.06    4.52
  -6  -1  -6   36.02    4.63
  -6   1   6   35.16    4.16
   6   1  -6   37.83    3.67
  -6  -1  -6   36.63    4.16
  -6   1  -6   36.79    4.15
  -6  -1   6   39.50    4.18
  -6  -1   6   38.57    4.53
   6  -1  -6   39.05    3.66
   6   1   6   38.63    3.67
  -6   1  -6   33.77    4.57
  -7   1   6    6.68    0.76
   7  -1   6    7.41    0.61
  -7  -1  -6    3.66    1.13
  -7  -1  -6    5.92    0.76
   7   1  -6    5.45    0.62
  -7   1   6    5.06    0.83
  -7  -1   6    5.45    0.78
   7   1   6    4.96    0.61
   7  -1  -6    5.83    0.61
  -7   1  -6    8.62    1.03
  -7   1  -6    5.19    0.74
  -7  -1   6    5.42    0.86
  -8   1   6   -0.11    0.45
   8  -1   6   -0.11    0.16
  -8  -1  -6    2.05    0.98
  -8   1   6    0.36    0.40
   8   1  -6   -0.16    0.19
  -8  -1  -6    0.16    0.42
  -8   1  -6   -0.34    0.70
   8  -1  -6    0.25    0.16
  -8  -1   6   -0.03    0.42
  -8  -1   6    0.64    0.51
   8   1   6    0.16    0.17
  -8   1  -6    0.20    0.42
  -9   1   6    0.53    0.51
  -9  -1  -6    0.39    1.12
  -9   1   6    0.20    0.54
   9   1  -6    0.21    0.20
   9  -1   6    0.19    0.17
  -9  -1  -6    0.22    0.47
   9  -1  -6    0.05    0.19
  -9   1  -6    0.34    0.81
   9   1   6    0.35    0.20
  -9  -1   6    0.53    0.50
  -9  -1   6    1.28    0.68
  -9   1  -6    0.03    0.55
 -10  -1  -6   -0.10    0.63
 -10   1   6    0.68    0.63
 -10  -1  -6   -2.12    1.40
  10  -1   6    0.81    0.24
  10   1  -6    1.15    0.25
 -10   1   6    0.56    0.61
  10  -1  -6    0.68    0.25
 -10  -1   6    1.59    0.88
 -10  -1   6    0.17    0.62
  10   1   6    0.33    0.25
 -10   1  -6   -0.51    1.05
 -11   1   6   -0.85    0.90
 -11   1   6    0.74    0.73
 -11  -1  -6   -1.25    1.58
 -11  -1  -6    1.23    0.89
  11  -1   6    1.18    0.26
  11   1  -6    0.81    0.32
  11  -1  -6    1.06    0.30
 -11   1  -6   -1.18    1.39
  11   1   6    1.33    0.29
 -11  -1   6    1.09    0.74
 -11  -1   6    0.69    1.12
 -12   1   6    0.82    1.13
 -12  -1  -6   -1.47    1.66
  12  -1   6    0.75    0.30
 -12   1   6    0.90    1.17
  12   1  -6    0.76    0.36
  12  -1  -6    1.61    0.36
 -12  -1   6   -3.22    1.53
  12   1   6    0.97    0.32
 -12   1  -6   -0.87    1.80
 -12  -1   6    0.32    0.87
 -13   1   6    2.01    1.59
 -13  -1  -6    6.62    2.49
  13  -1   6    4.22    0.54
  13   1  -6    3.33    0.57
  13  -1  -6    4.24    0.58
 -13  -1   6    3.72    1.31
  13   1   6    3.70    0.56
 -13   1  -6   -0.74    2.20
 -13  -1   6    0.85    2.13
   0  -2  -6   98.37    9.54
   0  -2   6   98.30   10.79
   0   2   6   94.81   10.80
   0  -2  -6   96.79   11.68
   0   2  -6   98.76   11.68
   0  -2   6   97.27    9.55
   0   2   6   98.67    9.54
   0  -2   6   97.17   11.67
   1  -2   6  115.06   11.21
  -1   2   6  116.41   12.68
   1  -2   6  114.41   12.67
  -1  -2  -6  117.64   13.72
   1  -2  -6  113.28   13.71
   1   2   6  111.67   11.21
  -1  -2   6  115.84   11.21
   1   2   6  114.78   12.68
  -1  -2   6  110.73   12.68
  -1   2  -6  114.44   13.71
  -1   2  -6  116.57   12.67
  -2   2   6   39.35    3.79
   2  -2   6   38.84    4.28
  -2   2   6   38.46    4.30
  -2  -2  -6   36.09    4.69
   2  -2   6   38.33    3.79
  -2  -2  -6   38.70    4.30
   2   2   6   37.84    3.80
   2  -2  -6   39.22    3.79
   2  -2  -6   38.66    4.65
  -2  -2   6   37.71    4.64
  -2   2  -6   40.30    4.29
  -2  -2   6   36.89    4.30
  -2   2  -6   37.53    4.66
  -2  -2   6   37.73    3.80
  -3  -2  -6  386.21   47.12
   3   2  -6  381.94   38.50
   3  -2   6  389.05   43.52
  -3   2   6  401.25   38.49
  -3  -2  -6  388.45   43.53
   3  -2   6  393.19   43.52
  -3   2   6  401.77   43.53
   3  -2   6  403.38   38.50
  -3   2   6  392.87   47.09
   3   2  -6  406.67   47.08
   3  -2  -6  391.24   38.49
  -3  -2   6  389.61   47.08
   3   2   6  395.86   38.50
  -3   2  -6  395.45   47.10
  -3  -2   6  386.08   43.53
   4  -2   6   96.88    9.46
  -4   2   6   99.91   10.70
   4  -2   6   97.66   10.69
  -4   2   6   92.97   11.58
   4   2  -6   96.31    9.47
  -4  -2  -6   98.59   11.66
  -4  -2  -6   95.13   10.71
  -4  -2   6   95.99   10.71
  -4   2  -6   94.05   11.60
  -4   2  -6   96.88   10.69
  -4  -2   6   98.62   11.58
   4  -2  -6   99.14    9.46
   4   2   6   93.05    9.47
   5   2  -6   52.58    4.95
   5  -2   6   51.45    5.59
   5  -2   6   50.14    4.94
  -5   2   6   50.78    6.07
  -5   2   6   51.89    5.59
  -5  -2  -6   48.75    5.61
  -5  -2  -6   58.52    6.21
  -5   2  -6   49.03    6.09
  -5   2  -6   48.21    5.58
  -5  -2   6   50.06    5.61
   5   2   6   51.13    4.94
   5  -2  -6   50.16    4.93
  -5  -2   6   47.72    6.07
   6  -2   6   26.88    2.54
  -6   2   6   25.29    3.14
  -6   2   6   23.78    2.88
  -6  -2  -6   25.11    2.91
   6   2  -6   25.85    2.55
  -6  -2  -6   29.61    3.31
  -6   2  -6   24.46    3.18
   6  -2  -6   26.50    2.54
  -6  -2   6   26.25    2.91
  -6  -2   6   28.66    3.17
  -6   2  -6   24.88    2.88
   6   2   6   24.84    2.55
   7  -2   6    5.36    0.53
  -7  -2  -6    2.88    1.19
  -7  -2  -6    6.71    0.71
   7   2  -6    5.06    0.56
  -7   2   6    5.10    0.77
  -7   2   6    4.82    0.67
  -7   2  -6    4.12    0.86
   7   2   6    4.45    0.54
  -7  -2   6    4.42    0.72
  -7   2  -6    5.74    0.66
   7  -2  -6    4.47    0.52
  -7  -2   6    5.52    0.84
  -8  -2  -6   30.48    4.05
   8   2  -6   30.75    3.11
  -8   2   6   31.26    3.88
  -8   2   6   30.20    3.55
  -8  -2  -6   33.73    3.57
   8  -2   6   31.88    3.11
  -8  -2   6   34.47    3.92
  -8   2  -6   30.60    3.93
  -8  -2   6   31.38    3.56
   8  -2  -6   32.22    3.10
  -8   2  -6   31.14    3.55
   8   2   6   30.62    3.12
  -9   2   6   13.00    1.85
   9  -2   6   12.80    1.43
   9   2  -6   14.29    1.46
  -9  -2  -6   11.06    2.19
  -9  -2  -6   13.87    1.72
  -9   2   6   15.95    1.71
  -9   2  -6   13.20    2.02
   9   2   6   14.83    1.46
  -9   2  -6   14.20    1.73
   9  -2  -6   16.51    1.44
  -9  -2   6   12.06    1.96
  -9  -2   6   14.26    1.72
 -10   2   6    6.26    1.08
  10   2  -6    6.22    0.72
 -10  -2  -6    6.66    0.99
 -10  -2  -6    9.22    1.84
  10  -2   6    7.02    0.70
 -10   2   6    6.61    0.98
  10   2   6    8.07    0.74
 -10  -2   6    5.20    1.40
  10  -2  -6    5.60    0.69
 -10  -2   6    6.40    1.00
 -10   2  -6    5.62    1.28
  11  -2   6   -0.08    0.21
 -11  -2  -6   -2.05    1.50
 -11   2   6   -0.09    0.84
 -11  -2  -6   -0.56    0.82
  11   2  -6   -0.12    0.27
 -11   2   6   -0.63    0.81
  11   2   6    0.33    0.31
 -11   2  -6    0.01    1.28
 -11  -2   6   -0.35    1.36
  11  -2  -6    0.04    0.24
 -11  -2   6   -0.45    0.76
 -12  -2  -6   17.81    2.22
  12   2  -6   17.60    1.61
 -12  -2  -6   12.10    2.79
 -12   2   6   13.86    2.25
  12  -2   6   13.98    1.56
  12   2   6   15.95    1.59
 -12  -2   6   11.37    2.69
 -12  -2   6   15.32    1.99
 -12   2  -6   12.63    2.60
  12  -2  -6   16.36    1.58
 -13   2   6    0.43    1.27
  13   2  -6    1.10    0.46
  13  -2   6    0.71    0.34
 -13  -2  -6   -2.44    2.29
  13   2   6    1.47    0.39
 -13  -2   6   -2.39    2.74
  13  -2  -6    0.52    0.51
 -13  -2   6    1.46    1.09
 -13   2  -6   -1.65    2.09
   0   3   6   -0.04    0.09
   0  -3   6   -0.04    0.08
   0  -3  -6    1.15    0.23
   0  -3   6   -0.16    0.14
   0   3  -6   -0.05    0.14
   0   3   6   -0.02    0.15
   0  -3   6   -0.11    0.21
   0  -3  -6   -0.20    0.17
   1  -3   6   11.90    1.24
   1  -3   6   11.85    1.40
  -1  -3  -6   13.30    1.55
   1   3  -6   12.58    1.51
   1   3  -6   12.60    1.51
  -1   3   6   12.48    1.24
  -1  -3  -6   11.96    1.43
  -1   3   6   13.52    1.43
  -1   3   6   12.71    1.23
   1   3   6   11.64    1.24
  -1   3  -6   12.32    1.53
  -1  -3   6   13.90    1.42
  -1   3  -6   13.67    1.41
  -1  -3   6   12.52    1.24
   1  -3  -6   12.68    1.53
  -2   3   6    9.29    0.89
   2  -3   6    9.19    1.01
  -2  -3  -6    8.01    1.04
  -2  -3  -6    9.52    1.18
  -2   3   6    9.46    1.06
   2   3  -6    8.90    1.10
   2  -3   6    9.59    0.89
   2  -3  -6    8.64    0.89
  -2  -3   6    8.77    1.09
  -2  -3   6    9.73    0.91
  -2   3  -6    9.07    1.01
   2   3   6    8.40    0.90
  -2   3  -6    9.42    1.14
   2  -3  -6    7.99    1.11
  -2  -3   6   10.38    1.05
  -3   3   6   40.86    4.41
   3   3  -6   38.85    3.91
   3  -3   6   38.79    3.89
  -3  -3  -6   40.38    4.43
  -3   3   6   36.85    4.78
  -3  -3  -6   39.78    4.85
  -3   3   6   40.86    3.89
   3   3  -6   41.76    4.78
   3  -3  -6   40.33    3.89
  -3   3  -6   40.40    4.79
   3   3   6   39.45    3.90
  -3  -3   6   38.46    4.80
  -3  -3   6   38.34    4.42
  -4   3   6    7.43    0.83
  -4  -3  -6    5.94    0.76
   4   3  -6    6.69    0.66
   4  -3   6    6.60    0.62
  -4  -3  -6   10.86    1.17
  -4   3   6    6.22    0.72
  -4  -3   6    6.04    0.76
  -4  -3   6    4.92    0.90
   4   3   6    4.64    0.63
  -4   3  -6    7.07    0.87
   4  -3  -6    6.01    0.61
   5  -3   6    1.74    0.22
  -5   3   6    1.28    0.39
  -5  -3  -6    1.77    0.37
   5  -3   6    1.43    0.19
   5   3  -6    1.46    0.28
  -5  -3  -6    2.27    0.94
  -5   3   6    2.07    0.27
  -5   3  -6    2.20    0.47
   5  -3  -6    1.60    0.18
   5   3   6    1.78    0.23
  -5   3  -6    1.42    0.24
  -5  -3   6    2.33    0.63
  -5  -3   6    1.46    0.37
   6   3  -6    0.80    0.19
  -6  -3  -6    0.54    0.34
  -6   3   6    0.45    0.26
  -6  -3  -6    0.19    0.82
  -6   3   6    0.50    0.35
   6  -3   6    0.35    0.11
   6  -3   6    0.22    0.25
  -6  -3   6    0.15    0.33
   6   3   6    0.25    0.16
   6  -3  -6    0.42    0.11
  -6   3  -6    0.15    0.24
  -6   3  -6    0.97    0.42
  -6  -3   6   -1.04    0.62
   7   3  -6    3.78    0.51
  -7  -3  -6    5.07    0.68
   7  -3   6    4.35    0.47
  -7   3   6    5.20    0.60
  -7   3   6    4.25    0.68
  -7  -3  -6    2.41    1.10
  -7   3  -6    4.04    0.59
  -7  -3   6    5.50    0.66
   7   3   6    4.45    0.50
  -7   3  -6    3.45    0.77
   7  -3  -6    4.69    0.46
  -7  -3   6    4.24    0.95
  -8  -3  -6    2.38    0.49
   8   3  -6    1.07    0.25
  -8  -3  -6    0.75    1.21
  -8   3   6    1.18    0.40
  -8   3   6    0.19    0.49
   8  -3   6    0.79    0.17
  -8  -3   6    1.15    0.48
  -8   3  -6   -0.26    0.57
  -8   3  -6    1.06    0.47
   8   3   6    1.08    0.23
  -8  -3   6   -0.66    0.89
   8  -3  -6    0.51    0.17
  -9  -3  -6   12.50    1.36
  -9  -3  -6    5.72    1.94
  -9   3   6   10.48    1.45
  -9   3   6   13.15    1.34
   9   3  -6   10.71    1.11
   9  -3   6    9.81    1.08
   9   3   6   11.56    1.12
  -9  -3   6   10.37    1.77
  -9   3  -6    9.08    1.53
  -9  -3   6   12.74    1.35
   9  -3  -6   10.25    1.08
 -10  -3  -6    0.37    0.69
 -10  -3  -6    5.63    1.65
 -10   3   6    1.68    0.69
  10  -3   6    0.67    0.21
  10   3  -6    0.70    0.28
 -10   3   6    0.71    0.65
  10  -3  -6    0.22    0.21
 -10  -3   6   -0.14    1.40
 -10   3  -6    0.45    0.95
 -10  -3   6    1.05    0.69
  10   3   6    0.79    0.28
  11   3  -6    2.94    0.46
 -11  -3  -6    3.05    0.87
 -11   3   6    2.35    0.83
  11  -3   6    2.55    0.37
 -11  -3  -6    1.16    1.55
  11  -3  -6    3.23    0.39
 -11   3  -6    2.49    1.24
 -11  -3   6   -2.20    1.70
 -11  -3   6    2.26    0.86
  11   3   6    3.06    0.43
 -12  -3  -6   -1.14    1.99
 -12  -3  -6   -0.20    1.07
 -12   3   6    0.93    1.03
  12   3  -6    0.50    0.39
  12  -3   6    0.24    0.24
 -12   3  -6   -4.32    1.39
 -12  -3   6    0.50    0.92
  12   3   6    0.96    0.38
  12  -3  -6    0.22    0.38
 -12  -3   6   -3.06    2.23
  13  -3   6    3.20    0.47
 -13  -3  -6    1.46    2.32
 -13   3   6    2.94    1.41
  13   3  -6    3.63    0.58
 -13  -3   6    4.39    1.14
 -13   3  -6    2.21    1.84
  13   3   6    3.23    0.54
   0   4   6    4.37    0.42
   0   4  -6    3.98    0.52
   0  -4  -6    3.61    0.52
   0   4   6    4.19    0.50
   0  -4   6    4.04    0.49
   0  -4   6    3.14    0.41
   1   4  -6    1.96    0.28
  -1   4   6    1.49    0.29
   1  -4   6    1.31    0.23
  -1  -4  -6    0.90    0.28
   1   4  -6    1.52    0.23
  -1  -4  -6    1.25    0.27
  -1   4   6    1.69    0.24
   1  -4   6    1.52    0.18
  -1  -4   6    1.53    0.21
   1  -4  -6    0.96    0.26
   1  -4  -6    1.47    0.17
  -1  -4   6    1.15    0.28
  -1   4  -6    1.37    0.28
   1   4   6    1.72    0.20
  -2   4   6   30.97    3.65
  -2  -4  -6   35.23    3.96
   2  -4   6   33.57    3.20
   2  -4   6   32.21    3.62
  -2  -4  -6   30.86    3.64
   2   4  -6   33.79    3.97
  -2   4   6   33.71    3.20
  -2  -4   6   32.22    3.64
   2   4   6   31.04    3.21
  -2   4  -6   31.90    3.94
  -2  -4   6   33.02    3.21
   2  -4  -6   34.17    3.93
  -2  -4   6   32.72    3.91
  -2   4  -6   32.16    3.62
   2  -4  -6   32.32    3.20
   3   4  -6    1.06    0.47
  -3   4   6    0.75    0.19
   3  -4   6    0.63    0.12
  -3  -4  -6    0.14    0.43
  -3  -4  -6    0.14    0.27
  -3   4   6    0.65    0.27
  -3  -4   6    0.57    0.27
  -3   4  -6    0.34    0.27
   3  -4  -6    0.81    0.10
  -3  -4   6    1.00    0.24
   3   4   6    0.49    0.17
  -4   4   6    0.08    0.30
   4   4  -6    0.61    0.21
   4  -4   6    0.86    0.13
  -4  -4  -6    0.50    0.31
  -4  -4  -6    0.90    0.65
  -4   4   6    1.01    0.24
   4  -4  -6    0.89    0.11
  -4   4  -6    0.64    0.32
  -4  -4   6    0.82    0.32
   4   4   6    0.88    0.20
  -4  -4   6    0.74    0.54
  -5  -4  -6   14.57    1.98
   5  -4   6   12.98    1.41
  -5  -4  -6   17.33    1.66
   5   4  -6   14.07    1.45
  -5   4   6   14.40    1.61
  -5   4   6   12.40    1.78
  -5  -4   6   14.60    1.88
   5  -4  -6   15.11    1.40
  -5   4  -6   12.87    1.81
   5   4   6   14.25    1.44
  -5  -4   6   14.26    1.66
  -6  -4  -6    8.07    0.94
   6   4  -6    6.01    0.77
  -6  -4  -6    6.76    1.39
   6  -4   6    7.73    0.73
  -6   4   6    7.73    0.99
  -6   4   6    7.14    0.86
  -6  -4   6    6.85    1.19
  -6  -4   6    7.15    0.92
  -6   4  -6    5.46    1.02
   6  -4  -6    7.65    0.72
   6   4   6    6.30    0.76
   7  -4   6    2.50    0.27
  -7  -4  -6    2.67    0.52
  -7   4   6    3.22    0.41
  -7  -4  -6    2.07    1.12
   7   4  -6    1.64    0.31
  -7   4   6    1.63    0.48
   7  -4  -6    2.18    0.25
  -7   4  -6    2.49    0.41
  -7   4  -6    1.90    0.61
  -7  -4   6    1.53    0.48
   7   4   6    2.11    0.31
  -7  -4   6    1.09    0.93
   8   4  -6    1.19    0.28
  -8  -4  -6   -1.11    1.24
  -8   4   6    1.22    0.41
  -8  -4  -6    1.34    0.54
  -8   4   6    0.45    0.50
   8  -4   6    1.32    0.19
  -8  -4   6    1.22    0.48
  -8   4  -6    1.65    0.65
   8  -4  -6    1.28    0.19
  -8  -4   6    0.09    1.03
   8   4   6    1.60    0.27
  -9  -4  -6    5.34    0.90
  -9  -4  -6    3.21    1.59
  -9   4   6    5.01    0.80
   9  -4   6    5.45    0.56
  -9   4   6    4.39    0.93
   9   4  -6    3.96    0.60
   9  -4  -6    5.89    0.56
  -9  -4   6    5.46    0.83
  -9  -4   6    3.82    1.44
   9   4   6    5.68    0.63
  -9   4  -6    4.66    0.99
 -10  -4  -6    3.65    0.83
  10   4  -6    2.00    0.45
 -10  -4  -6    4.42    1.61
 -10   4   6    2.60    0.77
 -10   4   6    3.13    0.90
  10  -4   6    3.67    0.39
 -10  -4   6    2.64    0.71
 -10  -4   6    1.90    1.57
  10  -4  -6    3.24    0.37
  10   4   6    2.78    0.45
 -10   4  -6    3.47    1.06
  11   4  -6   12.08    1.48
  11  -4   6   16.82    1.45
 -11  -4  -6   15.92    2.67
 -11   4   6   14.31    2.04
 -11  -4  -6   13.58    1.83
 -11   4  -6   10.54    2.05
 -11  -4   6   13.69    1.84
  11   4   6   14.30    1.49
  11  -4  -6   14.11    1.44
 -11  -4   6   14.30    2.70
  12   4  -6    5.36    0.69
 -12  -4  -6    2.18    2.10
  12  -4   6    4.64    0.57
 -12   4   6    4.48    1.23
 -12  -4  -6    5.57    1.18
 -12  -4   6    5.12    1.13
 -12   4  -6    3.59    1.61
  12   4   6    5.36    0.66
 -13  -4  -6   -0.99    1.40
  13   4  -6   -0.16    0.49
 -13   4   6   -0.61    1.28
 -13  -4  -6    2.20    2.50
  13  -4   6    0.01    0.32
  13   4   6    0.37    0.45
 -13   4  -6   -2.51    1.43
 -13  -4   6    0.83    1.06
   0  -5   6    0.19    0.11
   0  -5   6   -0.01    0.23
   0   5   6    0.01    0.20
   0  -5  -6   -0.07    0.20
   0   5  -6    0.24    0.22
   0   5   6    0.00    0.16
   1  -5   6    4.23    0.48
  -1  -5  -6    3.27    0.54
   1  -5   6    4.85    0.41
   1   5  -6    3.92    0.51
  -1   5   6    3.31    0.50
  -1  -5  -6    3.44    0.51
   1  -5  -6    3.33    0.40
   1   5   6    3.40    0.42
  -1   5  -6    4.15    0.54
  -1  -5   6    4.04    0.52
   1  -5  -6    3.35    0.52
  -1  -5   6    3.84    0.41
   2  -5   6   10.47    1.05
   2  -5   6   12.23    1.19
   2   5  -6   10.64    1.47
  -2   5   6   10.09    1.23
  -2  -5  -6   10.94    1.23
  -2  -5  -6    9.25    1.32
  -2  -5   6   10.25    1.28
  -2  -5   6   11.59    1.07
   2  -5  -6    9.63    1.31
  -2   5  -6   10.14    1.32
   2  -5  -6   10.64    1.04
   2   5   6    9.39    1.06
  -2  -5   6   10.92    1.23
   3  -5   6    0.12    0.10
  -3  -5  -6    0.96    0.29
  -3   5   6    0.16    0.32
  -3  -5  -6    0.06    0.41
   3   5  -6    0.30    1.12
  -3  -5   6   -0.01    0.18
  -3   5  -6    0.26    0.15
   3   5   6    0.00    0.18
  -3  -5   6   -0.10    0.28
  -3   5  -6    0.22    0.32
   3  -5  -6    0.03    0.09
  -3   5  -6    0.18    0.19
  -4   5   6    8.53    1.15
  -4   5   6    9.70    1.05
   4   5  -6    7.75    0.93
  -4  -5  -6    9.83    1.26
   4  -5   6    9.04    0.89
  -4  -5  -6    8.94    1.07
   4  -5  -6    8.43    0.88
  -4  -5   6    8.14    1.12
  -4   5  -6    9.77    1.17
  -4  -5   6   10.11    1.08
   4   5   6    9.67    0.92
  -5   5   6    2.75    0.59
   5   5  -6    4.09    0.48
  -5   5   6    4.50    0.52
  -5  -5  -6    4.61    0.91
  -5  -5  -6    4.05    0.60
   5  -5   6    3.60    0.42
  -5  -5   6    4.75    0.61
   5  -5  -6    3.93    0.40
  -5  -5   6    3.56    0.75
   5   5   6    4.86    0.47
  -5   5  -6    4.03    0.64
   6  -5   6    1.64    0.20
  -6  -5  -6   -0.78    0.84
  -6   5   6    1.61    0.31
   6   5  -6    1.83    0.29
  -6  -5  -6    1.02    0.42
  -6   5   6    1.28    0.41
  -6  -5   6    0.33    0.79
  -6  -5   6    1.58    0.43
   6   5   6    1.10    0.25
  -6   5  -6    1.77    0.46
   6  -5  -6    1.54    0.18
  -7   5   6    3.73    0.69
  -7  -5  -6    3.64    0.65
  -7   5   6    4.22    0.55
   7   5  -6    4.09    0.50
   7  -5   6    3.79    0.42
  -7  -5  -6    1.65    1.16
   7  -5  -6    4.17    0.41
  -7  -5   6    4.20    0.65
   7   5   6    3.92    0.47
  -7  -5   6    2.57    1.09
  -7   5  -6    2.73    0.75
  -8   5   6   -0.17    0.46
  -8  -5  -6   -0.46    1.21
   8  -5   6    0.33    0.14
   8   5  -6    0.35    0.26
  -8   5   6    0.14    0.38
  -8  -5  -6    1.19    0.55
  -8  -5   6   -0.30    1.07
   8  -5  -6    0.34    0.13
  -8   5  -6    0.34    0.66
  -8  -5   6   -0.42    0.46
   8   5   6    0.63    0.28
   9   5  -6    9.36    0.87
  -9  -5  -6    7.93    1.77
   9  -5   6    6.68    0.79
  -9   5   6    7.84    1.20
  -9  -5  -6    7.01    1.07
  -9   5   6    6.17    1.05
  -9  -5   6    7.63    1.74
  -9   5  -6    8.99    1.33
  -9  -5   6    7.76    1.08
   9   5   6    7.24    0.84
   9  -5  -6    8.52    0.79
 -10  -5  -6   -0.44    1.57
  10   5  -6   -0.51    0.33
  10  -5   6   -0.13    0.18
 -10   5   6    0.19    0.73
 -10  -5  -6    0.26    0.64
  10   5   6    0.08    0.29
  10  -5  -6    0.03    0.22
 -10  -5   6    0.79    0.74
 -10  -5   6   -4.54    1.81
 -10   5  -6   -0.82    0.88
  11   5  -6    1.14    0.40
  11  -5   6    0.44    0.23
 -11  -5  -6   -1.67    1.86
 -11  -5  -6    0.82    0.89
 -11   5   6    0.40    0.76
 -11  -5   6    0.49    0.72
 -11   5  -6   -0.04    1.06
  11   5   6    0.25    0.35
 -12  -5  -6    0.15    0.92
  12   5  -6    0.75    0.40
  12  -5   6    0.85    0.29
 -12  -5  -6    2.69    2.32
 -12   5   6    0.17    0.95
 -12  -5   6    1.41    0.86
  12   5   6    0.70    0.43
 -12   5  -6    0.48    1.23
  13  -5   6   -0.16    0.32
 -13  -5  -6   -1.12    1.22
  13   5  -6    0.16    0.51
 -13  -5  -6   -2.51    2.63
 -13   5   6   -0.82    1.15
  13   5   6    0.19    0.46
 -13   5  -6   -2.50    1.55
 -13  -5   6    1.79    1.08
   0   6  -6    6.25    0.72
   0  -6  -6    4.06    0.71
   0  -6   6    6.60    0.58
   0  -6   6    4.53    0.67
   0   6   6    5.31    0.59
  -1   6   6    2.89    0.42
   1  -6   6    2.70    0.41
   1  -6   6    2.58    0.32
  -1  -6  -6    2.62    0.46
   1   6  -6    2.81    0.44
  -1  -6  -6    3.21    0.46
   1   6   6    3.08    0.37
  -1  -6   6    5.10    0.48
  -1  -6   6    2.78    0.34
   1  -6  -6    2.52    0.44
  -1   6  -6    2.45    0.48
   1  -6  -6    2.77    0.33
  -2   6   6   39.59    4.28
  -2  -6  -6   36.19    4.28
   2  -6   6   39.20    4.26
   2  -6   6   37.86    3.77
  -2  -6  -6   37.92    4.63
  -2  -6   6   38.17    4.60
   2   6   6   38.15    3.78
  -2  -6   6   36.50    3.77
   2  -6  -6   38.73    3.76
   2  -6  -6   39.66    4.63
  -2  -6   6   37.89    4.28
  -2   6  -6   41.25    4.64
  -3  -6  -6   93.36   11.07
  -3   6   6   92.63   10.23
   3  -6   6   92.36    9.03
  -3  -6  -6   90.11   10.23
   3   6   6   94.01    9.04
  -3   6  -6   93.01   11.06
   3  -6  -6   90.99    9.02
  -3  -6   6   93.32    9.04
  -3  -6   6   87.94   10.23
  -3  -6   6   93.80   11.03
  -4  -6  -6   42.01    4.67
  -4   6   6   44.40    4.67
   4   6  -6   39.61    4.12
   4  -6   6   43.19    4.10
  -4  -6  -6   43.01    5.07
  -4   6   6   42.23    5.05
  -4   6  -6   41.05    5.06
  -4   6  -6   42.67    4.62
  -4   6  -6   40.62    4.62
   4  -6  -6   42.24    4.09
  -4  -6   6   42.63    5.01
  -4  -6   6   37.78    4.67
   4   6   6   39.25    4.11
  -5   6   6    3.02    0.52
  -5  -6  -6    0.90    0.70
   5   6  -6    3.11    0.41
  -5   6   6    2.49    0.44
   5  -6   6    3.10    0.31
  -5  -6  -6    3.06    0.50
   5  -6  -6    2.59    0.29
  -5   6  -6    1.83    0.51
  -5  -6   6    1.62    0.47
   5   6   6    3.34    0.38
  -5  -6   6    2.09    0.50
  -6  -6  -6   15.79    1.64
   6  -6   6   13.36    1.35
  -6  -6  -6   13.93    1.89
   6   6  -6   16.21    1.43
  -6   6   6   15.01    1.78
  -6   6   6   15.10    1.56
   6   6   6   11.59    1.39
  -6  -6   6   14.84    1.63
  -6  -6   6   14.87    1.80
   6  -6  -6   12.73    1.35
  -6   6  -6   13.74    1.77
  -7   6   6    1.30    0.36
  -7  -6  -6    0.80    0.92
   7   6  -6    1.52    0.35
   7  -6   6    1.70    0.22
  -7  -6  -6    1.63    0.49
  -7   6   6    1.41    0.54
   7   6   6    1.05    0.31
  -7   6  -6    1.60    0.56
  -7  -6   6    1.23    0.53
  -7  -6   6    2.50    0.88
   7  -6  -6    1.48    0.19
   8  -6   6    6.16    0.62
  -8  -6  -6    4.87    1.37
  -8   6   6    5.12    0.79
  -8  -6  -6    6.28    0.88
  -8   6   6    4.48    0.91
   8   6  -6    5.93    0.70
   8  -6  -6    5.52    0.60
  -8  -6   6    8.82    1.45
   8   6   6    7.14    0.69
  -8   6  -6    6.13    1.06
  -8  -6   6    5.40    0.92
  -9  -6  -6   -0.23    1.32
   9  -6   6   -0.06    0.18
  -9   6   6   -0.16    0.63
   9   6  -6    0.22    0.36
  -9  -6  -6    0.15    0.59
  -9  -6   6    0.24    1.63
  -9   6  -6   -0.20    0.72
   9  -6  -6   -0.33    0.19
   9   6   6    0.00    0.29
  -9  -6   6   -0.87    0.56
  10  -6   6    0.88    0.23
 -10  -6  -6    2.63    0.78
 -10  -6  -6    3.92    1.61
 -10   6   6    0.89    0.81
  10   6  -6    1.11    0.40
 -10   6  -6    1.20    0.86
  10   6   6    1.28    0.34
 -10  -6   6    4.22    0.82
  11  -6   6    0.35    0.23
 -11  -6  -6    0.65    0.86
 -11   6   6    0.41    0.82
 -11  -6  -6    3.34    1.94
  11   6  -6    0.14    0.37
 -11  -6   6    1.42    0.76
 -11   6  -6    0.09    1.02
  11   6   6    0.27    0.41
  12  -6   6    4.38    0.49
 -12   6   6    2.54    1.23
 -12  -6  -6    3.55    1.15
 -12  -6  -6    2.65    2.34
  12   6  -6    4.22    0.65
 -12   6  -6    1.72    1.28
  12   6   6    2.87    0.56
 -12  -6   6    4.93    1.16
   0   7   6   -0.12    0.25
   0   7  -6    0.09    0.29
   0  -7  -6   -0.34    0.28
   0  -7   6   -0.19    0.27
   0  -7   6    0.00    0.16
   1   7  -6    7.52    0.88
   1  -7   6    7.68    0.82
  -1  -7  -6    8.39    0.85
  -1   7   6    5.92    0.82
   1  -7   6    5.90    0.69
  -1  -7  -6    4.99    0.88
  -1  -7   6    6.26    0.70
  -1  -7   6    7.32    0.84
   1   7   6    6.73    0.72
  -1   7  -6    6.88    0.89
   1  -7  -6    6.11    0.88
   1  -7  -6    7.46    0.69
  -2  -7  -6    6.80    1.07
   2  -7   6    9.30    1.04
  -2   7   6    9.66    1.08
   2  -7   6    8.08    0.91
  -2  -7  -6    9.47    1.14
  -2  -7   6    7.90    1.07
   2  -7  -6    9.17    0.90
  -2   7  -6    8.74    1.16
   2   7   6    8.94    0.94
  -2  -7   6    9.57    0.93
   2  -7  -6    9.58    1.15
  -2  -7   6    9.50    1.11
  -3  -7  -6   -0.14    0.32
  -3  -7  -6    0.29    0.33
   3  -7   6    0.27    0.13
  -3   7   6   -0.23    0.38
   3  -7  -6   -0.15    0.14
  -3  -7   6    0.21    0.21
  -3  -7   6    0.03    0.20
  -3  -7   6   -0.34    0.30
   3   7   6   -0.07    0.20
  -3   7  -6    0.05    0.36
  -4  -7  -6    0.62    0.43
  -4  -7  -6    0.62    0.37
  -4   7   6    1.34    0.43
   4  -7   6    1.89    0.21
   4   7  -6    1.32    0.34
  -4   7   6    1.27    0.45
   4  -7  -6    1.29    0.20
  -4   7  -6    1.31    0.34
  -4  -7   6    1.78    0.31
  -4   7  -6    1.27    0.44
  -4   7  -6    1.32    0.54
  -4  -7   6    1.26    0.40
   4   7   6    1.03    0.25
  -5  -7  -6    4.26    0.65
   5  -7   6    4.13    0.46
   5   7  -6    3.41    0.54
  -5   7   6    2.93    0.70
  -5   7   6    4.29    0.65
  -5  -7  -6    4.68    0.79
   5  -7  -6    4.93    0.46
   5   7   6    4.04    0.52
  -5  -7   6    5.37    0.67
  -5   7  -6    3.65    0.73
  -5  -7   6    4.44    0.63
  -6   7   6    2.53    0.49
   6  -7   6    1.81    0.26
  -6  -7  -6    1.74    0.53
  -6  -7  -6    0.80    0.70
  -6   7   6    1.81    0.42
   6   7  -6    2.64    0.40
   6  -7  -6    1.99    0.25
  -6  -7   6    1.48    0.55
  -6  -7   6    2.28    0.49
   6   7   6    1.92    0.33
  -6   7  -6    1.83    0.61
  -7  -7  -6    4.63    1.06
  -7   7   6    3.98    0.78
   7   7  -6    3.55    0.60
  -7   7   6    4.76    0.67
  -7  -7  -6    6.62    0.84
   7  -7   6    5.55    0.53
  -7   7  -6    3.28    0.83
  -7  -7   6    3.05    0.97
   7   7   6    4.05    0.56
  -7  -7   6    4.71    0.77
   7  -7  -6    5.44    0.51
  -8   7   6    3.66    0.76
  -8  -7  -6    5.21    0.76
   8   7  -6    4.58    0.56
  -8   7   6    2.49    0.73
   8  -7   6    3.63    0.43
  -8  -7  -6    5.17    1.19
   8  -7  -6    4.24    0.43
   8   7   6    2.70    0.50
  -8  -7   6    2.97    1.44
  -8  -7   6    3.70    0.81
  -8   7  -6    2.62    0.89
   9   7  -6    5.91    0.76
  -9   7   6    4.13    1.05
  -9  -7  -6    6.35    1.00
   9  -7   6    6.74    0.66
  -9  -7  -6    3.90    1.50
  -9   7  -6    3.61    1.08
   9   7   6    6.69    0.75
  -9  -7   6    6.80    1.03
  10   7  -6    3.65    0.52
 -10   7   6    2.18    0.93
  10  -7   6    2.64    0.38
 -10  -7  -6    3.79    1.56
 -10  -7  -6    1.75    0.83
  10   7   6    2.83    0.49
 -10   7  -6    3.71    1.06
 -10  -7   6    3.23    0.82
 -11  -7  -6    4.70    1.10
  11  -7   6    4.77    0.56
 -11   7   6    5.65    1.11
 -11  -7  -6    8.34    1.92
  11   7  -6    4.55    0.67
  11   7   6    3.76    0.62
 -11  -7   6    7.64    1.17
 -11   7  -6    3.42    1.37
 -12   7   6   -0.26    0.96
  12   7  -6   -0.09    0.51
  12  -7   6   -0.54    0.31
 -12  -7  -6   -0.16    2.20
 -12  -7  -6    0.14    1.09
 -12   7  -6   -1.34    1.29
 -12  -7   6    0.35    0.84
  12   7   6   -0.12    0.41
   0  -8   6    2.37    0.43
   0   8  -6    2.58    0.47
   0   8   6    2.61    0.41
   0  -8  -6    2.12    0.43
   0  -8   6    2.49    0.32
   1  -8   6    9.23    1.11
  -1  -8  -6   10.23    1.39
   1  -8   6   12.24    1.30
  -1   8   6   11.27    1.31
   1   8  -6   12.80    1.40
  -1  -8  -6   10.20    1.30
   1  -8  -6    9.76    1.39
   1  -8  -6   11.00    1.11
   1   8   6   11.54    1.15
  -1   8  -6   11.54    1.41
  -1  -8   6   12.10    1.13
  -1  -8   6   11.64    1.31
   2  -8   6    2.98    0.47
   2  -8   6    2.49    0.37
  -2  -8  -6    3.46    0.53
  -2  -8  -6    2.92    0.52
  -2   8   6    3.69    0.54
  -2   8  -6    3.95    0.59
  -2  -8   6    3.24    0.47
   2   8   6    3.33    0.43
  -2  -8   6    3.84    0.52
   2  -8  -6    3.48    0.56
   2  -8  -6    4.05    0.38
  -2  -8   6    2.40    0.41
  -3  -8  -6    3.61    0.51
  -3   8   6    1.52    0.50
   3  -8   6    2.57    0.30
  -3  -8  -6    2.11    0.48
   3  -8  -6    2.69    0.30
  -3  -8   6    2.39    0.38
  -3  -8   6    3.17    0.48
   3   8   6    2.09    0.34
  -3   8  -6    1.77    0.51
  -3  -8   6    1.20    0.32
  -4  -8  -6   -0.03    0.37
  -4   8   6   -0.09    0.49
   4  -8   6    0.05    0.16
  -4  -8  -6   -0.03    0.35
  -4   8   6    0.16    0.40
   4   8  -6   -0.26    0.32
   4  -8  -6   -0.18    0.15
  -4  -8   6    0.47    0.40
  -4   8  -6    0.18    0.39
  -4   8  -6   -0.27    0.42
  -4  -8   6    0.10    0.29
   4   8   6    0.11    0.23
  -5  -8  -6    4.96    0.84
   5   8  -6    6.14    0.66
  -5   8   6    5.96    0.82
  -5  -8  -6    5.24    0.78
   5  -8   6    4.80    0.57
  -5   8   6    5.55    0.86
  -5  -8   6    5.38    0.78
   5  -8  -6    5.02    0.57
  -5   8  -6    5.54    0.89
   5   8   6    5.66    0.64
  -5  -8   6    6.54    0.75
   6  -8   6    3.91    0.46
  -6   8   6    4.51    0.65
  -6   8   6    2.85    0.73
  -6  -8  -6    2.77    0.68
   6   8  -6    3.90    0.56
  -6  -8  -6    4.17    0.84
  -6  -8   6    3.14    0.68
  -6   8  -6    4.30    0.79
  -6  -8   6    5.45    0.72
   6  -8  -6    4.94    0.46
   6   8   6    3.95    0.53
  -7   8   6   -0.37    0.49
  -7  -8  -6   -0.15    0.50
   7  -8   6    0.07    0.18
   7   8  -6    0.86    0.38
  -7  -8  -6   -0.03    0.72
  -7   8   6    0.22    0.54
  -7   8  -6    0.07    0.64
   7   8   6    0.00    0.29
  -7  -8   6    0.27    0.57
   7  -8  -6    0.24    0.22
  -8  -8  -6    1.73    0.95
  -8  -8  -6    1.04    0.70
  -8   8   6    0.96    0.59
   8  -8   6    1.44    0.27
   8   8  -6    1.53    0.40
  -8  -8   6    1.02    0.69
   8   8   6    2.00    0.40
  -8   8  -6    2.03    0.73
  -9  -8  -6    4.40    0.82
  -9  -8  -6    0.73    1.23
   9  -8   6    3.16    0.42
  -9   8   6    2.32    0.84
   9   8  -6    3.85    0.58
  -9   8  -6    3.53    0.94
  -9  -8   6    3.14    0.77
   9   8   6    3.75    0.54
  10  -8   6    2.03    0.34
 -10  -8  -6    1.95    0.82
 -10  -8  -6    3.73    1.40
  10   8  -6    2.09    0.49
 -10   8   6    1.63    0.84
 -10   8  -6    1.69    1.00
 -10  -8   6    1.54    0.79
  10   8   6    2.18    0.45
 -11   8   6   -0.21    1.01
 -11  -8  -6    2.10    1.84
  11  -8   6    0.54    0.30
  11   8  -6    0.30    0.53
 -11  -8  -6    1.22    0.90
  11   8   6    0.74    0.46
 -11  -8   6    0.16    0.93
 -11   8  -6   -0.41    1.22
 -12  -8  -6    2.50    1.16
  12  -8   6    2.43    0.46
  12   8  -6    1.35    0.57
 -12  -8  -6    1.89    2.97
 -12   8   6    1.53    1.17
 -12   8  -6    0.52    1.47
 -12  -8   6    1.39    0.94
  12   8   6    1.54    0.54
   0  -9  -6    0.08    0.34
   0  -9   6    0.37    0.35
   0   9  -6    0.19    0.39
   0  -9   6    0.50    0.20
   0   9   6   -0.28    0.37
   1   9  -6    9.35    1.31
  -1  -9  -6    8.28    1.23
  -1  -9  -6   12.30    1.32
  -1   9   6   11.18    1.25
   1  -9   6    9.17    1.20
   1  -9   6    9.17    1.05
   1   9   6   10.18    1.09
  -1  -9   6   10.02    1.06
   1  -9  -6   10.23    1.04
   1  -9  -6   10.40    1.31
  -1   9  -6   11.24    1.34
  -1  -9   6   10.90    1.21
   2  -9   6    1.76    0.42
  -2   9   6    1.41    0.49
   2  -9   6    2.27    0.30
  -2  -9  -6    3.24    0.47
  -2  -9  -6    2.31    0.49
  -2  -9   6    1.22    0.32
  -2  -9   6    2.08    0.47
   2  -9  -6    2.31    0.30
   2   9   6    2.12    0.38
  -2   9  -6    2.18    0.52
  -2  -9   6    1.93    0.37
   2  -9  -6    1.55    0.42
  -3   9   6   -0.07    0.47
  -3  -9  -6    0.20    0.43
   3  -9   6    0.45    0.20
  -3  -9  -6   -0.12    0.38
  -3   9   6    0.70    0.39
  -3  -9   6    0.01    0.44
  -3  -9   6    0.64    0.29
  -3   9  -6    0.51    0.45
   3  -9  -6    0.59    0.21
   3   9   6    0.26    0.31
   4   9  -6    2.60    0.56
  -4   9   6    2.82    0.63
  -4  -9  -6    3.35    0.63
  -4   9   6    4.17    0.72
   4  -9   6    3.06    0.42
  -4  -9  -6    3.83    0.63
  -4  -9   6    4.76    0.67
   4   9   6    3.66    0.50
   4  -9  -6    3.51    0.42
  -4   9  -6    3.91    0.71
  -4  -9   6    4.52    0.56
  -4   9  -6    3.49    0.69
   5   9  -6   13.67    1.49
   5  -9   6   16.06    1.43
  -5  -9  -6   13.98    1.72
  -5   9   6   14.89    1.85
  -5   9   6   14.68    1.73
  -5  -9  -6   11.61    1.79
   5   9   6   14.22    1.47
   5  -9  -6   14.27    1.41
  -5   9  -6   13.32    1.83
  -5  -9   6   13.53    1.69
  -5  -9   6   13.30    1.76
  -6   9   6    5.61    0.92
   6   9  -6    4.88    0.73
  -6   9   6    4.97    0.95
  -6  -9  -6    5.01    0.95
   6  -9   6    6.13    0.64
  -6  -9  -6    5.31    0.89
  -6  -9   6    5.01    0.88
  -6   9  -6    5.42    1.01
   6   9   6    7.86    0.74
   6  -9  -6    6.70    0.65
  -7  -9  -6    2.61    0.62
   7   9  -6    0.89    0.43
   7  -9   6    1.72    0.28
  -7  -9  -6    0.87    0.75
  -7   9   6    1.50    0.62
  -7  -9   6    0.84    0.59
   7   9   6    1.80    0.42
  -7   9  -6    1.59    0.80
   8   9  -6    2.74    0.51
  -8  -9  -6    2.22    0.90
  -8   9   6    1.48    0.78
   8  -9   6    2.58    0.35
  -8  -9  -6    1.30    0.72
   8   9   6    1.81    0.44
  -8  -9   6    1.68    0.69
  -8   9  -6    2.79    0.88
  -9  -9  -6   -0.46    0.73
  -9   9   6    1.27    0.87
   9   9  -6    1.82    0.44
   9  -9   6    1.28    0.29
  -9  -9  -6   -0.38    1.05
   9   9   6    1.04    0.43
  -9  -9   6    1.07    0.78
  -9   9  -6    1.28    0.93
 -10  -9  -6    0.08    1.29
 -10  -9  -6    1.25    0.83
 -10   9   6    0.85    0.88
  10   9  -6    1.42    0.53
  10  -9   6    1.56    0.34
 -10  -9   6    1.29    0.79
  10   9   6    0.84    0.47
 -10   9  -6    1.83    1.10
  11   9  -6   -0.21    0.47
 -11   9   6   -0.30    1.04
 -11  -9  -6    0.68    2.37
 -11  -9  -6   -0.03    0.84
  11  -9   6   -0.06    0.38
  11   9   6   -0.29    0.50
 -11  -9   6   -0.41    0.90
 -11   9  -6   -0.81    1.11
   0  10   6    0.01    0.38
   0 -10   6    0.00    0.24
   0 -10   6   -0.09    0.40
   0 -10  -6   -0.14    0.34
   0  10  -6   -0.08    0.46
   0  10   6   -0.86    0.40
  -1 -10  -6    2.06    0.52
  -1  10   6    4.23    0.59
  -1 -10  -6    3.47    0.62
   1 -10   6    3.70    0.53
   1 -10   6    2.28    0.39
   1  10  -6    2.57    0.61
   1 -10  -6    3.60    0.57
  -1 -10   6    2.04    0.57
  -1 -10   6    2.00    0.40
  -1  10  -6    3.76    0.63
   1  10   6    3.58    0.51
   2 -10   6    0.01    0.38
   2 -10   6    0.04    0.24
  -2  10   6   -0.05    0.47
  -2 -10  -6   -0.17    0.37
  -2 -10  -6    0.13    0.40
   2  10   6    0.19    0.36
  -2 -10   6   -0.29    0.48
  -2  10  -6   -0.04    0.48
  -2 -10   6    0.02    0.29
   2 -10  -6   -0.21    0.25
   2 -10  -6   -0.04    0.38
  -3  10   6    4.20    0.83
  -3 -10  -6    6.51    0.82
  -3  10   6    6.14    0.89
  -3 -10  -6    4.14    0.81
   3 -10   6    5.45    0.60
  -3 -10   6    5.81    0.77
  -3  10  -6    4.39    0.87
   3 -10  -6    5.24    0.60
   3  10   6    5.63    0.67
  -3  10  -6    5.93    0.85
  -3 -10   6    5.96    0.81
   4 -10   6    0.12    0.22
   4  10  -6   -0.72    0.41
  -4 -10  -6   -0.18    0.45
  -4  10   6    0.07    0.46
  -4  10   6    0.16    0.65
  -4 -10  -6   -0.51    0.47
   4 -10  -6    0.39    0.24
  -4  10  -6   -0.03    0.59
  -4 -10   6    1.32    0.53
   4  10   6    0.23    0.36
  -4 -10   6    0.17    0.45
  -5 -10  -6    9.76    1.31
  -5 -10  -6    9.19    1.36
  -5  10   6    7.31    1.37
   5  10  -6    9.57    1.13
  -5  10   6   11.69    1.39
   5 -10   6    9.18    1.04
   5  10   6   11.66    1.10
  -5  10  -6   13.38    1.45
  -5 -10   6   11.54    1.34
   5 -10  -6   10.46    1.05
   6 -10   6    2.24    0.34
   6  10  -6    1.45    0.51
  -6  10   6    2.44    0.71
  -6 -10  -6    1.02    0.63
  -6 -10  -6    2.69    0.66
  -6 -10   6    3.68    0.68
  -6  10  -6    1.58    0.79
   6  10   6    2.62    0.49
   7  10  -6    2.57    0.58
  -7  10   6    1.85    0.85
   7 -10   6    3.57    0.43
  -7 -10  -6    3.39    0.81
  -7 -10  -6    2.84    0.80
  -7 -10   6    3.21    0.74
  -7  10  -6    2.68    0.90
   7  10   6    3.03    0.51
   8 -10   6    1.20    0.32
  -8 -10  -6    0.54    0.71
  -8 -10  -6    2.60    0.86
   8  10  -6    1.66    0.48
  -8  10   6    0.66    0.77
  -8  10  -6    0.09    0.88
  -8 -10   6    2.22    0.73
   8  10   6    1.00    0.45
   9  10  -6    0.62    0.57
   9 -10   6    1.55    0.37
  -9 -10  -6    1.98    0.86
  -9 -10  -6    0.81    1.16
  -9  10   6    1.55    0.94
   9  10   6    0.62    0.46
  -9 -10   6    1.94    0.82
  -9  10  -6    0.91    0.98
 -10 -10  -6    4.26    1.09
 -10  10   6    3.74    1.06
  10 -10   6    3.71    0.56
  10  10  -6    4.39    0.71
  10  10   6    3.65    0.63
 -10  10  -6    2.61    1.29
 -10 -10   6    4.66    1.00
   0 -11   6    0.23    0.42
   0  11  -6   -0.05    0.56
   0  11   6    0.07    0.48
   0  11   6   -0.18    0.48
   0 -11   6    0.26    0.30
   0 -11  -6   -0.03    0.38
   1  11  -6    7.86    1.16
   1 -11   6    8.05    0.87
  -1 -11  -6    9.22    1.10
  -1 -11  -6    8.60    1.08
   1 -11   6    8.26    1.03
  -1  11   6    7.59    1.06
   1 -11  -6    6.48    1.07
   1  11   6    8.43    0.94
  -1 -11   6    8.93    1.06
  -1  11  -6    8.09    1.17
  -1 -11   6    6.74    0.86
  -2 -11  -6   11.78    1.66
   2 -11   6   14.49    1.42
   2 -11   6   13.80    1.63
  -2 -11  -6   12.52    1.76
  -2  11   6   15.50    1.69
  -2 -11   6   14.90    1.68
  -2  11  -6   13.61    1.79
   2 -11  -6   14.53    1.41
   2 -11  -6   13.93    1.76
   2  11   6   13.64    1.46
  -2 -11   6   12.54    1.42
  -3 -11  -6    1.94    0.62
  -3 -11  -6    1.56    0.53
  -3  11   6    1.35    0.57
   3  11  -6    1.33    0.60
   3 -11   6    2.00    0.36
  -3  11   6    1.04    0.64
  -3  11  -6    1.17    0.67
   3  11   6    2.12    0.49
  -3 -11   6    1.16    0.60
  -3 -11   6    2.49    0.61
   3 -11  -6    2.37    0.36
  -4  11   6    0.10    0.75
  -4 -11  -6   -1.06    0.57
  -4 -11  -6   -0.05    0.48
   4  11  -6    0.04    0.47
  -4  11   6    0.07    0.63
   4 -11   6    0.57    0.29
  -4  11  -6   -0.08    0.62
   4  11   6    0.80    0.42
   4 -11  -6    0.23    0.33
  -4 -11   6    0.64    0.54
  -5  11   6    8.76    1.51
  -5 -11  -6    9.07    1.24
   5 -11   6    8.51    0.98
   5  11  -6   10.71    1.12
  -5 -11  -6    8.57    1.31
  -5  11   6    9.92    1.39
  -5  11  -6    8.48    1.38
  -5 -11   6   10.14    1.25
   5  11   6   10.49    1.07
   6  11  -6    3.69    0.72
  -6 -11  -6    4.55    0.87
  -6  11   6    4.66    0.99
  -6 -11  -6    5.43    0.86
   6 -11   6    4.45    0.56
  -6 -11   6    5.20    0.87
   6  11   6    4.64    0.68
  -6  11  -6    4.74    1.04
  -7 -11  -6    1.49    0.72
  -7 -11  -6    1.85    0.78
   7  11  -6    1.80    0.53
   7 -11   6    1.76    0.38
  -7  11   6    1.79    0.83
  -7  11  -6    0.70    0.87
   7  11   6    2.22    0.56
  -7 -11   6    1.39    0.79
  -8 -11  -6    2.84    1.02
  -8 -11  -6    1.47    0.86
  -8  11   6    0.31    0.86
   8  11  -6    1.19    0.53
   8 -11   6    0.71    0.37
  -8 -11   6    0.20    0.86
   8  11   6    0.80    0.44
  -8  11  -6    0.22    0.97
   9  11  -6   -0.37    0.53
  -9  11   6   -0.18    0.89
  -9 -11  -6    0.25    0.85
   9 -11   6    0.68    0.41
  -9  11  -6   -1.38    1.07
   9  11   6    0.37    0.46
  -9 -11   6    0.77    0.80
 -10 -11  -6    4.18    1.13
  10  11  -6    3.39    0.62
 -10  11   6    1.41    1.09
  10 -11   6    1.64    0.64
 -10  11  -6    1.86    1.30
  10  11   6    2.05    0.59
 -10 -11   6    1.55    0.95
   0  12   6    0.19    0.53
   0  12  -6    0.49    0.69
   0 -12   6    0.04    0.32
   0 -12  -6    0.02    0.45
   0  12   6    0.03    0.54
   0 -12   6   -0.20    0.52
  -1 -12  -6    0.76    0.51
   1 -12   6    0.49    0.34
   1 -12   6   -0.11    0.52
  -1  12   6   -0.11    0.57
   1  12  -6    0.35    0.80
  -1  12   6    0.17    0.63
  -1 -12  -6   -0.76    0.56
  -1 -12   6    1.31    0.54
  -1 -12   6    0.52    0.38
   1 -12  -6    0.92    0.50
   1  12   6    0.53    0.51
  -1  12  -6    0.02    0.69
  -2 -12  -6    0.10    0.58
   2 -12   6   -0.23    0.32
  -2 -12  -6    0.77    0.50
   2 -12   6   -0.11    0.61
  -2  12   6   -0.05    0.65
  -2 -12   6   -0.02    0.35
  -2  12  -6    0.78    0.68
   2  12   6    0.64    0.50
   2 -12  -6   -0.07    0.35
  -2 -12   6    0.50    0.59
  -3 -12  -6    5.39    0.79
   3 -12   6    5.10    0.56
  -3  12   6    2.41    0.87
  -3 -12  -6    3.85    0.78
  -3  12   6    3.61    0.88
   3  12  -6    2.74    0.77
   3 -12  -6    4.32    0.60
  -3 -12   6    3.61    0.81
  -3  12  -6    3.04    0.88
   3  12   6    4.54    0.67
  -4  12   6    0.11    0.69
  -4  12   6    0.80    1.02
  -4 -12  -6   -0.47    0.56
   4  12  -6    0.58    0.58
   4 -12   6    0.11    0.32
  -4 -12  -6    0.64    0.59
  -4 -12   6    0.70    0.69
   4  12   6    0.39    0.43
  -4  12  -6    0.25    0.73
   5 -12   6    0.16    0.33
  -5 -12  -6   -0.43    0.62
  -5  12   6    0.07    0.67
  -5 -12  -6   -0.11    0.59
   5  12  -6    0.20    0.55
  -5 -12   6    1.60    0.68
   5  12   6    0.28    0.43
  -5  12  -6   -0.80    0.75
   6 -12   6    1.70    0.41
  -6 -12  -6    2.36    0.76
   6  12  -6    2.30    0.56
  -6 -12  -6    1.97    0.76
  -6  12   6    2.53    0.84
   6  12   6    2.79    0.57
  -6  12  -6    2.30    0.97
  -6 -12   6    1.02    0.77
  -7 -12  -6    0.68    0.97
   7 -12   6   -0.16    0.38
  -7 -12  -6   -0.15    0.82
  -7  12   6   -0.38    0.74
   7  12  -6    0.72    0.54
  -7 -12   6   -0.19    0.80
   7  12   6    0.11    0.54
  -7  12  -6    1.16    1.04
  -8  12   6    1.17    0.99
  -8 -12  -6    1.09    0.84
   8 -12   6    1.68    0.46
   8  12  -6    1.02    0.55
   8  12   6    0.35    0.57
  -8  12  -6    1.16    1.11
  -8 -12   6    1.82    0.81
  -9 -12  -6    0.35    0.91
   9 -12   6    0.02    0.64
  -9  12   6    0.10    1.08
   9  12  -6   -0.25    0.61
  -9 -12   6    1.01    1.00
   9  12   6   -0.07    0.56
  -9  12  -6    0.98    1.21
   0 -13   6    0.14    0.65
   0  13   6   -0.40    0.60
   0 -13  -6   -0.54    0.48
   0 -13   6   -0.26    0.39
   0  13   6   -0.81    0.68
   0  13  -6   -0.28    1.01
  -1 -13  -6    5.00    0.88
  -1  13   6    6.53    0.92
   1 -13   6    5.66    0.94
  -1  13   6    7.33    0.97
   1 -13   6    5.39    0.68
   1 -13  -6    5.40    0.89
  -1 -13   6    4.58    0.72
  -1 -13   6    5.17    0.89
   1  13   6    5.83    0.83
  -1  13  -6    6.13    1.15
  -2  13   6    7.41    1.31
  -2 -13  -6    9.55    1.21
   2 -13   6    7.84    0.96
  -2 -13  -6   10.10    1.21
  -2  13   6    7.74    1.25
  -2 -13   6    8.21    0.96
   2  13   6    6.79    1.02
  -2  13  -6    7.09    1.33
  -2 -13   6   11.38    1.24
   3  13  -6    0.18    0.62
  -3  13   6    0.40    0.94
  -3 -13  -6   -0.04    0.61
  -3 -13  -6    0.14    0.59
   3 -13   6    0.69    0.39
  -3  13   6    0.77    0.80
   3  13   6   -0.36    0.53
  -3 -13   6    1.40    0.72
  -3  13  -6    0.19    0.80
  -4 -13  -6    0.92    0.71
   4 -13   6    0.91    0.39
  -4  13   6    0.62    0.82
  -4 -13  -6    1.05    0.74
   4  13  -6   -0.31    0.67
   4  13   6    0.62    0.49
  -4  13  -6    0.37    0.85
  -4 -13   6    0.64    0.74
   5 -13   6   -0.10    0.39
  -5 -13  -6    0.27    0.77
  -5  13   6   -0.26    0.86
   5  13  -6    0.39    0.63
  -5 -13  -6   -0.18    0.78
  -5 -13   6    0.10    0.74
   5  13   6    0.31    0.58
  -5  13  -6   -0.57    0.85
  -6 -13  -6    0.07    0.85
  -6  13   6    0.62    0.90
   6 -13   6    0.33    0.44
  -6 -13  -6   -0.03    0.97
   6  13  -6    0.56    0.66
  -6  13  -6    0.08    1.03
   6  13   6   -0.40    0.57
  -6 -13   6    0.98    0.85
  -7 -13  -6    4.19    1.06
   7 -13   6    4.14    0.67
  -7  13   6    3.95    1.14
   7  13  -6    3.03    0.81
  -7  13  -6    4.30    1.33
   7  13   6    4.94    0.79
  -7 -13   6    5.60    1.05
  -8  13   6    0.69    0.96
   8 -13   6    0.60    0.66
   8  13  -6    0.34    0.61
  -8 -13  -6   -0.35    1.00
  -8 -13   6    1.92    0.96
  -8  13  -6    0.94    1.15
   8  13   6    0.62    0.61
   0 -14   6    2.48    0.78
   0  14   6    3.95    0.83
   0  14   6    2.61    0.81
   0 -14  -6    3.84    0.78
   0 -14   6    2.50    0.57
   1 -14   6    9.50    1.60
  -1  14   6   11.71    1.48
  -1  14   6   11.68    1.41
   1 -14   6    9.41    1.12
  -1 -14  -6   10.38    1.41
   1  14   6   11.15    1.24
  -1 -14   6   11.14    1.39
   1  14   6    8.90    1.36
  -1 -14   6    8.48    1.13
  -2 -14  -6    1.42    0.65
  -2  14   6    0.69    0.88
  -2  14   6   -0.28    0.93
   2 -14   6    0.82    0.49
  -2 -14  -6   -0.64    0.80
   2  14   6    0.42    0.64
  -2 -14   6    0.37    0.79
  -2  14  -6    0.40    1.15
   3 -14   6    7.95    0.97
   3  14  -6    6.91    1.20
  -3 -14  -6    8.84    1.28
  -3 -14  -6    6.84    1.33
  -3  14   6    9.98    1.42
  -3 -14   6   10.17    1.31
   3  14   6    8.61    1.09
  -3  14  -6    8.45    1.49
   4  14  -6    1.28    0.74
  -4  14   6    1.45    0.85
   4 -14   6   -0.38    0.50
  -4 -14  -6    0.08    0.79
  -4 -14  -6    0.69    0.86
   4  14   6    1.24    0.66
  -4 -14   6    2.00    0.87
  -4  14  -6    1.12    1.05
  -5 -14  -6   -0.19    0.77
   5 -14   6    0.13    0.50
  -5  14   6    0.68    1.01
   5  14  -6   -0.01    0.63
   5  14   6   -0.13    0.61
  -5  14  -6   -0.62    1.07
  -5 -14   6    0.03    0.95
   6 -14   6    1.70    0.58
   6  14  -6    1.49    0.65
  -6  14   6    0.66    1.08
  -6 -14  -6    2.71    0.87
  -6 -14   6    1.17    0.98
  -6  14  -6    1.62    1.24
   6  14   6    1.21    0.72
  -7 -14  -6    0.03    0.88
  -7  14   6   -0.30    1.02
  -7  14  -6    0.07    1.31
  -7 -14   6    1.12    0.98
   0 -15   6    0.36    0.56
   0  15   6   -0.17    0.87
   0 -15  -6   -0.96    0.71
   0  15   6   -0.68    1.15
   0 -15   6   -0.24    1.07
  -1 -15  -6   -0.03    0.75
  -1  15   6   -0.17    0.99
  -1  15   6    0.95    1.00
   1 -15   6    0.41    0.54
  -1 -15   6    0.70    0.89
   1  15   6   -0.12    0.90
  -1 -15   6    0.23    0.48
   1  15   6   -0.28    0.87
  -2  15   6   14.04    1.96
  -2  15   6   12.24    1.75
   2 -15   6   10.53    1.27
   2  15  -6   11.48    1.50
  -2 -15  -6   11.17    1.65
   2  15   6    9.36    1.38
  -2 -15   6   13.87    1.64
  -3 -15  -6   -0.15    0.97
  -3  15   6    0.27    1.01
   3 -15   6   -0.29    0.56
   3  15  -6   -0.65    0.81
  -3 -15  -6    0.49    0.96
  -3 -15   6   -0.19    0.89
   3  15   6   -0.53    0.75
  -3  15  -6    0.32    1.49
   4 -15   6    0.27    0.58
  -4  15   6   -0.19    1.10
  -4 -15  -6   -1.11    0.96
   4  15  -6   -0.54    0.78
  -4 -15   6    0.38    0.96
   4  15   6    0.30    0.74
  -4  15  -6    0.40    1.33
   5 -15   6   -0.36    0.64
  -5 -15  -6   -0.21    0.88
   5  15  -6   -0.58    0.66
  -5  15   6   -0.50    1.20
   5  15   6    0.08    0.73
  -5  15  -6   -1.05    1.21
  -5 -15   6    0.12    1.00
   0  16   6    2.26    1.11
   0 -16   6    2.72    0.64
  -1  16   6   -0.11    1.17
   1 -16   6    0.02    0.66
  -1  16   6    0.06    1.37
  -1 -16  -6    0.40    1.03
   1  16   6    0.72    1.06
  -1 -16   6    0.22    1.32
  -2 -16  -6    0.15    1.27
   2 -16   6    0.07    0.66
   2  16  -6   -0.11    0.98
  -2  16   6   -0.50    1.10
   2  16   6   -0.80    1.05
   2  16   6    0.15    0.97
  -2 -16   6    0.52    1.04
   0   0  -7    0.15    0.06
   0   0  -7    0.21    0.22
   0   0   7    0.23    0.48
   0   0   7    0.21    0.04
   0   0   7    0.16    0.13
  -1   0   7    0.23    0.11
   1   0  -7    0.02    0.12
   1   0   7    0.02    0.04
   1   0   7   -0.21    0.13
  -1   0  -7    0.63    0.46
   1   0  -7   -0.04    0.07
  -1   0   7   -0.39    0.21
  -1   0   7   -0.08    0.06
   2   0   7    0.01    0.11
  -2   0  -7    1.50    0.54
   2   0  -7   -0.12    0.13
  -2   0   7   -0.02    0.11
   2   0  -7   -0.12    0.13
   2   0   7   -0.18    0.06
   3   0  -7    0.08    0.10
  -3   0   7    0.43    0.14
  -3   0  -7   -0.02    0.16
  -3   0   7    0.18    0.17
  -3   0  -7    1.82    0.50
   3   0   7    0.06    0.08
  -4   0  -7    1.89    0.64
  -4   0   7    0.11    0.21
   4   0   7   -0.01    0.10
   4   0  -7    0.10    0.11
  -4   0   7    0.27    0.18
  -4   0  -7   -0.23    0.21
  -5   0  -7    0.76    0.67
  -5   0   7   -0.01    0.27
  -5   0  -7    0.20    0.26
   5   0   7    0.24    0.12
  -5   0   7    0.19    0.23
   5   0  -7    0.06    0.13
  -6   0  -7   -0.10    0.31
  -6   0   7    0.15    0.25
  -6   0   7    0.28    0.32
  -6   0  -7    1.62    0.69
   6   0  -7   -0.16    0.13
   6   0   7   -0.08    0.11
  -7   0  -7    1.28    0.75
   7   0   7    0.63    0.17
   7   0  -7    0.69    0.17
  -7   0   7    0.91    0.37
  -7   0   7   -0.11    0.32
  -7   0  -7    0.57    0.37
  -8   0   7   -0.14    0.40
  -8   0  -7   -0.62    0.84
   8   0  -7   -0.11    0.17
  -8   0   7   -0.29    0.42
  -8   0  -7    0.29    0.45
   8   0   7   -0.17    0.16
  -9   0  -7   -0.54    1.15
   9   0   7    0.16    0.19
   9   0  -7    0.20    0.21
  -9   0   7    0.19    0.56
  -9   0   7    0.02    0.48
  -9   0  -7   -0.11    0.54
 -10   0   7    0.36    0.60
  10   0  -7    0.50    0.26
 -10   0  -7   -1.45    1.41
  10   0   7   -0.01    0.23
 -10   0   7   -0.18    0.72
 -10   0  -7    0.70    0.77
 -11   0   7   -0.35    0.70
  11   0   7   -0.04    0.24
 -11   0  -7   -1.86    1.66
  11   0  -7    0.02    0.28
 -11   0   7   -0.58    0.92
  12   0  -7    0.00    0.34
  12   0   7   -0.18    0.27
 -12   0   7    0.13    0.91
 -12   0  -7    0.09    1.90
 -12   0   7    0.07    1.21
  13   0   7   -0.09    0.35
 -13   0   7   -2.06    1.55
  13   0  -7   -0.25    0.43
 -13   0  -7   -8.70    2.10
   0   1  -7    0.32    0.32
   0  -1   7    0.06    0.09
   0  -1   7    0.05    0.05
   0  -1  -7   -0.63    0.18
   0  -1  -7   -0.01    0.07
   0   1   7   -0.09    0.04
   0   1   7    0.06    0.15
   0  -1   7    0.20    0.44
  -1   1   7   25.19    2.77
   1  -1   7   24.50    2.43
  -1   1   7   25.02    2.43
   1  -1   7   25.28    2.76
   1   1  -7   24.53    2.98
  -1  -1  -7   24.54    3.03
  -1  -1   7   24.84    2.43
  -1  -1   7   23.96    2.98
  -1   1  -7   25.61    2.78
  -1   1  -7   26.21    3.04
   1  -1  -7   24.56    2.43
   1  -1  -7   24.99    2.99
  -1  -1   7   25.77    2.76
   1   1   7   24.42    2.76
   1   1   7   24.62    2.43
  -2   1   7  139.34   15.00
  -2  -1  -7  137.33   16.27
   2  -1   7  133.30   13.26
   2  -1   7  134.96   14.99
   2  -1  -7  134.10   13.26
  -2  -1   7  134.46   16.21
  -2  -1   7  135.39   15.00
  -2  -1   7  138.55   13.26
  -2  -1   7  135.42   16.21
   2  -1  -7  134.33   16.22
  -2   1  -7  137.49   16.25
   2   1   7  133.74   13.26
   2  -1  -7  136.55   13.26
   3   1  -7    3.28    0.40
   3  -1   7    3.65    0.39
   3  -1   7    4.04    0.44
  -3  -1  -7    2.09    0.72
   3  -1   7    4.88    0.50
  -3   1   7    3.74    0.51
  -3  -1  -7    3.57    0.48
  -3   1   7    4.99    0.49
  -3   1   7    3.79    0.46
  -3   1  -7    4.31    0.65
   3  -1  -7    3.97    0.39
   3   1   7    3.72    0.39
  -3  -1   7    3.24    0.49
  -3  -1   7    3.74    0.47
  -4   1   7   16.22    1.79
   4   1  -7   15.65    1.58
  -4  -1  -7   17.52    1.81
   4  -1   7   15.61    1.57
  -4   1   7   17.43    1.96
  -4  -1  -7   17.97    2.13
  -4  -1   7   15.40    1.81
  -4  -1   7   16.34    1.95
  -4   1  -7   15.60    1.79
   4  -1  -7   15.26    1.57
   4   1   7   15.95    1.58
  -4   1  -7   16.84    2.05
  -5   1   7    6.25    0.79
  -5   1   7    5.62    0.86
  -5  -1  -7    5.70    0.81
   5   1  -7    5.77    0.68
  -5  -1  -7    6.10    1.17
   5  -1   7    6.33    0.67
  -5   1  -7    5.31    1.01
  -5  -1   7    7.39    0.81
  -5   1  -7    6.61    0.78
  -5  -1   7    7.39    0.87
   5  -1  -7    7.13    0.67
   5   1   7    7.63    0.68
  -6  -1  -7    2.84    0.93
   6  -1   7    2.73    0.30
  -6   1   7    2.45    0.40
  -6  -1  -7    2.47    0.47
   6   1  -7    2.06    0.31
  -6   1   7    2.22    0.46
  -6  -1   7    3.33    0.50
   6  -1  -7    2.95    0.30
   6   1   7    2.48    0.31
  -6   1  -7    2.63    0.42
  -6  -1   7    3.19    0.45
  -6   1  -7    3.13    0.64
   7   1  -7   19.65    1.94
   7  -1   7   18.72    1.93
  -7   1   7   20.73    2.43
  -7   1   7   20.28    2.22
  -7  -1  -7   18.06    2.61
  -7  -1  -7   20.42    2.23
  -7  -1   7   17.15    2.42
  -7   1  -7   18.74    2.53
   7  -1  -7   20.47    1.93
  -7   1  -7   21.78    2.22
   7   1   7   17.67    1.93
  -7  -1   7   20.56    2.24
   8   1  -7    9.13    0.87
  -8   1   7    8.28    1.17
  -8  -1  -7   10.41    1.08
  -8  -1  -7    8.41    1.49
  -8   1   7    7.83    1.05
   8  -1   7    6.63    0.85
  -8  -1   7    9.50    1.07
  -8   1  -7   11.43    1.47
   8   1   7    8.35    0.87
  -8   1  -7    9.30    1.05
   8  -1  -7    8.37    0.86
  -8  -1   7    8.63    1.21
   9   1  -7    0.96    0.26
  -9   1   7    0.38    0.53
  -9   1   7    1.73    0.62
  -9  -1  -7    2.06    0.57
  -9  -1  -7    2.54    1.29
   9  -1   7    1.17    0.22
  -9   1  -7    1.66    0.62
   9   1   7    1.07    0.26
  -9   1  -7    1.38    0.93
  -9  -1   7    0.39    0.65
   9  -1  -7    1.55    0.24
  -9  -1   7    1.59    0.50
 -10  -1  -7    4.45    1.81
  10  -1   7    8.17    0.85
  10   1  -7    7.20    0.86
 -10   1   7    8.89    1.28
 -10   1   7    6.81    1.12
 -10  -1  -7    8.11    1.15
  10  -1  -7    8.88    0.86
  10   1   7    8.59    0.87
 -10   1  -7    9.68    1.71
 -10  -1   7    7.54    1.15
 -10  -1   7    7.40    1.34
 -11   1   7    6.65    1.30
  11   1  -7    7.02    0.77
  11  -1   7    7.58    0.75
 -11  -1  -7    5.36    1.26
 -11   1   7    5.66    1.11
 -11  -1  -7    1.84    1.83
 -11  -1   7    6.04    1.08
  11   1   7    7.29    0.76
  11  -1  -7    7.19    0.76
 -11   1  -7    4.16    1.74
 -11  -1   7    5.03    1.38
 -12   1   7    3.89    1.24
 -12   1   7    3.09    1.16
  12  -1   7    4.06    0.50
  12   1  -7    4.02    0.56
 -12  -1  -7    3.56    2.00
  12   1   7    3.71    0.55
 -12  -1   7    4.26    1.01
 -12  -1   7    4.10    1.62
 -12   1  -7    3.66    2.00
  12  -1  -7    4.35    0.54
 -13  -1  -7   -2.69    2.38
  13  -1   7    0.88    0.36
 -13   1   7   -1.05    1.36
  13   1  -7    1.52    0.45
 -13  -1   7   -3.37    2.02
 -13   1  -7   -2.85    2.15
 -13  -1   7    1.22    1.20
  13  -1  -7    0.59    0.48
  13   1   7    0.51    0.39
   0   2   7  248.24   23.85
   0   2   7  246.56   26.97
   0  -2   7  249.27   23.85
   0  -2  -7  238.49   23.85
   0  -2  -7  244.45   29.17
   0  -2   7  241.31   29.16
   0   2  -7  240.96   29.17
   0  -2   7  242.01   26.97
   1  -2   7   34.83    3.46
  -1  -2  -7   34.91    4.27
  -1   2   7   35.28    3.93
   1   2  -7   36.83    4.23
  -1   2   7   35.78    3.46
   1  -2   7   35.21    3.91
  -1  -2   7   33.87    3.92
  -1   2  -7   35.39    4.26
  -1   2  -7   35.33    3.92
   1   2   7   34.14    3.92
   1  -2  -7   36.12    4.24
  -1  -2   7   35.16    4.23
   1   2   7   34.04    3.46
  -1  -2   7   36.59    3.47
  -2  -2  -7   12.28    1.19
   2  -2   7    9.88    1.02
  -2  -2  -7    9.63    1.35
  -2   2   7   12.12    1.18
   2  -2   7    9.80    1.15
  -2  -2   7   10.75    1.03
  -2   2  -7   10.22    1.30
   2  -2  -7    8.60    1.26
   2   2   7   10.60    1.02
  -2   2  -7   10.93    1.16
  -2  -2   7   10.72    1.24
  -2  -2   7    9.90    1.24
  -2  -2   7   11.74    1.18
   3  -2   7  426.23   47.63
  -3  -2  -7  423.25   51.57
   3  -2   7  433.22   42.13
  -3   2   7  430.40   47.64
  -3   2   7  446.61   42.13
  -3  -2  -7  424.49   47.64
   3  -2   7  436.00   47.63
   3   2  -7  450.26   51.52
  -3   2   7  425.34   51.53
   3   2  -7  434.39   42.14
  -3  -2   7  423.73   47.64
  -3   2  -7  425.80   51.54
   3   2   7  429.21   42.13
  -3  -2   7  432.04   51.52
   3  -2  -7  419.32   42.12
  -4   2   7    0.31    0.24
   4   2  -7    0.09    0.16
  -4  -2  -7    0.51    0.70
   4  -2   7    0.10    0.08
  -4  -2  -7    0.28    0.27
  -4   2   7    0.48    0.17
   4  -2   7   -0.28    0.16
  -4  -2   7   -0.09    0.25
  -4  -2   7   -0.35    0.27
  -4   2  -7    0.27    0.35
   4  -2  -7   -0.04    0.08
   4   2   7   -0.08    0.12
  -5  -2  -7   52.16    5.61
   5  -2   7   51.73    4.94
  -5  -2  -7   49.43    6.18
   5   2  -7   48.97    4.95
  -5   2   7   48.88    6.06
   5  -2   7   52.12    5.59
  -5   2   7   51.01    5.59
  -5  -2   7   49.55    5.61
  -5   2  -7   49.82    5.58
   5  -2  -7   50.05    4.94
  -5   2  -7   53.48    6.11
   5   2   7   49.06    4.94
  -5  -2   7   49.53    6.07
  -6   2   7   14.55    1.70
   6   2  -7   14.47    1.50
  -6  -2  -7   11.51    2.04
  -6  -2  -7   14.74    1.72
   6  -2   7   14.24    1.48
  -6   2   7   15.43    1.86
  -6   2  -7   14.74    1.94
  -6   2  -7   15.98    1.69
  -6  -2   7   17.22    1.89
  -6  -2   7   15.42    1.73
   6   2   7   16.44    1.49
   6  -2  -7   14.04    1.48
   7  -2   7    4.40    0.51
  -7   2   7    6.37    0.66
  -7   2   7    3.75    0.73
  -7  -2  -7    4.39    0.69
  -7  -2  -7    2.68    1.10
   7   2  -7    5.38    0.55
  -7  -2   7    5.83    0.71
  -7   2  -7    4.18    0.64
   7   2   7    5.15    0.53
  -7   2  -7    3.97    0.85
  -7  -2   7    6.25    0.80
   7  -2  -7    4.77    0.51
  -8   2   7    0.67    0.40
  -8   2   7    0.52    0.48
   8   2  -7    0.87    0.24
  -8  -2  -7    0.36    0.48
  -8  -2  -7    4.85    1.24
   8  -2   7    0.58    0.18
  -8  -2   7    1.41    0.43
  -8   2  -7    0.08    0.43
  -8  -2   7    0.96    0.64
  -8   2  -7   -0.63    0.64
   8   2   7    0.27    0.19
   8  -2  -7    1.05    0.18
  -9  -2  -7    5.08    1.64
   9  -2   7    7.16    0.73
  -9  -2  -7    7.97    1.01
  -9   2   7    6.50    0.96
   9   2  -7    7.24    0.75
  -9   2   7    7.27    1.06
   9   2   7    6.15    0.74
  -9   2  -7    5.91    1.20
  -9  -2   7    6.48    0.98
   9  -2  -7    7.35    0.72
  -9  -2   7    5.17    1.22
  10  -2   7    8.34    0.96
 -10  -2  -7    8.07    1.97
 -10  -2  -7    9.88    1.29
 -10   2   7    7.30    1.34
 -10   2   7   11.81    1.26
  10   2  -7    8.44    0.98
  10   2   7    9.27    0.99
 -10  -2   7   11.12    1.29
  10  -2  -7   10.82    0.98
 -10  -2   7   10.07    1.64
 -10   2  -7   10.91    1.66
  11  -2   7    2.06    0.36
 -11   2   7    1.86    0.87
 -11   2   7    2.32    0.86
 -11  -2  -7    1.49    0.90
 -11  -2  -7    1.20    1.58
  11   2  -7    2.64    0.44
 -11  -2   7    1.46    1.46
  11   2   7    3.27    0.43
  11  -2  -7    2.73    0.37
 -11  -2   7    2.33    0.79
 -11   2  -7    2.80    1.37
  12   2  -7    0.06    0.39
  12  -2   7    0.08    0.26
 -12   2   7   -1.14    1.01
 -12  -2  -7    0.28    2.08
  12   2   7   -0.19    0.35
 -12  -2   7    0.57    0.87
 -12  -2   7   -2.67    1.96
  12  -2  -7    0.02    0.35
 -12   2  -7   -3.78    1.65
 -13   2   7    0.63    1.38
 -13  -2  -7   -1.98    2.37
  13   2  -7    1.08    0.45
  13  -2   7    0.67    0.35
  13   2   7    0.56    0.36
 -13  -2   7    0.88    1.07
 -13   2  -7   -4.84    2.02
 -13  -2   7   -5.43    3.03
   0  -3  -7    0.04    0.20
   0  -3   7   -0.11    0.08
   0  -3   7   -0.43    0.15
   0   3  -7   -0.16    0.17
   0  -3   7   -0.02    0.22
   0  -3  -7   -0.15    0.18
   0   3   7    0.07    0.18
   0   3   7   -0.02    0.09
   1  -3   7    1.84    0.27
   1  -3   7    2.00    0.22
  -1   3   7    1.97    0.22
   1   3  -7    2.42    0.28
  -1   3   7    2.44    0.35
  -1   3   7    1.80    0.22
  -1  -3  -7    1.74    0.35
   1   3  -7    1.96    0.26
  -1  -3   7    1.83    0.23
   1   3   7    2.13    0.23
   1  -3  -7    2.46    0.32
  -1   3  -7    1.94    0.33
   1   3   7    1.71    0.29
  -1   3  -7    2.20    0.34
  -1  -3   7    2.37    0.29
  -2  -3  -7   27.09    3.06
  -2   3   7   28.63    3.07
  -2  -3  -7   26.52    3.34
   2  -3   7   27.20    3.04
  -2   3   7   28.33    2.68
   2  -3   7   27.33    2.69
   2  -3  -7   26.83    2.68
  -2  -3   7   24.96    3.06
   2  -3  -7   27.56    3.30
  -2  -3   7   27.74    2.70
  -2   3  -7   27.80    3.04
   2   3   7   27.45    2.69
  -2   3  -7   27.03    3.31
  -3   3   7    5.30    0.50
  -3   3   7    5.12    0.61
   3  -3   7    3.97    0.49
  -3  -3  -7    5.77    0.88
   3   3  -7    5.72    0.64
  -3  -3  -7    6.09    0.63
  -3   3  -7    5.39    0.71
  -3  -3   7    4.01    0.70
   3  -3  -7    4.94    0.49
  -3  -3   7    5.27    0.62
   3   3   7    5.12    0.52
  -4  -3  -7    1.24    0.82
   4  -3   7    1.44    0.16
  -4   3   7    1.49    0.25
   4   3  -7    0.88    0.23
  -4   3   7    1.47    0.30
  -4  -3  -7    1.54    0.35
   4   3   7    1.56    0.21
  -4   3  -7    1.75    0.42
   4  -3  -7    1.35    0.15
  -4  -3   7    1.39    0.34
  -4  -3   7   -0.20    0.50
   5  -3   7    5.84    0.64
   5   3  -7    6.42    0.68
  -5  -3  -7    7.71    1.18
  -5  -3  -7    7.89    0.81
  -5   3   7    5.40    0.85
  -5   3   7    6.71    0.75
  -5   3  -7    7.44    0.95
   5  -3  -7    6.65    0.63
  -5  -3   7    6.69    0.96
  -5  -3   7    5.61    0.80
   5   3   7    5.64    0.66
  -6  -3  -7    6.57    1.21
   6   3  -7    4.60    0.58
  -6  -3  -7    4.35    0.70
  -6   3   7    6.14    0.65
  -6   3   7    5.79    0.78
   6  -3   7    5.59    0.62
   6  -3   7    4.82    0.54
   6  -3  -7    5.51    0.53
  -6   3  -7    4.59    0.82
  -6   3  -7    5.31    0.63
  -6  -3   7    5.94    0.93
   6   3   7    4.93    0.56
  -6  -3   7    4.76    0.72
   7  -3   7   10.44    1.00
  -7   3   7    9.34    1.17
  -7  -3  -7   10.55    1.73
  -7   3   7   10.15    1.32
   7   3  -7    9.92    1.03
  -7  -3  -7   10.31    1.23
  -7  -3   7    9.48    1.45
  -7   3  -7    9.78    1.16
  -7   3  -7    8.73    1.38
  -7  -3   7    9.27    1.21
   7  -3  -7   10.24    1.00
   7   3   7    9.82    1.03
  -8  -3  -7    0.43    0.48
   8  -3   7    0.03    0.14
  -8   3   7   -0.02    0.39
   8   3  -7    0.35    0.23
  -8   3   7   -0.36    0.48
  -8  -3  -7   -0.59    1.02
  -8  -3   7    0.46    0.87
  -8  -3   7    0.60    0.47
   8   3   7    0.07    0.19
   8  -3  -7   -0.20    0.14
  -8   3  -7    0.03    0.56
  -8   3  -7    0.35    0.64
  -9   3   7    7.94    1.04
  -9  -3  -7    4.73    1.64
[truncated: 1,030,054 more chars]
