# Supplementary material for: Staring at the Naked Goddess: Unraveling the Structure and Reactivity of Artemis Endonuclease Interacting with a DNA Double Strand
Source: Molecules. 2021 Jun 29;26(13):3986. doi: 10.3390/molecules26133986 (PMC8271620; doi:10.3390/molecules26133986)
Supplement: Supplementary file 1 [file molecules-26-03986-s001.zip › suppinfo/2.cif]

data_global
  
# 1. Submission Details

_publ_contact_author_name   'Ulli Englert'
_publ_contact_author_address
;
      Institut f\"ur Anorganische Chemie
      RWTH Aachen University
      Landoltweg 1
      52074 Aachen
      Germany
;
_publ_contact_author_email         'ullrich.englert@ac.rwth-aachen.de'
_publ_contact_author_fax           '0049-241-8092288'
_publ_contact_author_phone         '0049-241-8094666'

_publ_requested_journal            'Molecules'
_publ_requested_category           ?
_publ_requested_coeditor_name      ?

_publ_contact_letter
;
?
;


# 2. Processing Summary (IUCr Office Use Only)

_journal_date_recd_electronic     ?
_journal_date_to_coeditor         ?
_journal_date_from_coeditor       ?
_journal_date_accepted            ?

_journal_date_printers_first      ?
_journal_date_printers_final      ?
_journal_date_proofs_out          ?
_journal_date_proofs_in           ?


_journal_coeditor_name            ?
_journal_coeditor_code            ?
_journal_coeditor_notes
; 
?
;

_journal_techeditor_code          ?
_journal_techeditor_notes
; ?
;

_journal_coden_ASTM               ?
_journal_name_full                ?
_journal_year                     ?
_journal_volume                   ?

_journal_issue                    ?
_journal_page_first               ?
_journal_page_last                ?

_journal_suppl_publ_number        ?
_journal_suppl_publ_pages         ?

# 3. Titl and Author List

_publ_section_title
; 
     Hydrogen-Bonded and Halogen-Bonded -- Orthogonal Interactions
	 for the Chloride Anion
;

# The loop structure below should contain the names  and addresses of all
# authors, in the required order of publication. Repeat as necessary.

loop_
_publ_author_name
_publ_author_address
      'Steven van Terwingen'
;     Institut f\"ur Anorganische Chemie
      RWTH Aachen University
      Landoltweg 1
      52074 Aachen
      Germany
;
      'Daniel Br\"ux'
;     Institut f\"ur Anorganische Chemie
      RWTH Aachen University
      Landoltweg 1
      52074 Aachen
      Germany
;
      'Ruimin Wang'
;     Institut f\"ur Anorganische Chemie
      RWTH Aachen University
      Landoltweg 1
      52074 Aachen
      Germany
;
      'Ulli Englert'
;     Institut f\"ur Anorganische Chemie
      RWTH Aachen University
      Landoltweg 1
      52074 Aachen
      Germany
;
# 4. Text

_publ_section_abstract
;
?
;

_publ_section_comment
;
?
;

_publ_section_exptl_prep
;
?
;

_publ_section_exptl_refinement
;
?
;
_publ_section_references
;
?
;


_publ_section_figure_captions
;
?
;

_publ_section_table_legends
;
?
;


_publ_section_acknowledgements
;
?
;


data_2

# start Validation Reply Form
_vrf_PLAT303_2
;
PROBLEM: Full Occupancy Atom H1        with # Connections       2.00 Check 
RESPONSE: In contrast to the free ligand, no localization of the enol H
could be observed. Therefore, the enol H was placed in the middle of both
oxygen atoms of the acetylacetone moiety with a distance restraint.
;
# end Validation Reply Form
 
_audit_creation_method            'SHELXL-2018/3'
_shelx_SHELXL_version_number      '2018/3'
_chemical_name_systematic         ?
_chemical_name_common             'Compound 2 (s21_13)'
_chemical_melting_point           ?
_chemical_formula_moiety          'C16 H19 N2 O2, 0.5(C6 F4 I2), Cl'
_chemical_formula_sum
 'C19 H19 Cl F2 I N2 O2' 
_chemical_formula_weight          507.71

loop_
 _atom_type_symbol
 _atom_type_description
 _atom_type_scat_dispersion_real
 _atom_type_scat_dispersion_imag
 _atom_type_scat_source
 'C'  'C'   0.0033   0.0016
 'International Tables Vol C Tables 4.2.6.8 and 6.1.1.4'
 'H'  'H'   0.0000   0.0000
 'International Tables Vol C Tables 4.2.6.8 and 6.1.1.4'
 'N'  'N'   0.0061   0.0033
 'International Tables Vol C Tables 4.2.6.8 and 6.1.1.4'
 'O'  'O'   0.0106   0.0060
 'International Tables Vol C Tables 4.2.6.8 and 6.1.1.4'
 'F'  'F'   0.0171   0.0103
 'International Tables Vol C Tables 4.2.6.8 and 6.1.1.4'
 'Cl'  'Cl'   0.1484   0.1585
 'International Tables Vol C Tables 4.2.6.8 and 6.1.1.4'
 'I'  'I'  -0.4742   1.8119
 'International Tables Vol C Tables 4.2.6.8 and 6.1.1.4'
 
_space_group_crystal_system       monoclinic
_space_group_IT_number            14
_space_group_name_H-M_alt         'P 21/c'
_space_group_name_Hall            '-P 2ybc'
 
_shelx_space_group_comment
;
The symmetry employed for this shelxl refinement is uniquely defined
by the following loop, which should always be used as a source of
symmetry information in preference to the above space-group names.
They are only intended as comments.
;
 
loop_
 _space_group_symop_operation_xyz
 'x, y, z'
 '-x, y+1/2, -z+1/2'
 '-x, -y, -z'
 'x, -y-1/2, z-1/2'
 
_cell_length_a                    10.963(3)
_cell_length_b                    10.240(3)
_cell_length_c                    18.038(5)
_cell_angle_alpha                 90
_cell_angle_beta                  93.269(6)
_cell_angle_gamma                 90
_cell_volume                      2021.8(10)
_cell_formula_units_Z             4
_cell_measurement_temperature     100(2)
_cell_measurement_reflns_used     7268
_cell_measurement_theta_min       2.3
_cell_measurement_theta_max       35.3
 
_exptl_crystal_description        'block'
_exptl_crystal_colour             'colorless'
_exptl_crystal_density_meas       ?
_exptl_crystal_density_method     ?
_exptl_crystal_density_diffrn     1.668          
_exptl_crystal_F_000              1004
_exptl_transmission_factor_min    ?
_exptl_transmission_factor_max    ?
_exptl_crystal_size_max           0.200
_exptl_crystal_size_mid           0.160
_exptl_crystal_size_min           0.120
_exptl_absorpt_coefficient_mu     1.750
_shelx_estimated_absorpt_T_min    0.721
_shelx_estimated_absorpt_T_max    0.817
_exptl_absorpt_correction_type    'multi-scan'
_exptl_absorpt_correction_T_min   0.6241
_exptl_absorpt_correction_T_max   0.7471
_exptl_absorpt_process_details    'SADABS'
_exptl_absorpt_special_details    ?
_diffrn_ambient_temperature       100(2)
_diffrn_radiation_wavelength      0.71073
_diffrn_radiation_type           'MoK\a'
_diffrn_radiation_source         'microsource'
_diffrn_radiation_monochromator  'multilayer optics'
_diffrn_measurement_device_type  'Bruker APEX CCD'
_diffrn_measurement_method       '\w scans'
_diffrn_detector_area_resol_mean  ?
_diffrn_reflns_number             114651
_diffrn_reflns_av_unetI/netI      0.0596
_diffrn_reflns_av_R_equivalents   0.1275
_diffrn_reflns_limit_h_min        -18
_diffrn_reflns_limit_h_max        18
_diffrn_reflns_limit_k_min        -16
_diffrn_reflns_limit_k_max        16
_diffrn_reflns_limit_l_min        -29
_diffrn_reflns_limit_l_max        29
_diffrn_reflns_theta_min          1.861
_diffrn_reflns_theta_max          36.248
_diffrn_reflns_theta_full         25.242
_diffrn_measured_fraction_theta_max   0.979
_diffrn_measured_fraction_theta_full  1.000
_diffrn_reflns_Laue_measured_fraction_max    0.979
_diffrn_reflns_Laue_measured_fraction_full   1.000
_diffrn_reflns_point_group_measured_fraction_max   0.979
_diffrn_reflns_point_group_measured_fraction_full  1.000
_reflns_number_total              9541
_reflns_number_gt                 6927
_reflns_threshold_expression      'I > 2\s(I)'
_reflns_Friedel_coverage          0.000
_reflns_Friedel_fraction_max      .
_reflns_Friedel_fraction_full     .
 
_reflns_special_details
;
 Reflections were merged by SHELXL according to the crystal
 class for the calculation of statistics and refinement.
 
 _reflns_Friedel_fraction is defined as the number of unique
 Friedel pairs measured divided by the number that would be
 possible theoretically, ignoring centric projections and
 systematic absences.
;
 
_computing_data_collection        'Bruker SMART'
_computing_cell_refinement        'Bruker SAINT'
_computing_data_reduction         'Bruker SAINT'  
_computing_structure_solution     'SHELXT-2014/5 (Sheldrick, 2014)'
_computing_structure_refinement   'SHELXL-2018/3 (Sheldrick, 2018)'
_computing_molecular_graphics     'PLATON (Spek, 2021)'
_computing_publication_material   ?
_refine_special_details           ?
_refine_ls_structure_factor_coef  Fsqd
_refine_ls_matrix_type            full
_refine_ls_weighting_scheme       calc
_refine_ls_weighting_details
'w=1/[\s^2^(Fo^2^)+(0.0258P)^2^+1.0170P] where P=(Fo^2^+2Fc^2^)/3'
_atom_sites_solution_primary      dual
_atom_sites_solution_secondary    ?
_atom_sites_solution_hydrogens    mixed
_refine_ls_hydrogen_treatment     mixed
_refine_ls_extinction_method      none
_refine_ls_extinction_coef        .
_refine_ls_number_reflns          9541
_refine_ls_number_parameters      254
_refine_ls_number_restraints      1
_refine_ls_R_factor_all           0.0702
_refine_ls_R_factor_gt            0.0406
_refine_ls_wR_factor_ref          0.0871
_refine_ls_wR_factor_gt           0.0777
_refine_ls_goodness_of_fit_ref    1.041
_refine_ls_restrained_S_all       1.041
_refine_ls_shift/su_max           0.001
_refine_ls_shift/su_mean          0.000
 
loop_
 _atom_site_label
 _atom_site_type_symbol
 _atom_site_fract_x
 _atom_site_fract_y
 _atom_site_fract_z
 _atom_site_U_iso_or_equiv
 _atom_site_adp_type
 _atom_site_occupancy
 _atom_site_site_symmetry_order  
 _atom_site_calc_flag
 _atom_site_refinement_flags_posn
 _atom_site_refinement_flags_adp
 _atom_site_refinement_flags_occupancy
 _atom_site_disorder_assembly
 _atom_site_disorder_group
I1 I 0.77424(2) 0.15479(2) 0.55688(2) 0.01812(4) Uani 1 1 d . . . . .
Cl1 Cl 1.02219(5) 0.29682(6) 0.60616(3) 0.02038(11) Uani 1 1 d . . . . .
F1 F 0.70816(13) -0.14193(13) 0.51790(9) 0.0234(3) Uani 1 1 d . . . . .
F2 F 0.50134(13) -0.26103(13) 0.47319(8) 0.0239(3) Uani 1 1 d . . . . .
O1 O 0.40513(17) 0.7838(2) 0.64488(11) 0.0305(4) Uani 1 1 d D . . . .
H1 H 0.468(2) 0.876(3) 0.6712(18) 0.046 Uiso 1 1 d D U . . .
O2 O 0.56269(18) 0.93687(17) 0.68996(10) 0.0286(4) Uani 1 1 d D . . . .
N1 N 0.82603(18) 0.44718(18) 0.67451(11) 0.0172(3) Uani 1 1 d . . . . .
H1N H 0.886(3) 0.395(3) 0.6574(16) 0.026 Uiso 1 1 d . U . . .
N2 N 0.82116(17) 0.46512(18) 0.74900(10) 0.0162(3) Uani 1 1 d . . . . .
C1 C 0.4354(2) 0.5562(3) 0.63320(15) 0.0289(6) Uani 1 1 d . . . . .
H1A H 0.347120 0.553330 0.638991 0.043 Uiso 1 1 calc R U . . .
H1B H 0.476030 0.491121 0.665935 0.043 Uiso 1 1 calc R U . . .
H1C H 0.451999 0.536831 0.581525 0.043 Uiso 1 1 calc R U . . .
C2 C 0.4827(2) 0.6886(3) 0.65318(13) 0.0228(5) Uani 1 1 d . . . . .
C3 C 0.6038(2) 0.7122(2) 0.67988(12) 0.0179(4) Uani 1 1 d . . . . .
C4 C 0.6395(2) 0.8424(2) 0.69692(13) 0.0212(4) Uani 1 1 d . . . . .
C5 C 0.7660(2) 0.8764(2) 0.72390(15) 0.0248(5) Uani 1 1 d . . . . .
H5A H 0.781519 0.968705 0.713567 0.037 Uiso 1 1 calc R U . . .
H5B H 0.824147 0.822115 0.698419 0.037 Uiso 1 1 calc R U . . .
H5C H 0.775794 0.860927 0.777519 0.037 Uiso 1 1 calc R U . . .
C6 C 0.7371(2) 0.5345(2) 0.55600(13) 0.0225(5) Uani 1 1 d . . . . .
H6A H 0.808933 0.494178 0.535527 0.034 Uiso 1 1 calc R U . . .
H6B H 0.729827 0.625162 0.538918 0.034 Uiso 1 1 calc R U . . .
H6C H 0.663637 0.485890 0.539206 0.034 Uiso 1 1 calc R U . . .
C7 C 0.7507(2) 0.5319(2) 0.63905(12) 0.0167(4) Uani 1 1 d . . . . .
C8 C 0.6929(2) 0.6049(2) 0.69233(12) 0.0160(4) Uani 1 1 d . . . . .
C9 C 0.73849(19) 0.5597(2) 0.76101(12) 0.0155(4) Uani 1 1 d . . . . .
C10 C 0.7052(2) 0.5980(2) 0.83673(12) 0.0189(4) Uani 1 1 d . . . . .
H10A H 0.707809 0.521014 0.869019 0.028 Uiso 1 1 calc R U . . .
H10B H 0.622597 0.634919 0.834189 0.028 Uiso 1 1 calc R U . . .
H10C H 0.763309 0.663464 0.856905 0.028 Uiso 1 1 calc R U . . .
C11 C 0.8820(2) 0.3767(2) 0.80056(12) 0.0167(4) Uani 1 1 d . . . . .
C12 C 0.9471(2) 0.4269(2) 0.86248(13) 0.0188(4) Uani 1 1 d . . . . .
H12 H 0.956501 0.518476 0.868956 0.023 Uiso 1 1 calc R U . . .
C13 C 0.9983(2) 0.3403(2) 0.91465(14) 0.0226(4) Uani 1 1 d . . . . .
H13 H 1.042270 0.372226 0.957808 0.027 Uiso 1 1 calc R U . . .
C14 C 0.9849(2) 0.2067(3) 0.90346(14) 0.0238(5) Uani 1 1 d . . . . .
H14 H 1.018390 0.147830 0.939861 0.029 Uiso 1 1 calc R U . . .
C15 C 0.9235(2) 0.1580(2) 0.84013(15) 0.0246(5) Uani 1 1 d . . . . .
H15 H 0.917570 0.066360 0.832536 0.030 Uiso 1 1 calc R U . . .
C16 C 0.8707(2) 0.2434(2) 0.78772(13) 0.0207(4) Uani 1 1 d . . . . .
H16 H 0.827956 0.211435 0.744165 0.025 Uiso 1 1 calc R U . . .
C17 C 0.6060(2) -0.0701(2) 0.50940(12) 0.0166(4) Uani 1 1 d . . . . .
C18 C 0.6097(2) 0.0631(2) 0.52384(12) 0.0157(4) Uani 1 1 d . . . . .
C19 C 0.4987(2) -0.1312(2) 0.48590(13) 0.0171(4) Uani 1 1 d . . . . .
 
loop_
 _atom_site_aniso_label
 _atom_site_aniso_U_11
 _atom_site_aniso_U_22
 _atom_site_aniso_U_33
 _atom_site_aniso_U_23
 _atom_site_aniso_U_13
 _atom_site_aniso_U_12
I1 0.01604(6) 0.01734(6) 0.02071(7) -0.00063(5) -0.00139(5) -0.00168(5)
Cl1 0.0165(2) 0.0213(2) 0.0231(3) -0.0049(2) -0.00096(19) 0.00231(19)
F1 0.0176(7) 0.0180(6) 0.0343(8) -0.0004(6) -0.0013(6) 0.0032(5)
F2 0.0225(7) 0.0143(6) 0.0344(8) -0.0037(6) -0.0024(6) 0.0003(5)
O1 0.0196(9) 0.0424(11) 0.0295(10) 0.0070(8) 0.0004(7) 0.0119(8)
O2 0.0353(10) 0.0227(9) 0.0278(9) -0.0007(7) 0.0006(8) 0.0133(8)
N1 0.0188(9) 0.0165(8) 0.0160(8) -0.0011(7) -0.0010(7) 0.0034(7)
N2 0.0159(8) 0.0164(8) 0.0160(8) -0.0011(6) -0.0018(6) 0.0010(6)
C1 0.0203(12) 0.0397(15) 0.0259(13) 0.0036(11) -0.0055(10) -0.0094(10)
C2 0.0179(10) 0.0316(12) 0.0191(11) 0.0053(9) 0.0026(8) 0.0026(9)
C3 0.0157(10) 0.0214(10) 0.0167(10) 0.0004(8) 0.0010(8) 0.0042(8)
C4 0.0250(11) 0.0227(10) 0.0160(9) 0.0012(9) 0.0033(8) 0.0068(9)
C5 0.0280(13) 0.0186(10) 0.0276(13) -0.0016(9) 0.0000(10) -0.0024(9)
C6 0.0263(11) 0.0248(11) 0.0162(10) 0.0002(8) -0.0011(9) 0.0043(9)
C7 0.0150(9) 0.0154(9) 0.0193(10) -0.0001(8) -0.0018(8) -0.0001(7)
C8 0.0151(9) 0.0159(9) 0.0168(10) -0.0002(7) 0.0002(7) 0.0003(7)
C9 0.0145(9) 0.0137(9) 0.0181(10) 0.0003(7) -0.0011(7) -0.0019(7)
C10 0.0179(10) 0.0206(10) 0.0181(10) -0.0004(8) 0.0010(8) -0.0001(8)
C11 0.0142(9) 0.0180(9) 0.0176(10) 0.0028(7) -0.0002(8) 0.0015(7)
C12 0.0152(10) 0.0201(10) 0.0207(10) -0.0011(8) -0.0015(8) -0.0010(8)
C13 0.0177(10) 0.0292(12) 0.0205(11) 0.0009(9) -0.0026(8) 0.0025(9)
C14 0.0217(11) 0.0271(12) 0.0227(12) 0.0070(9) 0.0014(9) 0.0067(9)
C15 0.0246(12) 0.0185(10) 0.0307(13) 0.0041(9) 0.0008(10) 0.0025(9)
C16 0.0224(11) 0.0179(10) 0.0213(11) 0.0005(8) -0.0032(9) 0.0019(8)
C17 0.0170(10) 0.0165(9) 0.0162(10) 0.0013(7) 0.0000(8) 0.0012(7)
C18 0.0169(9) 0.0163(9) 0.0139(9) -0.0005(7) 0.0002(7) -0.0010(7)
C19 0.0206(10) 0.0125(9) 0.0182(10) 0.0003(7) 0.0009(8) 0.0001(7)
 
_geom_special_details
;
 All esds (except the esd in the dihedral angle between two l.s. planes)
 are estimated using the full covariance matrix.  The cell esds are taken
 into account individually in the estimation of esds in distances, angles
 and torsion angles; correlations between esds in cell parameters are only
 used when they are defined by crystal symmetry.  An approximate (isotropic)
 treatment of cell esds is used for estimating esds involving l.s. planes.
;
 
loop_
 _geom_bond_atom_site_label_1
 _geom_bond_atom_site_label_2
 _geom_bond_distance
 _geom_bond_site_symmetry_2
 _geom_bond_publ_flag
I1 C18 2.090(2) . ?
F1 C17 1.342(3) . ?
F2 C19 1.350(2) . ?
O1 C2 1.297(3) . ?
O1 H1 1.244(12) . ?
O2 C4 1.285(3) . ?
O2 H1 1.245(12) . ?
N1 C7 1.336(3) . ?
N1 N2 1.360(3) . ?
N1 H1N 0.91(3) . ?
N2 C9 1.353(3) . ?
N2 C11 1.435(3) . ?
C1 C2 1.489(4) . ?
C1 H1A 0.9800 . ?
C1 H1B 0.9800 . ?
C1 H1C 0.9800 . ?
C2 C3 1.407(3) . ?
C3 C4 1.418(3) . ?
C3 C8 1.478(3) . ?
C4 C5 1.484(4) . ?
C5 H5A 0.9800 . ?
C5 H5B 0.9800 . ?
C5 H5C 0.9800 . ?
C6 C7 1.497(3) . ?
C6 H6A 0.9800 . ?
C6 H6B 0.9800 . ?
C6 H6C 0.9800 . ?
C7 C8 1.398(3) . ?
C8 C9 1.389(3) . ?
C9 C10 1.486(3) . ?
C10 H10A 0.9800 . ?
C10 H10B 0.9800 . ?
C10 H10C 0.9800 . ?
C11 C16 1.389(3) . ?
C11 C12 1.390(3) . ?
C12 C13 1.388(3) . ?
C12 H12 0.9500 . ?
C13 C14 1.389(4) . ?
C13 H13 0.9500 . ?
C14 C15 1.385(4) . ?
C14 H14 0.9500 . ?
C15 C16 1.390(3) . ?
C15 H15 0.9500 . ?
C16 H16 0.9500 . ?
C17 C19 1.378(3) . ?
C17 C18 1.389(3) . ?
C18 C19 1.380(3) 3_656 ?
 
loop_
 _geom_angle_atom_site_label_1
 _geom_angle_atom_site_label_2
 _geom_angle_atom_site_label_3
 _geom_angle
 _geom_angle_site_symmetry_1
 _geom_angle_site_symmetry_3
 _geom_angle_publ_flag
C2 O1 H1 100.5(16) . . ?
C4 O2 H1 100.5(16) . . ?
C7 N1 N2 109.11(18) . . ?
C7 N1 H1N 130.8(18) . . ?
N2 N1 H1N 118.9(18) . . ?
C9 N2 N1 108.62(17) . . ?
C9 N2 C11 129.71(19) . . ?
N1 N2 C11 120.82(18) . . ?
C2 C1 H1A 109.5 . . ?
C2 C1 H1B 109.5 . . ?
H1A C1 H1B 109.5 . . ?
C2 C1 H1C 109.5 . . ?
H1A C1 H1C 109.5 . . ?
H1B C1 H1C 109.5 . . ?
O1 C2 C3 120.6(2) . . ?
O1 C2 C1 116.1(2) . . ?
C3 C2 C1 123.2(2) . . ?
C2 C3 C4 118.7(2) . . ?
C2 C3 C8 121.8(2) . . ?
C4 C3 C8 119.6(2) . . ?
O2 C4 C3 121.0(2) . . ?
O2 C4 C5 116.7(2) . . ?
C3 C4 C5 122.2(2) . . ?
C4 C5 H5A 109.5 . . ?
C4 C5 H5B 109.5 . . ?
H5A C5 H5B 109.5 . . ?
C4 C5 H5C 109.5 . . ?
H5A C5 H5C 109.5 . . ?
H5B C5 H5C 109.5 . . ?
C7 C6 H6A 109.5 . . ?
C7 C6 H6B 109.5 . . ?
H6A C6 H6B 109.5 . . ?
C7 C6 H6C 109.5 . . ?
H6A C6 H6C 109.5 . . ?
H6B C6 H6C 109.5 . . ?
N1 C7 C8 108.09(19) . . ?
N1 C7 C6 121.0(2) . . ?
C8 C7 C6 130.9(2) . . ?
C9 C8 C7 106.29(19) . . ?
C9 C8 C3 125.8(2) . . ?
C7 C8 C3 127.9(2) . . ?
N2 C9 C8 107.85(19) . . ?
N2 C9 C10 122.55(19) . . ?
C8 C9 C10 129.6(2) . . ?
C9 C10 H10A 109.5 . . ?
C9 C10 H10B 109.5 . . ?
H10A C10 H10B 109.5 . . ?
C9 C10 H10C 109.5 . . ?
H10A C10 H10C 109.5 . . ?
H10B C10 H10C 109.5 . . ?
C16 C11 C12 122.3(2) . . ?
C16 C11 N2 118.6(2) . . ?
C12 C11 N2 119.1(2) . . ?
C13 C12 C11 118.6(2) . . ?
C13 C12 H12 120.7 . . ?
C11 C12 H12 120.7 . . ?
C12 C13 C14 119.7(2) . . ?
C12 C13 H13 120.2 . . ?
C14 C13 H13 120.2 . . ?
C15 C14 C13 121.1(2) . . ?
C15 C14 H14 119.4 . . ?
C13 C14 H14 119.4 . . ?
C14 C15 C16 119.9(2) . . ?
C14 C15 H15 120.1 . . ?
C16 C15 H15 120.1 . . ?
C11 C16 C15 118.4(2) . . ?
C11 C16 H16 120.8 . . ?
C15 C16 H16 120.8 . . ?
F1 C17 C19 118.61(19) . . ?
F1 C17 C18 120.1(2) . . ?
C19 C17 C18 121.3(2) . . ?
C19 C18 C17 117.2(2) 3_656 . ?
C19 C18 I1 122.12(16) 3_656 . ?
C17 C18 I1 120.67(16) . . ?
F2 C19 C17 118.2(2) . . ?
F2 C19 C18 120.2(2) . 3_656 ?
C17 C19 C18 121.5(2) . 3_656 ?
 
_refine_diff_density_max    0.765
_refine_diff_density_min   -0.675
_refine_diff_density_rms    0.149

_shelx_res_file
;
TITL s21_12_a.res in P2(1)/c
    s21_13.res
    created by SHELXL-2018/3 at 11:21:03 on 10-May-2021
REM Old TITL s21_12 in P2(1)/c
REM SHELXT solution in P2(1)/c
REM R1 0.135,  Rweak 0.007,  Alpha 0.066,  Orientation as input
REM Formula found by SHELXT:  C19 N2 O2 F3 I
CELL  0.71073  10.9633  10.2404  18.0382   90.000   93.269   90.000
ZERR    4.000   0.0032   0.0029   0.0053    0.000    0.006    0.000
LATT  1
SYMM -X, 1/2+Y, 1/2-Z
SFAC  C   H   N   O   F   CL  I
UNIT   76   76   8   8   8   4   4
TEMP -173
SIZE 0.20 0.16 0.12
L.S. 10
BOND $H
FMAP 2
PLAN -20
ACTA
SADI O1 H1 O2 H1
WGHT    0.025800    1.017000
FVAR       0.07416
I1    7    0.774237    0.154793    0.556879    11.00000    0.01604    0.01734 =
         0.02071   -0.00063   -0.00139   -0.00168
CL1   6    1.022192    0.296819    0.606159    11.00000    0.01648    0.02132 =
         0.02310   -0.00489   -0.00096    0.00231
F1    5    0.708164   -0.141929    0.517897    11.00000    0.01765    0.01801 =
         0.03431   -0.00041   -0.00127    0.00320
F2    5    0.501337   -0.261034    0.473187    11.00000    0.02252    0.01432 =
         0.03442   -0.00372   -0.00235    0.00035
O1    4    0.405125    0.783817    0.644876    11.00000    0.01958    0.04239 =
         0.02946    0.00698    0.00037    0.01191
H1    2    0.467671    0.875861    0.671179    11.00000   -1.50000
O2    4    0.562687    0.936868    0.689960    11.00000    0.03526    0.02267 =
         0.02782   -0.00071    0.00057    0.01329
N1    3    0.826027    0.447182    0.674507    11.00000    0.01877    0.01651 =
         0.01596   -0.00107   -0.00100    0.00343
H1N   2    0.885850    0.395075    0.657353    11.00000   -1.50000
N2    3    0.821161    0.465124    0.749000    11.00000    0.01590    0.01640 =
         0.01605   -0.00109   -0.00180    0.00096
C1    1    0.435419    0.556154    0.633201    11.00000    0.02030    0.03966 =
         0.02594    0.00365   -0.00548   -0.00938
AFIX 137
H1A   2    0.347120    0.553330    0.638991    11.00000   -1.50000
H1B   2    0.476030    0.491121    0.665935    11.00000   -1.50000
H1C   2    0.451999    0.536831    0.581525    11.00000   -1.50000
AFIX   0
C2    1    0.482671    0.688577    0.653178    11.00000    0.01787    0.03156 =
         0.01909    0.00527    0.00263    0.00256
C3    1    0.603778    0.712201    0.679880    11.00000    0.01565    0.02139 =
         0.01670    0.00045    0.00101    0.00417
C4    1    0.639533    0.842361    0.696917    11.00000    0.02503    0.02269 =
         0.01602    0.00123    0.00332    0.00684
C5    1    0.765992    0.876421    0.723898    11.00000    0.02798    0.01861 =
         0.02763   -0.00157   -0.00002   -0.00237
AFIX 137
H5A   2    0.781519    0.968705    0.713567    11.00000   -1.50000
H5B   2    0.824147    0.822115    0.698419    11.00000   -1.50000
H5C   2    0.775794    0.860927    0.777519    11.00000   -1.50000
AFIX   0
C6    1    0.737096    0.534504    0.556004    11.00000    0.02633    0.02477 =
         0.01617    0.00018   -0.00113    0.00430
AFIX 137
H6A   2    0.808933    0.494178    0.535527    11.00000   -1.50000
H6B   2    0.729827    0.625162    0.538918    11.00000   -1.50000
H6C   2    0.663637    0.485890    0.539206    11.00000   -1.50000
AFIX   0
C7    1    0.750677    0.531879    0.639046    11.00000    0.01500    0.01538 =
         0.01933   -0.00011   -0.00183   -0.00013
C8    1    0.692873    0.604949    0.692328    11.00000    0.01514    0.01593 =
         0.01678   -0.00021    0.00021    0.00025
C9    1    0.738489    0.559732    0.761009    11.00000    0.01449    0.01373 =
         0.01810    0.00029   -0.00114   -0.00193
C10   1    0.705217    0.598046    0.836730    11.00000    0.01790    0.02056 =
         0.01812   -0.00044    0.00100   -0.00013
AFIX 137
H10A  2    0.707809    0.521014    0.869019    11.00000   -1.50000
H10B  2    0.622597    0.634919    0.834189    11.00000   -1.50000
H10C  2    0.763309    0.663464    0.856905    11.00000   -1.50000
AFIX   0
C11   1    0.881951    0.376721    0.800565    11.00000    0.01421    0.01800 =
         0.01763    0.00277   -0.00019    0.00149
C12   1    0.947148    0.426886    0.862480    11.00000    0.01517    0.02010 =
         0.02075   -0.00105   -0.00146   -0.00098
AFIX  43
H12   2    0.956501    0.518476    0.868956    11.00000   -1.20000
AFIX   0
C13   1    0.998300    0.340305    0.914649    11.00000    0.01771    0.02918 =
         0.02053    0.00089   -0.00259    0.00252
AFIX  43
H13   2    1.042270    0.372226    0.957808    11.00000   -1.20000
AFIX   0
C14   1    0.984899    0.206750    0.903459    11.00000    0.02173    0.02706 =
         0.02265    0.00705    0.00136    0.00673
AFIX  43
H14   2    1.018390    0.147830    0.939861    11.00000   -1.20000
AFIX   0
C15   1    0.923537    0.157991    0.840131    11.00000    0.02464    0.01847 =
         0.03068    0.00415    0.00078    0.00254
AFIX  43
H15   2    0.917570    0.066360    0.832536    11.00000   -1.20000
AFIX   0
C16   1    0.870715    0.243446    0.787722    11.00000    0.02242    0.01795 =
         0.02133    0.00055   -0.00319    0.00191
AFIX  43
H16   2    0.827956    0.211435    0.744165    11.00000   -1.20000
AFIX   0
C17   1    0.605992   -0.070092    0.509397    11.00000    0.01701    0.01654 =
         0.01616    0.00126   -0.00005    0.00116
C18   1    0.609660    0.063078    0.523843    11.00000    0.01691    0.01632 =
         0.01387   -0.00046    0.00021   -0.00097
C19   1    0.498656   -0.131206    0.485895    11.00000    0.02057    0.01250 =
         0.01816    0.00032    0.00089    0.00010
HKLF 4


REM  s21_12_a.res in P2(1)/c
REM wR2 = 0.0871, GooF = S = 1.041, Restrained GooF = 1.041 for all data
REM R1 = 0.0406 for 6927 Fo > 4sig(Fo) and 0.0702 for all 9541 data
REM 254 parameters refined using 1 restraints

END

WGHT      0.0257      1.0262

REM Highest difference peak  0.765,  deepest hole -0.675,  1-sigma level  0.149
Q1    1   0.4639 -0.0970  0.4674  11.00000  0.05    0.76
Q2    1   0.8381  0.0810  0.5769  11.00000  0.05    0.74
Q3    1   0.5343 -0.0860  0.5182  11.00000  0.05    0.71
Q4    1   0.8839  0.1980  0.8143  11.00000  0.05    0.68
Q5    1   0.9643  0.1612  0.8676  11.00000  0.05    0.65
Q6    1   0.7269  0.2400  0.5375  11.00000  0.05    0.63
Q7    1   0.5401  0.7129  0.6703  11.00000  0.05    0.63
Q8    1   0.5661  0.4808  0.6206  11.00000  0.05    0.63
Q9    1   0.9992  0.2805  0.8972  11.00000  0.05    0.63
Q10   1   0.7306  0.6013  0.7265  11.00000  0.05    0.62
Q11   1   0.6690  0.5680  0.6883  11.00000  0.05    0.61
Q12   1   0.3179  0.7396  0.7779  11.00000  0.05    0.60
Q13   1   0.8831  0.1668  0.7985  11.00000  0.05    0.60
Q14   1   0.6391  0.6444  0.6825  11.00000  0.05    0.59
Q15   1   0.7194  0.0705  0.5386  11.00000  0.05    0.57
Q16   1   0.8018  0.4431  0.5322  11.00000  0.05    0.57
Q17   1   0.3408  0.8452  0.7264  11.00000  0.05    0.57
Q18   1   1.0948  0.3452  1.0096  11.00000  0.05    0.57
Q19   1   0.5635  0.0904  0.5005  11.00000  0.05    0.57
Q20   1   0.7767  0.5530  0.6110  11.00000  0.05    0.57
;
_shelx_res_checksum    3541

_shelx_hkl_file
;
  -1   0   0    0.18    0.18
   1   0   0    0.16    0.06
   1   0   0   -0.14    0.09
  -1   0   0   -0.04    0.08
  -1   0   0    0.24    0.19
  -1   0   0    0.08    0.09
   2   0   0   57.68    1.71
  -2   0   0   55.89    2.91
  -2   0   0   55.37    3.17
  -2   0   0   57.97    1.81
  -3   0   0    5.64    0.90
  -3   0   0    7.06    1.65
  -3   0   0    6.21    0.94
  -3   0   0    5.94    0.92
  -3   0   0    6.13    0.89
  -3   0   0    5.69    1.65
  -3   0   0    6.31    0.69
   3   0   0    9.06    1.69
  -4   0   0  289.55    7.32
  -4   0   0  313.15    7.08
  -4   0   0  310.81    6.76
  -4   0   0  296.90    9.68
   4   0   0  293.04    6.93
  -4   0   0  305.47    6.57
  -4   0   0  288.56    6.08
  -4   0   0  295.24   10.52
  -4   0   0  303.79    8.07
   4   0   0  300.47    8.91
  -5   0   0   99.24    4.84
  -5   0   0   85.52    6.40
  -5   0   0   98.70    4.15
  -5   0   0  106.87    6.47
   5   0   0   99.24    5.52
  -5   0   0  100.21    4.56
  -5   0   0  103.99    3.93
   5   0   0   95.07    2.65
   5   0   0   99.94    4.07
  -5   0   0   98.58    3.72
  -5   0   0   94.38    3.84
   6   0   0   27.04    4.17
   6   0   0   23.59    1.26
  -6   0   0   21.43    4.42
  -6   0   0   24.22    2.33
  -6   0   0   31.82    3.04
  -6   0   0   22.78    4.12
   6   0   0   28.13    2.18
  -6   0   0   22.45    1.91
  -6   0   0   25.72    2.49
  -6   0   0   23.92    1.18
  -6   0   0   24.08    1.98
   6   0   0   27.67    2.31
  -7   0   0   21.51    1.96
   7   0   0   19.57    2.89
  -7   0   0   17.49    4.05
  -7   0   0   15.17    4.21
  -7   0   0   17.97    1.06
  -7   0   0   16.77    2.34
  -7   0   0   20.94    3.20
  -7   0   0   17.23    3.05
  -7   0   0   21.39    2.63
   7   0   0   21.82    4.19
   7   0   0   19.43    1.13
   7   0   0   17.87    1.77
  -8   0   0   33.79    2.82
  -8   0   0   34.04    3.32
   8   0   0   33.41    1.67
   8   0   0   37.01    2.86
   8   0   0   37.19    3.29
  -8   0   0   35.18    2.78
   8   0   0   36.34    5.48
  -8   0   0   32.16    1.54
  -8   0   0   35.68    3.57
  -8   0   0   37.00    7.02
  -8   0   0   38.13    2.73
  -8   0   0   31.86    5.69
   9   0   0   16.94    3.02
   9   0   0   27.91    5.13
   9   0   0   19.98    2.03
  -9   0   0   14.14    3.99
  -9   0   0   17.10    2.78
  -9   0   0   20.33    3.64
  -9   0   0   18.82    5.73
  -9   0   0   22.59    4.11
  -9   0   0   17.67    2.70
 -10   0   0    8.95    2.19
 -10   0   0    6.15    1.45
  10   0   0    7.05    2.29
  10   0   0    7.41    1.46
  10   0   0    8.42    2.15
 -10   0   0    7.36    4.27
 -10   0   0    7.07    2.32
 -10   0   0    5.88    1.81
 -11   0   0   41.02    3.72
  11   0   0   42.38    3.50
 -11   0   0   43.90    6.62
  11   0   0   45.22    8.46
 -11   0   0   39.17    3.43
 -11   0   0   43.67    6.11
 -11   0   0   40.89    8.72
  11   0   0   36.65    6.22
  11   0   0   38.95    4.06
 -12   0   0    0.98    0.51
  12   0   0    0.39    0.46
 -12   0   0    0.09    0.35
 -12   0   0    0.04    0.66
  12   0   0    0.74    0.45
  12   0   0    0.61    1.35
 -12   0   0   -1.56    2.49
  12   0   0   -1.01    1.96
  13   0   0   15.93    3.58
 -13   0   0   15.90    3.81
 -13   0   0   16.25    3.26
  13   0   0   11.22    4.95
 -13   0   0   15.75    4.29
 -13   0   0    6.50    4.38
 -14   0   0    1.25    0.71
  14   0   0    4.26    4.01
 -14   0   0   -0.98    3.21
 -14   0   0    5.32    1.89
  14   0   0    3.63    1.26
 -14   0   0    3.22    1.09
 -15   0   0    9.41    2.87
 -15   0   0   13.97    4.54
 -15   0   0   14.09    4.19
  15   0   0   15.09    3.22
 -15   0   0   12.12    2.96
  15   0   0   13.37    5.31
 -16   0   0    3.07    0.82
  16   0   0    4.19    1.38
  16   0   0    1.81    0.75
 -16   0   0    1.85    1.21
 -17   0   0    1.51    1.03
  17   0   0    3.65    0.80
 -17   0   0    0.90    1.23
  17   0   0    0.59    0.90
 -18   0   0    3.31    1.47
  18   0   0    6.27    0.88
   0  -1   0    0.00    0.07
   0  -1   0    0.20    0.12
   0  -1   0   -0.02    0.08
   0   1   0   -0.04    0.06
   0   1   0   -0.04    0.07
   0   1   0    0.13    0.14
  -1  -1   0   61.61    2.16
   1  -1   0   63.70    2.13
  -1  -1   0   67.40    1.78
  -1  -1   0   66.12    2.85
   1   1   0   68.01    2.74
  -1   1   0   64.15    2.72
  -1   1   0   61.95    1.87
   1   1   0   66.75    1.76
  -1   1   0   66.58    2.80
  -2  -1   0   96.84    2.96
   2  -1   0  108.56    3.12
  -2  -1   0  100.06    4.61
  -2   1   0   93.21    4.18
  -2   1   0  100.30    4.22
   2   1   0   94.93    2.91
  -2   1   0  100.11    3.85
   2   1   0   99.98    4.20
  -3  -1   0   10.68    0.93
   3  -1   0   16.32    2.71
  -3  -1   0   12.53    1.55
  -3  -1   0   12.88    2.54
   3  -1   0    9.10    0.73
  -3  -1   0   14.73    1.32
  -3  -1   0   13.27    0.99
  -3  -1   0   11.99    1.06
   3  -1   0   12.89    1.52
  -3   1   0   12.66    1.01
  -3   1   0   10.13    2.00
  -3   1   0    9.12    0.89
  -3   1   0   13.26    1.15
   3   1   0   15.12    2.55
   3   1   0   12.09    1.01
  -3   1   0   11.54    1.03
  -3   1   0   12.24    2.16
  -3   1   0   11.33    1.01
   3   1   0   16.12    1.97
  -4  -1   0   93.72    3.58
  -4  -1   0  101.95    4.55
  -4  -1   0   82.36    5.71
  -4  -1   0   90.04    3.68
   4  -1   0  102.25    2.93
  -4  -1   0  101.14    3.46
  -4  -1   0   92.92    3.90
   4  -1   0   94.31    5.37
  -4   1   0   96.55    3.83
  -4   1   0   90.73    3.50
   4   1   0   96.11    3.77
  -4   1   0   93.26    3.90
   4   1   0   81.81    5.15
  -4   1   0  101.07    5.76
   4   1   0  101.15    4.50
  -4   1   0  101.44    5.75
  -4   1   0   96.60    3.53
  -4   1   0   80.82    2.79
   4   1   0   91.39    3.13
  -4   1   0   95.41    3.90
  -4   1   0   94.08    3.99
   5  -1   0   15.69    1.06
   5  -1   0   16.05    1.57
  -5  -1   0   15.71    1.58
  -5  -1   0   19.52    4.00
  -5  -1   0   16.31    1.43
  -5  -1   0   15.30    1.50
  -5  -1   0   18.71    2.24
   5  -1   0   15.23    3.14
  -5  -1   0   14.64    0.90
  -5  -1   0   14.53    2.35
   5   1   0   13.21    1.36
  -5   1   0   14.11    1.39
  -5   1   0   14.49    3.23
  -5   1   0   16.32    3.47
  -5   1   0   18.74    2.24
  -5   1   0   14.28    1.52
  -5   1   0   16.00    1.25
  -5   1   0   12.98    1.47
   5   1   0   16.36    1.28
   5   1   0   14.73    2.48
   5   1   0   12.56    2.92
  -5   1   0   12.34    0.92
  -5   1   0   15.88    1.56
   6  -1   0   27.89    2.29
  -6  -1   0   27.57    1.40
  -6  -1   0   27.38    2.74
   6  -1   0   31.15    4.81
  -6  -1   0   23.83    2.29
  -6  -1   0   20.98    4.53
  -6  -1   0   35.66    3.41
  -6  -1   0   26.17    2.20
   6  -1   0   28.50    1.60
  -6  -1   0   27.83    2.12
   6   1   0   29.33    4.81
  -6   1   0   24.60    2.37
   6   1   0   27.72    3.81
  -6   1   0   25.08    1.24
  -6   1   0   25.36    2.37
  -6   1   0   27.64    4.90
  -6   1   0   22.86    4.20
  -6   1   0   27.12    2.33
  -6   1   0   26.42    1.87
   6   1   0   23.40    2.07
  -6   1   0   23.55    2.04
  -6   1   0   27.45    2.80
   6   1   0   24.04    1.73
  -7  -1   0   25.76    1.46
   7  -1   0   26.87    2.48
  -7  -1   0   27.53    2.29
   7  -1   0   31.95    5.15
  -7  -1   0   24.57    2.52
  -7  -1   0   26.04    2.34
  -7  -1   0   25.07    5.53
  -7  -1   0   28.90    4.31
  -7  -1   0   29.88    3.31
   7  -1   0   27.51    1.64
  -7   1   0   24.09    2.33
   7   1   0   25.91    4.08
  -7   1   0   27.12    2.38
  -7   1   0   26.96    5.12
  -7   1   0   27.67    5.41
  -7   1   0   25.85    2.00
   7   1   0   26.30    1.99
  -7   1   0   25.33    1.31
  -7   1   0   22.69    3.26
   7   1   0   23.16    4.67
  -7   1   0   24.74    2.59
   7   1   0   27.40    2.49
  -8  -1   0   80.68    4.25
  -8  -1   0   66.77    4.04
  -8  -1   0   73.28    2.70
   8  -1   0   68.99    3.62
  -8  -1   0   74.46    5.59
   8  -1   0   74.65    4.63
   8  -1   0   79.92    8.74
  -8  -1   0   75.27    4.54
  -8  -1   0   85.88   10.97
   8  -1   0   74.52    3.00
  -8  -1   0   74.78    5.10
   8   1   0   72.50    3.86
  -8   1   0   69.55    2.45
  -8   1   0   80.31   10.41
   8   1   0   66.33    8.52
   8   1   0   78.52    5.83
  -8   1   0   77.25    5.21
  -8   1   0   73.73    5.19
  -8   1   0   80.61    9.50
  -8   1   0   78.19    3.96
  -8   1   0   64.53    4.14
  -8   1   0   67.82    4.47
   8   1   0   75.46    4.74
  -9  -1   0    0.10    0.37
  -9  -1   0   -0.31    0.23
  -9  -1   0    0.36    0.57
   9  -1   0    0.03    0.33
   9  -1   0    0.00    0.20
  -9  -1   0    0.52    0.41
  -9  -1   0   -0.39    1.75
   9  -1   0   -0.59    0.91
   9   1   0   -0.32    0.29
  -9   1   0    0.41    1.55
  -9   1   0   -0.06    0.30
  -9   1   0   -0.42    1.18
  -9   1   0    0.05    0.25
   9   1   0   -0.19    0.27
   9   1   0   -0.19    1.06
   9   1   0    1.07    1.37
  -9   1   0    0.17    0.36
  -9   1   0   -0.48    0.32
 -10  -1   0   17.37    5.97
 -10  -1   0   17.68    3.84
 -10  -1   0   23.96    3.80
  10  -1   0   20.49    3.64
  10  -1   0   26.75    5.66
  10  -1   0   22.21    3.48
 -10  -1   0   20.41    3.29
 -10  -1   0   18.63    3.74
  10   1   0   25.71    4.80
  10   1   0   19.15    1.88
 -10   1   0   23.27    5.63
 -10   1   0   20.35    1.95
 -10   1   0   18.76    5.64
 -10   1   0   23.82    4.24
  10   1   0   18.75    4.89
  10   1   0   15.05    2.86
 -10   1   0   21.26    4.20
 -10   1   0   21.44    3.46
  11  -1   0    1.64    0.86
 -11  -1   0    1.80    2.46
 -11  -1   0    0.64    0.49
 -11  -1   0    1.09    0.57
  11  -1   0   -1.13    1.26
 -11  -1   0    2.91    1.25
  11  -1   0    2.02    0.48
 -11  -1   0    1.15    0.53
 -11   1   0    1.78    0.88
 -11   1   0    1.27    0.54
  11   1   0    0.63    0.38
  11   1   0   -0.45    0.97
 -11   1   0    0.11    1.49
  11   1   0    3.69    1.68
  11   1   0    0.76    0.50
 -11   1   0   -0.53    1.83
 -11   1   0    2.11    0.97
 -12  -1   0   36.64    5.84
  12  -1   0   29.76    4.99
 -12  -1   0   23.10    7.23
 -12  -1   0   28.42    3.00
  12  -1   0   30.42    5.81
  12  -1   0   32.83    3.28
 -12  -1   0   31.34    4.49
 -12  -1   0   30.62    5.98
 -12   1   0   32.08    5.36
 -12   1   0   28.38    5.39
  12   1   0   33.45    5.00
  12   1   0   30.21    7.37
 -12   1   0   28.27    7.67
 -12   1   0   27.09    4.15
 -13  -1   0    4.36    1.85
  13  -1   0    4.19    3.36
 -13  -1   0    1.29    0.62
  13  -1   0    3.17    1.29
  13  -1   0    5.38    1.98
 -13  -1   0    5.56    4.52
  13  -1   0    5.36    0.79
 -13   1   0    3.35    1.19
 -13   1   0    5.18    1.65
  13   1   0    2.89    1.05
  13   1   0    3.24    3.36
 -13   1   0    5.43    4.11
 -13   1   0    3.49    1.50
 -14  -1   0    2.08    0.94
 -14  -1   0    1.31    3.48
 -14  -1   0    1.13    0.66
  14  -1   0    3.50    3.97
  14  -1   0    0.34    0.62
  14   1   0    1.33    0.60
 -14   1   0    5.85    4.03
 -14   1   0   -1.19    0.86
  14   1   0   -2.88    1.89
 -14   1   0    2.46    0.73
 -14   1   0    1.94    0.78
  14   1   0    0.40    0.46
  15  -1   0    2.29    0.87
  15  -1   0   -1.12    2.01
 -15  -1   0   -0.02    0.75
 -15  -1   0    0.88    0.86
 -15  -1   0    0.84    3.09
  15   1   0    0.69    0.68
 -15   1   0    1.74    0.97
 -15   1   0    6.75    3.62
 -15   1   0    1.62    1.01
 -15   1   0    1.12    0.56
  15   1   0    0.30    0.54
 -16  -1   0    5.13    1.74
 -16  -1   0    4.36    2.06
  16  -1   0    5.01    1.09
 -16   1   0    3.47    1.02
  16   1   0    2.96    1.08
 -16   1   0    4.17    1.63
 -16   1   0    5.32    1.43
  16   1   0    7.05    1.57
  17  -1   0    3.21    0.98
 -17  -1   0    5.74    1.85
 -17  -1   0    1.78    1.33
 -17   1   0    5.56    1.25
  17   1   0    2.69    1.01
  17   1   0    6.56    1.69
 -17   1   0    5.05    1.43
  18   1   0   -1.34    0.97
   0  -2   0   37.69    2.20
   0  -2   0   40.88    1.72
   0   2   0   37.16    1.60
   0   2   0   41.72    2.53
   0   2   0   39.69    2.22
  -1  -2   0   13.68    1.87
   1  -2   0   15.68    1.87
   1  -2   0   10.14    0.77
  -1  -2   0   11.90    1.62
   1   2   0   15.24    1.15
   1   2   0   18.88    2.40
  -1   2   0   13.98    2.02
  -1   2   0   10.27    0.88
  -1   2   0   14.27    2.10
  -2  -2   0   45.05    3.35
  -2  -2   0   50.10    1.82
  -2  -2   0   51.18    2.79
  -2  -2   0   51.45    2.47
  -2  -2   0   55.11    2.49
  -2  -2   0   41.94    2.03
   2  -2   0   52.15    2.66
   2  -2   0   51.18    2.00
   2   2   0   54.64    2.15
   2   2   0   47.99    3.19
  -2   2   0   45.97    3.29
  -2   2   0   54.62    2.39
  -2   2   0   50.38    2.41
  -2   2   0   50.78    2.29
  -2   2   0   51.80    3.46
  -2   2   0   49.41    2.07
   2   2   0   52.40    2.10
   2   2   0   48.64    1.99
  -3  -2   0    0.97    0.15
   3  -2   0    1.31    0.57
   3  -2   0    1.66    0.36
  -3  -2   0    1.41    0.37
  -3  -2   0    1.96    0.41
  -3  -2   0    1.85    0.75
  -3  -2   0    1.20    0.76
  -3  -2   0    0.85    0.17
  -3   2   0    1.39    0.39
  -3   2   0    0.84    0.20
   3   2   0    1.54    0.82
   3   2   0    0.85    0.22
  -3   2   0    0.82    0.56
  -3   2   0    0.17    0.52
  -3   2   0    0.92    0.22
   3   2   0    1.97    0.40
  -3   2   0    1.18    0.34
  -3   2   0    1.35    0.72
   3   2   0    0.76    0.41
  -4  -2   0   29.07    2.15
  -4  -2   0   30.41    1.47
   4  -2   0   33.86    2.35
  -4  -2   0   29.79    2.14
   4  -2   0   34.58    1.81
   4  -2   0   28.48    4.26
   4  -2   0   30.03    1.43
  -4  -2   0   23.84    4.13
  -4  -2   0   29.33    2.35
  -4  -2   0   31.85    2.39
  -4   2   0   33.04    2.31
   4   2   0   31.27    1.97
  -4   2   0   28.23    1.94
   4   2   0   29.09    2.14
  -4   2   0   28.38    1.88
  -4   2   0   29.54    2.22
  -4   2   0   30.12    2.12
  -4   2   0   35.93    4.81
  -4   2   0   28.81    3.74
   4   2   0   31.00    4.37
   4   2   0   29.25    1.97
   5  -2   0    9.93    1.75
  -5  -2   0    6.65    0.67
  -5  -2   0    7.47    1.65
   5  -2   0    8.44    0.61
   5  -2   0    9.18    2.74
   5  -2   0    7.98    0.82
  -5  -2   0    8.73    2.99
  -5  -2   0    4.90    1.33
  -5  -2   0    6.63    1.45
  -5  -2   0    9.65    1.78
  -5   2   0    6.42    0.55
  -5   2   0   10.61    2.54
  -5   2   0    8.52    1.58
  -5   2   0    8.70    1.70
   5   2   0    7.04    1.52
  -5   2   0    7.56    1.43
   5   2   0    5.85    1.95
   5   2   0    7.36    1.49
  -5   2   0    8.75    1.67
   5   2   0    5.69    0.58
  -5   2   0    7.85    1.52
   5   2   0    8.63    1.51
  -5   2   0    8.32    2.65
  -6  -2   0    5.64    2.56
   6  -2   0    4.34    1.95
  -6  -2   0    5.00    1.27
  -6  -2   0    5.55    0.93
  -6  -2   0    5.49    1.42
   6  -2   0    5.61    1.01
  -6  -2   0    6.91    1.62
   6  -2   0    5.12    1.29
  -6  -2   0    4.79    1.36
   6   2   0    8.18    2.64
  -6   2   0    5.64    2.22
   6   2   0    9.10    1.95
  -6   2   0    5.53    0.92
   6   2   0    8.11    1.63
  -6   2   0    6.53    2.51
  -6   2   0    5.68    1.41
   6   2   0    5.22    0.57
  -6   2   0    5.72    1.48
  -6   2   0    4.14    1.08
  -6   2   0    5.40    1.24
  -7  -2   0    9.55    0.90
  -7  -2   0   11.62    2.28
   7  -2   0   11.60    2.27
  -7  -2   0    9.30    1.97
   7  -2   0   10.43    1.88
   7  -2   0   10.35    1.00
  -7  -2   0    7.64    1.85
  -7  -2   0    8.66    3.27
  -7  -2   0   10.26    2.17
   7  -2   0   12.73    3.47
  -7   2   0    9.95    1.05
  -7   2   0   12.84    2.40
  -7   2   0   11.29    3.27
   7   2   0    8.93    2.95
  -7   2   0   10.49    2.02
  -7   2   0    5.87    2.62
   7   2   0   10.77    1.98
   7   2   0   10.66    0.99
   7   2   0   12.09    2.57
  -7   2   0   12.30    2.42
  -7   2   0    8.06    1.67
  -8  -2   0   25.30    4.33
   8  -2   0   32.45    3.48
   8  -2   0   25.43    5.21
  -8  -2   0   18.01    5.19
   8  -2   0   25.65    2.78
  -8  -2   0   20.99    3.49
  -8  -2   0   23.24    1.50
   8  -2   0   22.10    1.61
  -8  -2   0   24.05    3.32
  -8  -2   0   23.64    3.46
  -8   2   0   21.98    3.46
   8   2   0   20.31    2.20
   8   2   0   24.72    1.82
  -8   2   0   19.69    4.76
  -8   2   0   25.70    5.48
  -8   2   0   25.25    3.83
  -8   2   0   20.54    1.71
   8   2   0   28.54    4.25
  -8   2   0   22.73    3.29
   8   2   0   32.50    6.23
  -8   2   0   24.79    3.71
   9  -2   0   11.92    3.63
  -9  -2   0   10.68    2.43
  -9  -2   0   13.67    3.12
   9  -2   0   11.88    2.48
  -9  -2   0    9.39    4.51
   9  -2   0   10.67    1.01
  -9  -2   0   13.46    3.28
  -9   2   0   12.12    2.49
   9   2   0   11.24    1.15
   9   2   0    9.81    3.73
  -9   2   0   10.05    2.41
   9   2   0   10.92    2.64
  -9   2   0    9.72    3.78
   9   2   0   10.76    2.22
  -9   2   0   10.56    2.56
  -9   2   0   10.53    0.94
  -9   2   0   11.05    4.30
  -9   2   0   11.97    2.64
 -10  -2   0    7.64    2.08
  10  -2   0    9.87    2.53
 -10  -2   0    7.08    2.08
 -10  -2   0    5.72    1.94
 -10  -2   0    8.05    3.98
  10  -2   0    6.87    2.92
 -10   2   0    4.64    2.63
 -10   2   0    6.86    1.86
 -10   2   0    6.76    3.87
  10   2   0    7.07    1.97
  10   2   0    7.45    2.06
  10   2   0    6.44    1.85
 -10   2   0    4.67    1.73
 -10   2   0    5.34    1.62
 -10   2   0    8.70    2.48
  10   2   0    4.84    2.37
 -11  -2   0   12.61    2.86
 -11  -2   0   13.73    3.21
 -11  -2   0   13.42    3.67
 -11  -2   0   17.21    6.04
  11  -2   0   16.72    3.41
  11  -2   0   21.56    5.31
 -11   2   0   12.75    3.19
 -11   2   0   15.45    3.08
  11   2   0   12.72    2.83
 -11   2   0   10.49    4.66
 -11   2   0   12.98    3.16
  11   2   0   15.63    4.94
  11   2   0   14.26    2.99
 -11   2   0   10.86    4.06
 -12  -2   0    0.38    0.54
  12  -2   0    0.13    0.46
 -12  -2   0    0.06    0.59
 -12  -2   0    0.22    0.46
 -12  -2   0   -0.78    2.06
  12  -2   0    1.34    1.30
  12  -2   0    1.10    0.47
  12   2   0   -1.46    1.60
 -12   2   0    0.21    1.06
  12   2   0    0.81    0.47
 -12   2   0    0.21    0.37
 -12   2   0    0.67    1.95
 -12   2   0    0.93    2.31
  12   2   0   -0.32    0.37
 -12   2   0    0.36    0.65
  13  -2   0   -0.54    1.72
 -13  -2   0    1.79    1.00
  13  -2   0    2.67    0.56
  13  -2   0    2.94    1.11
 -13  -2   0    2.45    0.67
 -13  -2   0    3.75    3.89
 -13  -2   0    1.59    0.55
 -13   2   0    2.06    2.18
 -13   2   0    2.66    3.55
 -13   2   0    1.96    0.94
  13   2   0    2.11    0.92
 -13   2   0    2.16    0.70
 -13   2   0    2.90    1.53
  13   2   0    3.18    1.09
  13   2   0   -0.07    2.05
  14  -2   0    9.34    2.81
 -14  -2   0    3.92    1.88
  14  -2   0    2.87    0.67
 -14  -2   0    3.93    1.18
  14  -2   0    3.01    0.57
 -14  -2   0    3.37    3.79
  14   2   0    1.98    0.71
  14   2   0   -0.72    2.21
 -14   2   0    8.15    3.84
 -14   2   0    3.08    1.10
 -14   2   0    4.43    1.55
 -14   2   0    2.36    0.95
  14   2   0    3.18    0.67
 -15  -2   0    0.97    0.69
 -15  -2   0   -1.08    2.68
  15  -2   0    1.11    0.76
 -15  -2   0    0.60    0.92
  15   2   0    1.98    0.59
  15   2   0    0.75    0.54
 -15   2   0    1.23    0.91
 -15   2   0    0.66    0.63
 -15   2   0    6.56    3.12
 -15   2   0    0.17    0.73
 -16  -2   0    1.84    1.61
 -16  -2   0    2.97    1.12
  16  -2   0    2.40    0.76
  16   2   0    3.72    0.96
 -16   2   0    4.83    1.72
 -16   2   0    4.62    1.31
  16   2   0    2.58    1.12
 -17  -2   0   -0.13    1.01
 -17  -2   0   -0.14    1.13
  17  -2   0   -1.48    0.93
  17   2   0    0.12    0.75
 -17   2   0    0.48    0.93
  17   2   0   -0.27    0.83
 -17   2   0   -1.13    0.65
   0  -3   0    0.05    0.25
   0  -3   0    0.56    0.28
   0  -3   0   -0.13    0.08
   0  -3   0   -0.03    0.07
   0  -3   0   -0.06    0.09
   0   3   0   -0.08    0.08
   0   3   0    0.39    0.33
   0   3   0   -0.18    0.35
   0   3   0   -0.06    0.10
   0   3   0   -0.16    0.08
  -1  -3   0    4.96    0.84
  -1  -3   0    4.85    0.72
  -1  -3   0    5.14    0.56
   1  -3   0    5.20    0.81
   1  -3   0    6.80    1.48
   1  -3   0    4.35    0.48
  -1  -3   0    4.07    1.15
  -1  -3   0    6.71    1.49
   1   3   0    6.29    0.98
  -1   3   0    4.89    0.85
   1   3   0    6.96    1.73
   1   3   0    5.89    0.87
  -1   3   0    5.70    0.95
  -1   3   0    6.43    1.10
  -1   3   0    6.73    1.77
   1   3   0    4.74    1.03
  -1   3   0    5.33    1.56
   1   3   0    5.90    0.94
   2  -3   0   39.02    1.98
  -2  -3   0   41.68    1.94
   2  -3   0   44.35    1.94
  -2  -3   0   39.35    2.34
   2  -3   0   44.10    1.44
  -2  -3   0   40.98    4.39
  -2  -3   0   40.59    2.94
  -2  -3   0   38.81    2.21
  -2  -3   0   41.74    2.15
   2  -3   0   40.11    2.76
   2   3   0   46.17    4.75
  -2   3   0   37.89    4.38
  -2   3   0   41.62    2.42
  -2   3   0   42.44    4.69
  -2   3   0   41.67    1.96
   2   3   0   41.57    2.03
   2   3   0   39.20    2.20
   2   3   0   41.55    2.14
  -2   3   0   40.84    2.29
  -2   3   0   39.87    1.55
  -2   3   0   39.10    2.10
   3  -3   0    8.66    0.85
  -3  -3   0    7.99    1.75
  -3  -3   0    7.79    2.12
  -3  -3   0    8.12    0.81
  -3  -3   0    8.36    1.26
   3  -3   0   10.29    1.81
  -3  -3   0    8.52    1.52
  -3  -3   0    8.38    0.93
   3  -3   0    7.69    0.71
   3   3   0   10.81    2.42
  -3   3   0    8.01    1.43
  -3   3   0    7.32    2.07
  -3   3   0    9.16    2.32
  -3   3   0   10.19    1.46
  -3   3   0    8.09    1.35
   3   3   0    8.83    1.34
   3   3   0    9.67    1.44
   3   3   0    9.48    0.87
  -3   3   0    9.55    1.59
  -3   3   0   11.67    1.77
   4  -3   0    6.12    0.63
  -4  -3   0    6.28    1.40
  -4  -3   0    5.87    1.29
  -4  -3   0    6.27    2.29
  -4  -3   0    8.74    1.85
  -4  -3   0    7.91    1.19
   4  -3   0    7.08    1.57
  -4  -3   0    7.14    1.37
   4  -3   0    5.08    0.92
  -4   3   0    5.15    2.00
  -4   3   0    4.41    1.42
  -4   3   0    6.63    1.27
  -4   3   0    4.81    0.75
   4   3   0    8.07    1.41
  -4   3   0    6.84    1.36
   4   3   0    7.27    1.30
   4   3   0    5.41    2.02
  -4   3   0    6.75    1.40
   4   3   0    6.51    1.16
  -4   3   0    5.81    1.22
  -5  -3   0    0.57    0.25
  -5  -3   0    0.30    0.20
   5  -3   0   -0.07    0.34
  -5  -3   0    0.50    0.15
  -5  -3   0    0.59    1.09
  -5  -3   0    0.87    0.53
  -5  -3   0   -0.06    0.18
   5  -3   0    0.29    0.12
   5  -3   0    0.23    0.13
   5  -3   0    0.19    0.92
   5   3   0   -0.96    0.63
  -5   3   0    0.56    0.21
  -5   3   0    0.38    1.00
   5   3   0   -0.43    0.35
  -5   3   0   -0.23    0.63
   5   3   0    0.47    0.20
   5   3   0    0.41    0.17
  -5   3   0    0.41    0.20
  -5   3   0    0.49    0.18
  -5   3   0    0.78    0.36
   5   3   0   -0.02    0.13
  -5   3   0    0.33    0.22
  -6  -3   0   36.61    6.42
   6  -3   0   33.04    1.78
  -6  -3   0   30.95    3.08
   6  -3   0   29.23    5.43
  -6  -3   0   35.38    3.98
  -6  -3   0   34.63    1.98
  -6  -3   0   31.01    2.77
   6  -3   0   33.62    2.23
   6  -3   0   37.47    2.87
  -6  -3   0   30.89    2.71
  -6   3   0   31.32    2.72
   6   3   0   33.25    2.47
   6   3   0   35.52    1.86
   6   3   0   34.90    2.67
  -6   3   0   29.30    2.77
  -6   3   0   33.86    2.60
  -6   3   0   30.66    1.63
  -6   3   0   30.66    2.82
   6   3   0   32.18    2.53
  -6   3   0   30.55    2.53
  -6   3   0   29.35    5.30
  -6   3   0   35.47    5.20
   6   3   0   34.29    5.59
  -7  -3   0    4.42    0.86
   7  -3   0    3.77    1.61
  -7  -3   0    4.51    1.84
  -7  -3   0    1.42    1.30
  -7  -3   0    3.95    1.18
   7  -3   0    5.33    1.39
   7  -3   0    4.28    0.94
  -7  -3   0    4.75    1.46
  -7  -3   0    3.28    1.31
   7  -3   0    4.15    0.71
   7   3   0    3.47    0.93
   7   3   0    1.93    1.52
  -7   3   0    3.96    1.33
  -7   3   0    6.41    0.94
   7   3   0    4.42    0.45
  -7   3   0    4.85    2.44
   7   3   0    3.67    1.09
  -7   3   0    3.59    1.09
  -7   3   0    4.65    1.29
  -7   3   0    5.42    2.78
   7   3   0    4.08    1.36
  -7   3   0    4.44    1.24
  -8  -3   0    3.26    1.37
   8  -3   0    3.09    0.97
  -8  -3   0    2.30    0.91
  -8  -3   0    3.85    1.77
  -8  -3   0    3.33    1.23
   8  -3   0    2.88    0.65
   8  -3   0    1.69    1.48
  -8  -3   0    3.94    0.72
   8  -3   0    3.16    0.99
   8  -3   0    1.65    0.24
  -8  -3   0    2.08    1.71
   8   3   0    0.28    0.70
  -8   3   0    1.15    1.76
   8   3   0    3.84    1.01
  -8   3   0    2.09    0.84
   8   3   0    3.05    0.49
   8   3   0    1.43    1.12
  -8   3   0    2.47    0.97
  -8   3   0    3.66    1.07
  -8   3   0    3.31    2.25
   8   3   0    3.37    1.12
  -8   3   0    2.08    1.00
  -9  -3   0    1.37    0.67
   9  -3   0    3.63    2.05
  -9  -3   0    0.36    0.43
  -9  -3   0    1.21    0.47
   9  -3   0    0.52    0.24
  -9  -3   0    1.56    1.07
  -9  -3   0    2.66    2.54
   9  -3   0    0.70    0.42
   9   3   0    1.00    1.27
  -9   3   0    0.88    1.69
  -9   3   0    0.70    0.63
  -9   3   0    0.88    0.57
  -9   3   0   -0.19    1.77
  -9   3   0    1.05    0.49
   9   3   0    0.74    0.30
  -9   3   0    0.03    0.38
   9   3   0    0.65    0.31
   9   3   0    0.37    0.75
  10  -3   0    3.14    0.53
 -10  -3   0    3.19    2.89
 -10  -3   0    1.46    0.74
  10  -3   0    2.57    0.96
 -10  -3   0    2.76    1.00
  10  -3   0   -0.01    1.44
 -10  -3   0    1.45    0.79
  10   3   0    2.21    1.70
  10   3   0    2.94    1.29
 -10   3   0    2.17    2.13
 -10   3   0    1.53    0.88
 -10   3   0    2.70    1.06
 -10   3   0    1.52    1.05
 -10   3   0    1.22    2.36
 -10   3   0    3.38    1.45
  10   3   0    2.62    0.71
  11  -3   0   -1.88    1.38
 -11  -3   0    0.66    0.53
 -11  -3   0    0.45    0.42
 -11  -3   0    0.68    0.52
  11  -3   0    0.97    0.49
 -11  -3   0   -2.45    2.28
  11   3   0    1.56    1.76
  11   3   0    0.34    0.38
  11   3   0    0.32    0.36
 -11   3   0    0.10    0.57
 -11   3   0    0.48    1.80
 -11   3   0    1.04    2.43
 -11   3   0    1.08    0.58
 -11   3   0    0.89    0.55
 -11   3   0   -0.21    0.34
  12  -3   0   -3.08    1.42
 -12  -3   0    0.44    0.49
 -12  -3   0   -0.59    0.58
  12  -3   0    0.76    0.49
 -12  -3   0   -2.31    2.53
 -12  -3   0   -0.24    0.57
 -12   3   0    2.48    2.62
 -12   3   0    0.81    0.50
  12   3   0    2.19    2.53
  12   3   0    0.68    0.52
 -12   3   0    0.35    0.62
 -12   3   0    0.48    0.65
  12   3   0    0.31    0.47
 -12   3   0   -1.13    2.23
  13  -3   0   -1.35    2.22
 -13  -3   0   -0.76    0.66
 -13  -3   0   -0.10    0.56
  13  -3   0   -0.12    0.62
 -13  -3   0    0.29    1.05
  13  -3   0   -0.37    0.63
 -13  -3   0   -0.43    2.99
  13   3   0    4.11    2.78
 -13   3   0    0.13    0.80
 -13   3   0    0.26    0.48
  13   3   0   -0.18    0.44
 -13   3   0    0.80    0.66
 -13   3   0   -3.48    1.98
 -13   3   0    0.92    2.37
  13   3   0    0.36    0.93
  14  -3   0    1.69    0.68
  14  -3   0    2.09    0.67
  14  -3   0    0.18    2.42
 -14  -3   0    1.78    3.64
 -14  -3   0    0.71    0.68
 -14  -3   0    2.75    0.72
 -14  -3   0    1.54    1.67
  14   3   0   -1.26    1.79
  14   3   0    0.73    0.55
 -14   3   0    2.68    0.69
 -14   3   0    4.41    3.66
 -14   3   0    2.22    0.84
  14   3   0    0.87    0.49
 -15  -3   0    0.58    0.98
  15  -3   0   -0.15    0.76
  15  -3   0    0.04    0.76
 -15  -3   0    1.11    0.83
  15   3   0    0.25    0.65
 -15   3   0    0.77    0.92
  15   3   0    0.66    1.07
 -15   3   0    0.76    0.62
 -16  -3   0   -0.85    1.13
 -16  -3   0    0.94    0.82
  16  -3   0   -0.41    0.86
  16   3   0   -0.25    0.69
 -16   3   0   -1.11    0.60
 -16   3   0   -1.15    0.95
  16   3   0   -0.19    0.74
 -17  -3   0   -1.90    1.14
 -17  -3   0    0.06    1.04
  17  -3   0   -0.26    0.93
  17   3   0   -0.44    0.77
 -17   3   0    1.43    1.17
 -17   3   0    1.38    0.77
  17   3   0    0.46    0.73
   0  -4   0   78.36    4.49
   0  -4   0   78.24    3.27
   0  -4   0   77.68    3.13
   0  -4   0   80.40    3.09
   0  -4   0   79.63    2.96
   0   4   0   81.05    3.22
   0   4   0   77.42    2.73
   0   4   0   75.07    3.18
   0   4   0   74.21    4.92
   0   4   0   82.96    3.30
   0   4   0   75.72    4.42
  -1  -4   0    3.27    0.61
   1  -4   0    2.59    0.97
   1  -4   0    2.49    0.43
   1  -4   0    3.69    0.72
  -1  -4   0    3.70    0.76
  -1  -4   0    3.77    1.20
   1  -4   0    3.62    0.68
  -1  -4   0    3.90    0.69
  -1  -4   0    1.80    0.94
   1   4   0    3.27    1.04
   1   4   0    3.62    0.71
  -1   4   0    3.76    0.80
   1   4   0    2.51    0.47
  -1   4   0    3.57    0.64
   1   4   0    4.36    1.59
   1   4   0    4.46    0.89
  -1   4   0    3.96    1.26
  -1   4   0    2.72    0.62
   1   4   0    4.07    0.90
  -1   4   0    3.02    1.25
  -1   4   0    5.11    1.10
  -2  -4   0  130.34    3.34
   2  -4   0  127.63    4.28
   2  -4   0  115.99    3.34
   2  -4   0  128.39    5.76
  -2  -4   0  119.43    6.19
   2  -4   0  120.97    3.86
  -2  -4   0  129.53    4.62
  -2  -4   0  127.02    4.10
  -2  -4   0  129.63    5.99
  -2  -4   0  129.33    4.94
   2   4   0  123.59    3.53
  -2   4   0  119.47    4.85
  -2   4   0  115.02    6.69
   2   4   0  129.51    4.26
  -2   4   0  119.47    3.82
  -2   4   0  120.82    6.70
   2   4   0  127.50    4.82
  -2   4   0  123.38    4.67
   2   4   0  107.02    3.92
  -2   4   0  128.32    4.51
   2   4   0  135.03    4.43
   2   4   0  117.56    6.49
  -3  -4   0    0.18    0.19
   3  -4   0   -0.49    0.34
  -3  -4   0   -0.14    0.13
  -3  -4   0   -0.26    0.15
   3  -4   0   -0.04    0.13
  -3  -4   0    0.64    0.81
   3  -4   0    0.08    0.11
  -3  -4   0    0.60    0.59
  -3  -4   0    0.12    0.18
   3   4   0   -0.04    0.12
   3   4   0    0.63    0.80
   3   4   0   -0.11    0.14
  -3   4   0    0.12    0.17
  -3   4   0    0.30    0.15
   3   4   0    0.02    0.11
  -3   4   0    0.15    0.35
  -3   4   0    0.23    0.15
  -3   4   0    0.05    0.14
  -3   4   0   -0.43    0.82
  -3   4   0   -0.50    0.58
   3   4   0    0.36    0.39
  -4  -4   0   34.37    2.50
  -4  -4   0   33.62    2.75
  -4  -4   0   31.39    2.65
  -4  -4   0   38.32    2.23
   4  -4   0   40.80    4.30
   4  -4   0   32.75    2.23
  -4  -4   0   29.30    5.12
   4  -4   0   36.24    2.01
  -4  -4   0   39.99    4.51
   4   4   0   35.74    2.35
  -4   4   0   30.28    2.23
  -4   4   0   37.19    2.64
   4   4   0   34.61    2.37
  -4   4   0   40.51    5.88
   4   4   0   29.82    4.60
  -4   4   0   36.16    2.71
  -4   4   0   35.44    2.71
  -4   4   0   34.12    5.36
   4   4   0   26.98    1.44
  -4   4   0   38.37    2.96
   4   4   0   34.81    2.30
   5  -4   0    1.20    0.21
  -5  -4   0    2.19    1.25
   5  -4   0    1.44    0.40
  -5  -4   0    2.02    0.81
   5  -4   0    1.21    1.34
   5  -4   0    1.60    0.92
  -5  -4   0    0.45    0.24
  -5  -4   0    1.05    0.33
  -5  -4   0    0.95    0.35
  -5  -4   0    1.30    1.21
   5   4   0    2.13    0.78
  -5   4   0    1.33    0.52
  -5   4   0    0.91    0.34
  -5   4   0    1.68    0.28
  -5   4   0    1.51    0.59
  -5   4   0    1.89    1.58
  -5   4   0    2.28    1.23
   5   4   0    1.10    0.49
   5   4   0    0.70    1.12
   5   4   0    1.34    0.39
  -5   4   0    1.09    0.39
   6  -4   0   20.93    4.66
   6  -4   0   20.88    3.10
  -6  -4   0   24.38    3.64
   6  -4   0   22.93    1.53
  -6  -4   0   16.80    4.34
   6  -4   0   20.83    1.85
  -6  -4   0   24.78    2.75
  -6  -4   0   20.08    3.34
  -6  -4   0   21.58    1.67
  -6  -4   0   22.17    3.21
  -6   4   0   17.12    4.38
  -6   4   0   25.54    2.66
   6   4   0   21.32    2.10
  -6   4   0   23.10    3.16
   6   4   0   23.32    2.03
  -6   4   0   22.11    2.27
   6   4   0   20.04    1.22
  -6   4   0   23.24    3.94
  -6   4   0   22.59    1.96
  -6   4   0   24.97    3.84
   6   4   0   21.62    4.62
   6   4   0   24.07    2.83
  -7  -4   0   26.51    3.91
   7  -4   0   28.78    1.77
   7  -4   0   30.49    3.83
  -7  -4   0   25.90    3.93
   7  -4   0   26.42    2.19
  -7  -4   0   27.11    1.93
  -7  -4   0   27.84    4.08
  -7  -4   0   24.89    4.06
  -7  -4   0   20.95    5.12
   7  -4   0   33.67    6.35
  -7   4   0   28.75    4.15
  -7   4   0   25.20    2.60
   7   4   0   23.84    4.96
   7   4   0   20.05    1.40
  -7   4   0   25.73    2.63
  -7   4   0   27.40    4.04
   7   4   0   28.48    2.46
  -7   4   0   25.18    2.21
   7   4   0   27.84    3.26
  -7   4   0   32.61    5.46
   7   4   0   28.03    2.63
  -7   4   0   22.59    5.23
  -8  -4   0   -0.09    1.27
  -8  -4   0   -0.29    1.04
  -8  -4   0   -0.18    0.35
  -8  -4   0    0.24    0.37
   8  -4   0   -0.05    0.22
   8  -4   0   -0.14    1.46
   8  -4   0    0.78    0.61
  -8  -4   0    0.66    0.23
   8  -4   0   -0.46    0.21
  -8  -4   0   -0.06    0.30
   8   4   0    0.53    1.65
  -8   4   0   -1.08    1.17
  -8   4   0   -0.68    1.24
  -8   4   0   -0.16    0.37
  -8   4   0   -0.12    0.38
   8   4   0    0.48    0.26
   8   4   0    0.67    0.26
  -8   4   0    0.16    0.28
  -8   4   0   -0.01    0.28
  -9  -4   0   33.68    4.85
  -9  -4   0   31.68    7.33
  -9  -4   0   36.45    4.90
  -9  -4   0   33.24    4.99
  -9  -4   0   35.07    5.79
   9  -4   0   34.01    3.76
   9  -4   0   31.19    2.52
   9  -4   0   23.49    6.09
   9   4   0   34.16    6.77
  -9   4   0   27.73    4.03
   9   4   0   26.75    3.87
  -9   4   0   25.95    6.19
   9   4   0   34.07    3.07
  -9   4   0   39.62    6.93
  -9   4   0   36.39    5.16
  -9   4   0   31.47    2.98
  -9   4   0   34.57    4.88
 -10  -4   0    0.89    0.42
  10  -4   0   -0.03    0.29
 -10  -4   0   -0.50    0.46
 -10  -4   0    2.25    1.37
  10  -4   0   -0.28    0.41
 -10  -4   0    0.89    0.53
  10  -4   0    1.12    1.57
 -10   4   0   -0.32    1.48
  10   4   0    0.35    0.39
 -10   4   0    0.32    0.45
 -10   4   0    0.28    0.35
 -10   4   0   -0.99    0.52
 -10   4   0    0.04    0.41
 -10   4   0   -1.14    1.35
  10   4   0    1.32    1.33
  10   4   0   -0.07    0.34
  11  -4   0   16.20    3.69
 -11  -4   0   13.05    3.14
  11  -4   0   12.21    1.23
  11  -4   0    8.86    3.93
 -11  -4   0   15.53    5.29
 -11  -4   0   12.81    3.07
 -11  -4   0   10.13    2.87
  11   4   0   14.80    2.84
 -11   4   0   24.46    6.27
 -11   4   0   15.38    3.09
 -11   4   0   13.18    3.11
 -11   4   0   12.64    2.90
 -11   4   0    9.53    4.39
  11   4   0    9.87    4.18
  11   4   0   14.05    2.98
 -11   4   0   13.46    3.18
  12  -4   0    6.21    3.54
 -12  -4   0    6.81    2.77
 -12  -4   0   -0.22    2.89
 -12  -4   0    8.03    2.53
 -12  -4   0    6.74    2.20
  12  -4   0    6.78    2.08
  12   4   0    5.73    1.65
  12   4   0    6.34    1.66
 -12   4   0    3.34    2.74
 -12   4   0    6.26    1.97
  12   4   0    2.74    2.43
 -12   4   0    6.62    2.39
 -12   4   0    4.45    1.58
 -13  -4   0   15.40    3.66
  13  -4   0   11.49    4.57
  13  -4   0   13.63    2.97
 -13  -4   0   13.93    4.30
 -13  -4   0   13.32    5.44
 -13  -4   0   12.21    2.79
 -13   4   0   14.57    3.48
 -13   4   0   14.45    3.09
  13   4   0    6.66    4.50
 -13   4   0   13.97    5.32
  13   4   0   13.42    3.05
  13   4   0   12.95    2.69
 -13   4   0   14.73    3.20
  14  -4   0    2.51    3.45
 -14  -4   0    4.79    0.91
 -14  -4   0    8.32    2.80
 -14  -4   0    5.63    3.65
  14  -4   0    5.33    1.71
  14  -4   0    4.44    0.82
 -14  -4   0    6.62    1.05
 -14   4   0    7.49    1.95
 -14   4   0    5.98    2.96
  14   4   0    4.41    1.13
 -14   4   0    6.27    1.93
  14   4   0    9.79    3.86
  14   4   0    6.83    1.28
 -15  -4   0   10.13    2.08
 -15  -4   0    6.88    1.84
  15  -4   0    7.06    1.66
  15  -4   0    4.67    3.17
  15  -4   0    5.87    1.72
 -15  -4   0    7.12    2.57
  15   4   0    5.26    0.77
  15   4   0    6.65    1.69
 -15   4   0    4.25    1.18
 -15   4   0    6.86    1.81
 -16  -4   0    3.62    0.95
  16  -4   0    3.79    0.92
  16  -4   0    2.60    0.94
 -16  -4   0    3.62    2.08
  16   4   0    0.87    0.73
 -16   4   0    2.81    1.40
  16   4   0    1.34    0.87
 -16   4   0    3.05    0.95
  17  -4   0    2.70    1.15
 -17  -4   0    2.70    1.12
 -17  -4   0    3.34    0.97
  17   4   0    0.49    0.71
  17   4   0    4.86    0.82
 -17   4   0    2.05    0.74
 -17   4   0    5.37    1.15
   0  -5   0   -0.29    0.13
   0  -5   0   -0.28    0.15
   0  -5   0    0.00    0.56
   0  -5   0    0.39    0.37
   0  -5   0    0.04    0.12
   0   5   0   -0.50    0.75
   0   5   0   -0.23    0.12
   0   5   0    0.34    0.14
   0   5   0   -0.25    0.44
   0   5   0   -0.12    0.16
   0   5   0   -0.04    0.13
   1  -5   0   48.59    2.68
  -1  -5   0   60.90    5.96
  -1  -5   0   53.68    3.04
   1  -5   0   56.45    2.85
  -1  -5   0   56.86    3.85
  -1  -5   0   55.82    2.89
   1  -5   0   57.58    5.66
  -1  -5   0   52.23    2.53
  -1  -5   0   52.41    2.47
   1  -5   0   60.75    2.75
  -1   5   0   57.63    5.99
   1   5   0   52.19    2.61
  -1   5   0   54.02    6.41
   1   5   0   63.55    4.10
   1   5   0   53.63    6.05
  -1   5   0   58.24    3.27
   1   5   0   60.30    2.82
  -1   5   0   56.69    3.24
  -1   5   0   57.77    2.64
  -1   5   0   60.12    3.18
   1   5   0   47.69    2.77
   1   5   0   58.64    3.09
  -2  -5   0    8.84    2.32
   2  -5   0    7.60    1.36
  -2  -5   0    8.03    2.03
   2  -5   0    8.10    0.70
  -2  -5   0    7.36    0.77
   2  -5   0    6.61    2.06
  -2  -5   0    9.24    1.62
  -2  -5   0    8.42    0.92
   2  -5   0    9.33    1.48
  -2  -5   0    6.68    1.30
   2   5   0   10.53    2.06
  -2   5   0    7.30    1.41
  -2   5   0    8.90    1.64
  -2   5   0   10.90    2.89
  -2   5   0    5.82    2.10
  -2   5   0    8.45    1.56
   2   5   0    9.63    1.66
   2   5   0    8.40    1.47
  -2   5   0    8.41    1.33
   2   5   0    8.22    0.83
   2   5   0    8.94    1.51
   2   5   0    5.82    2.23
   3  -5   0   73.78    3.66
   3  -5   0   75.58    5.00
   3  -5   0   77.37    2.77
  -3  -5   0   76.58    3.58
  -3  -5   0   80.85    4.19
   3  -5   0   83.03    3.48
  -3  -5   0   80.49    7.90
  -3  -5   0   66.50    4.98
  -3  -5   0   81.93    2.77
  -3  -5   0   75.28    4.34
   3   5   0   85.68    4.25
   3   5   0   75.18    3.75
  -3   5   0   77.33    4.21
   3   5   0   78.75    7.73
   3   5   0   76.57    3.69
  -3   5   0   75.38    3.92
  -3   5   0   74.55    8.12
   3   5   0   78.00    2.86
  -3   5   0   78.47    4.47
   3   5   0   83.35    3.78
  -3   5   0   87.59    8.75
  -3   5   0   78.94    3.61
  -4  -5   0   21.37    1.08
  -4  -5   0   24.21    2.46
  -4  -5   0   18.93    1.81
  -4  -5   0   24.94    4.80
  -4  -5   0   23.25    1.86
  -4  -5   0   19.12    2.01
   4  -5   0   23.59    2.01
  -4  -5   0   19.75    3.56
   4  -5   0   27.13    3.95
   4  -5   0   22.17    1.65
   4  -5   0   16.05    1.06
  -4   5   0   15.31    3.62
   4   5   0   20.71    4.05
   4   5   0   19.52    1.23
   4   5   0   23.64    2.79
   4   5   0   17.24    1.62
   4   5   0   18.11    1.76
  -4   5   0   20.77    2.06
  -4   5   0   17.81    2.76
  -4   5   0   19.88    1.80
  -4   5   0   20.58    4.35
  -4   5   0   21.88    2.21
  -4   5   0   24.07    1.67
   5  -5   0   77.89    2.62
  -5  -5   0   82.42    9.50
  -5  -5   0   84.40    5.23
  -5  -5   0   90.87    4.72
   5  -5   0   91.60    5.47
  -5  -5   0   89.33    5.36
   5  -5   0   92.67    4.41
   5  -5   0   92.56    3.72
  -5  -5   0   89.77    3.99
  -5  -5   0   89.23    5.92
  -5   5   0   92.31   10.05
   5   5   0   92.84    9.22
  -5   5   0   78.49    3.07
  -5   5   0   87.03    4.68
   5   5   0   84.88    2.92
  -5   5   0   91.90    4.63
   5   5   0   99.40    4.39
   5   5   0   89.35    4.25
  -5   5   0   78.50    4.87
  -5   5   0   85.44    4.43
  -5   5   0   95.37    5.56
   5   5   0   84.61    4.28
  -6  -5   0   32.94    3.37
  -6  -5   0   32.74    2.98
  -6  -5   0   29.64    6.05
  -6  -5   0   29.54    4.23
   6  -5   0   28.87    2.44
   6  -5   0   29.32    1.95
   6  -5   0   28.36    3.97
  -6  -5   0   27.10    2.12
  -6  -5   0   33.50    4.86
   6  -5   0   26.80    5.45
   6   5   0   20.40    4.46
  -6   5   0   28.57    2.60
  -6   5   0   25.64    3.72
  -6   5   0   28.89    2.79
  -6   5   0   25.29    1.73
   6   5   0   29.86    2.65
   6   5   0   28.62    2.39
  -6   5   0   26.54    5.72
  -6   5   0   30.62    3.23
  -6   5   0   32.91    4.12
   6   5   0   32.36    2.39
  -7  -5   0   29.53    2.19
  -7  -5   0   33.72    4.85
   7  -5   0   31.15    2.60
  -7  -5   0   23.99    5.69
   7  -5   0   36.58    4.66
   7  -5   0   25.40    5.61
  -7  -5   0   34.41    3.78
  -7  -5   0   35.17    3.35
  -7  -5   0   30.98    3.35
   7  -5   0   29.98    1.96
   7   5   0   26.11    2.65
  -7   5   0   30.76    2.98
   7   5   0   29.18    2.60
   7   5   0   27.48    5.74
  -7   5   0   30.87    3.44
  -7   5   0   29.49    4.39
  -7   5   0   29.55    6.36
  -7   5   0   37.65    5.07
  -7   5   0   32.88    3.13
   8  -5   0   54.94    3.63
  -8  -5   0   45.09    8.43
  -8  -5   0   49.04    4.47
  -8  -5   0   57.58    6.62
   8  -5   0   55.55    4.14
  -8  -5   0   58.15    4.68
   8  -5   0   53.46    2.69
   8  -5   0   54.60    9.14
  -8  -5   0   51.02    4.97
  -8  -5   0   54.95    3.13
  -8   5   0   49.87    4.22
   8   5   0   56.02    4.15
  -8   5   0   52.96    4.70
  -8   5   0   55.26    4.30
  -8   5   0   50.88    4.73
  -8   5   0   49.54    8.51
   8   5   0   59.18    4.02
   8   5   0   48.02    7.70
  -8   5   0   47.13    6.32
  -9  -5   0    6.20    2.14
   9  -5   0    6.32    1.60
  -9  -5   0    4.60    1.47
  -9  -5   0    4.59    2.10
  -9  -5   0    6.98    2.38
  -9  -5   0    7.08    1.24
   9  -5   0    6.24    3.18
  -9  -5   0    4.64    1.77
   9  -5   0    7.36    2.35
  -9   5   0    4.90    1.77
   9   5   0    5.44    1.40
  -9   5   0    4.88    3.03
  -9   5   0    6.98    2.05
   9   5   0    7.00    1.90
  -9   5   0    7.17    2.10
   9   5   0    3.40    1.96
  10  -5   0   40.34    7.92
 -10  -5   0   30.06    8.16
 -10  -5   0   33.46    5.95
  10  -5   0   35.53    2.90
  10  -5   0   30.36    5.10
 -10  -5   0   33.97    5.23
 -10  -5   0   35.36    5.49
  10   5   0   28.95    6.58
 -10   5   0   31.71    5.01
 -10   5   0   41.03    4.06
  10   5   0   35.50    3.60
  10   5   0   38.57    3.48
 -10   5   0   31.53    7.14
 -10   5   0   41.63    4.29
  11  -5   0    0.40    0.49
  11  -5   0   -0.19    0.35
 -11  -5   0   -0.23    0.63
 -11  -5   0   -0.18    0.56
 -11  -5   0   -0.08    0.51
 -11  -5   0   -1.82    1.78
  11  -5   0    0.95    1.88
  11   5   0   -0.40    0.37
 -11   5   0   -3.06    1.70
  11   5   0    0.63    1.60
 -11   5   0    0.59    0.57
  11   5   0   -0.13    0.35
 -11   5   0   -0.34    0.53
 -11   5   0    0.57    0.54
 -12  -5   0   20.49    4.16
  12  -5   0   18.02    4.17
 -12  -5   0   14.82    5.85
 -12  -5   0   18.00    4.04
  12  -5   0   21.67    6.53
 -12  -5   0   12.62    3.20
 -12   5   0   17.12    3.77
  12   5   0   16.28    3.47
  12   5   0   20.66    3.70
  12   5   0   19.54    5.91
 -12   5   0   15.17    3.57
 -12   5   0   18.29    6.14
 -12   5   0   21.58    4.05
 -13  -5   0    0.10    0.70
 -13  -5   0   -0.11    3.23
 -13  -5   0    0.62    0.81
 -13  -5   0    0.26    0.61
  13  -5   0   -0.27    0.62
  13  -5   0    0.00    2.51
 -13   5   0    0.43    0.83
  13   5   0   -0.35    0.52
 -13   5   0    5.33    3.23
 -13   5   0    0.67    0.53
  13   5   0   -3.55    1.68
 -13   5   0    0.04    0.50
  13   5   0   -0.35    0.47
  14  -5   0    5.73    3.17
 -14  -5   0    4.60    1.19
 -14  -5   0    6.85    1.89
 -14  -5   0    3.32    3.21
  14  -5   0    9.18    1.83
 -14  -5   0    4.61    1.16
 -14   5   0    7.74    2.41
 -14   5   0    5.89    1.79
 -14   5   0    4.96    2.58
  14   5   0    7.50    1.59
  14   5   0    5.91    1.56
 -14   5   0    4.93    1.66
  14   5   0   15.95    4.64
  15  -5   0    5.38    1.68
 -15  -5   0    5.83    1.35
  15  -5   0    6.19    1.20
 -15  -5   0    6.50    2.01
 -15  -5   0    5.24    2.26
 -15   5   0    5.74    1.54
  15   5   0    6.72    1.51
 -15   5   0    6.74    1.95
  15   5   0    4.92    1.28
 -16  -5   0   -0.18    1.06
  16  -5   0    0.67    0.86
 -16  -5   0   -0.26    0.89
  16  -5   0    1.81    0.95
  16   5   0    0.91    1.68
 -16   5   0    1.10    1.07
 -16   5   0   -0.34    0.68
  16   5   0    0.56    0.77
  17  -5   0    2.77    0.94
  17   5   0    5.65    0.82
 -17   5   0    5.92    1.22
   0  -6   0   41.68    2.49
   0  -6   0   41.94    5.22
   0  -6   0   42.69    2.72
   0  -6   0   41.18    2.71
   0  -6   0   41.76    2.68
   0   6   0   42.27    2.41
   0   6   0   39.04    2.74
   0   6   0   40.75    5.91
   0   6   0   39.83    2.85
   0   6   0   39.17    5.09
   0   6   0   39.66    2.65
   1  -6   0   15.92    1.54
  -1  -6   0   18.85    1.79
  -1  -6   0   18.23    1.51
  -1  -6   0   19.30    1.35
   1  -6   0   16.84    1.58
   1  -6   0   20.74    1.62
  -1  -6   0   23.19    3.25
   1  -6   0   19.57    3.56
  -1  -6   0   17.72    1.76
  -1  -6   0   18.33    3.60
   1   6   0   17.98    1.76
   1   6   0   17.26    3.14
   1   6   0   20.98    1.63
   1   6   0   18.36    1.55
  -1   6   0   17.68    1.50
   1   6   0   25.75    4.78
   1   6   0   17.27    1.76
  -1   6   0   21.12    1.98
  -1   6   0   19.06    1.98
  -1   6   0   16.04    3.78
  -1   6   0   18.27    1.85
  -1   6   0   24.24    4.23
  -2  -6   0   73.44    4.26
  -2  -6   0   85.72    5.72
   2  -6   0   72.12    3.74
  -2  -6   0   81.52    3.85
   2  -6   0   76.06    3.67
   2  -6   0   73.02    5.35
  -2  -6   0   65.50    6.75
  -2  -6   0   73.06    3.11
   2  -6   0   76.10    3.21
  -2  -6   0   71.02    3.67
  -2   6   0   72.65    3.40
  -2   6   0   76.41    8.41
  -2   6   0   73.65    7.90
  -2   6   0   77.04    4.34
   2   6   0   79.35    3.37
  -2   6   0   78.14    4.45
   2   6   0   76.77    3.66
   2   6   0   71.30    3.85
   2   6   0   65.01    7.52
   2   6   0   75.23    4.69
  -2   6   0   77.83    4.17
   2   6   0   79.97    3.92
   3  -6   0    2.70    1.23
  -3  -6   0    3.08    0.53
  -3  -6   0    3.72    1.82
   3  -6   0    2.54    0.23
  -3  -6   0    2.66    0.72
  -3  -6   0    4.56    1.90
   3  -6   0    2.28    0.63
  -3  -6   0    2.94    0.63
  -3  -6   0    2.40    0.84
   3  -6   0    3.16    0.79
  -3   6   0    2.63    0.80
   3   6   0    2.77    0.93
   3   6   0    3.68    1.78
   3   6   0    1.87    0.59
  -3   6   0    2.05    1.91
  -3   6   0    2.31    0.86
  -3   6   0    1.54    1.34
   3   6   0    3.65    0.67
   3   6   0    3.27    0.94
  -3   6   0    2.18    0.57
   3   6   0    2.31    0.81
  -3   6   0    2.94    0.87
  -4  -6   0   53.60    3.82
   4  -6   0   56.01    6.13
  -4  -6   0   60.62    2.40
  -4  -6   0   55.83    3.29
  -4  -6   0   69.59    7.39
  -4  -6   0   54.06    7.26
   4  -6   0   60.35    3.20
   4  -6   0   54.18    2.32
   4  -6   0   56.35    3.52
  -4  -6   0   61.77    4.43
  -4   6   0   59.31    3.82
  -4   6   0   73.97    9.14
   4   6   0   51.26    6.94
  -4   6   0   57.03    4.23
   4   6   0   47.13    3.26
  -4   6   0   61.88    8.16
   4   6   0   59.73    3.69
  -4   6   0   58.21    3.47
   4   6   0   56.85    3.58
  -4   6   0   57.56    4.13
   4   6   0   61.22    3.53
   4   6   0   57.73    2.57
  -5  -6   0   33.09    5.00
  -5  -6   0   30.16    3.15
  -5  -6   0   31.16    3.04
  -5  -6   0   29.87    2.41
   5  -6   0   32.65    2.69
   5  -6   0   28.18    2.10
  -5  -6   0   26.13    5.31
   5  -6   0   36.26    4.91
  -5   6   0   29.71    2.84
   5   6   0   29.59    2.68
  -5   6   0   29.23    3.09
  -5   6   0   30.34    2.64
   5   6   0   33.17    3.00
  -5   6   0   28.13    5.74
  -5   6   0   32.21    3.18
   5   6   0   23.20    5.18
   5   6   0   31.43    3.31
   5   6   0   32.19    2.60
  -6  -6   0   11.76    2.57
   6  -6   0   10.48    2.69
  -6  -6   0   10.48    1.90
  -6  -6   0   11.47    2.51
  -6  -6   0    9.15    2.82
  -6  -6   0    8.69    1.90
   6  -6   0   12.34    1.85
  -6  -6   0    6.07    2.38
   6  -6   0   11.25    4.33
   6  -6   0   10.36    2.11
  -6   6   0    6.39    3.22
  -6   6   0   10.28    2.47
  -6   6   0   10.14    1.94
   6   6   0   10.09    1.91
  -6   6   0   10.23    2.56
   6   6   0   11.11    3.51
  -6   6   0    9.83    2.12
   6   6   0    9.93    2.05
  -7  -6   0   37.75    3.92
   7  -6   0   36.50    4.94
   7  -6   0   26.86    6.43
   7  -6   0   36.08    2.33
  -7  -6   0   38.86    3.56
   7  -6   0   35.94    2.99
  -7  -6   0   35.84    5.43
  -7  -6   0   35.94    3.90
  -7  -6   0   33.46    6.96
  -7  -6   0   38.17    2.78
   7   6   0   33.69    6.25
  -7   6   0   37.39    3.82
  -7   6   0   31.52    3.19
  -7   6   0   32.03    7.06
   7   6   0   33.86    2.89
  -7   6   0   37.37    3.40
  -7   6   0   32.11    4.87
   7   6   0   35.89    3.15
  -8  -6   0    4.34    2.29
  -8  -6   0    9.36    3.55
  -8  -6   0    4.44    1.12
   8  -6   0    6.03    1.53
  -8  -6   0    4.52    1.57
  -8  -6   0    3.57    1.49
   8  -6   0    7.44    1.78
   8  -6   0    7.93    3.00
  -8  -6   0    6.78    1.51
   8  -6   0    3.49    0.35
   8   6   0    7.01    1.53
  -8   6   0    2.65    1.18
   8   6   0    6.81    1.79
  -8   6   0    5.21    1.95
  -8   6   0    2.67    2.51
  -8   6   0    8.26    2.06
  -8   6   0    5.62    1.80
   8   6   0    3.09    2.04
  -9  -6   0   34.69    5.84
  -9  -6   0   49.24    6.64
  -9  -6   0   38.58    2.75
   9  -6   0   32.56    7.35
  -9  -6   0   41.52    4.51
  -9  -6   0   34.93    7.97
  -9  -6   0   31.53    4.76
   9  -6   0   36.10    3.10
   9   6   0   33.69    3.39
  -9   6   0   45.30    8.67
  -9   6   0   36.57    3.73
  -9   6   0   33.27    5.24
   9   6   0   42.21    3.56
   9   6   0   44.00    7.64
  -9   6   0   44.67    4.21
 -10  -6   0    1.05    0.45
  10  -6   0    0.43    0.49
 -10  -6   0    1.45    0.73
 -10  -6   0    0.34    0.60
 -10  -6   0    3.21    2.62
  10  -6   0    0.77    2.03
  10  -6   0    1.31    0.38
 -10   6   0    0.13    0.45
 -10   6   0    0.86    0.49
  10   6   0    0.90    0.66
  10   6   0    0.69    1.84
 -10   6   0   -0.02    0.55
  10   6   0    1.16    0.47
 -10   6   0   -2.07    1.86
 -11  -6   0    8.43    2.72
 -11  -6   0    5.85    1.84
  11  -6   0   10.35    4.48
 -11  -6   0    5.70    3.66
  11  -6   0   12.18    2.27
 -11  -6   0    8.07    2.55
  11  -6   0    7.23    2.42
  11   6   0    6.70    3.52
 -11   6   0    7.19    2.13
  11   6   0   10.85    2.15
 -11   6   0    6.61    2.11
  11   6   0    8.56    2.48
 -11   6   0    5.96    3.83
 -11   6   0   10.60    2.64
 -12  -6   0   -0.25    0.68
  12  -6   0    2.06    2.94
 -12  -6   0   -0.09    0.66
 -12  -6   0    0.89    0.58
  12  -6   0   -0.07    0.64
 -12  -6   0    3.10    4.16
  12  -6   0    0.88    0.43
  12   6   0   -0.13    0.40
 -12   6   0   -0.43    0.53
 -12   6   0    1.22    0.71
 -12   6   0   -3.99    2.10
 -12   6   0    0.45    0.75
  12   6   0    0.35    0.49
  12   6   0    0.53    2.14
  13  -6   0   13.48    5.75
 -13  -6   0    9.50    2.42
 -13  -6   0   14.88    5.72
 -13  -6   0   11.66    3.11
  13  -6   0   12.32    3.26
 -13  -6   0    9.46    2.71
  13   6   0   15.08    4.81
  13   6   0   14.49    3.47
 -13   6   0    9.90    2.51
 -13   6   0    7.15    2.20
  13   6   0   12.13    2.45
 -13   6   0   13.94    3.19
 -13   6   0    6.71    3.65
 -14  -6   0    3.76    1.01
 -14  -6   0    7.38    2.05
  14  -6   0    4.20    0.75
 -14  -6   0    7.55    1.98
 -14   6   0    4.43    1.32
 -14   6   0    2.84    0.79
  14   6   0    4.75    1.09
 -14   6   0    7.91    1.83
  14   6   0    7.78    2.37
 -15  -6   0    5.04    1.39
 -15  -6   0    3.90    1.35
 -15  -6   0    4.02    1.27
  15  -6   0    6.04    1.12
  15   6   0    5.92    1.73
  15   6   0    6.24    0.98
 -15   6   0    7.74    1.85
 -15   6   0    4.07    1.35
  16  -6   0    5.01    1.32
 -16  -6   0    4.99    1.23
  16  -6   0    6.21    1.35
 -16  -6   0    6.76    1.34
 -16  -6   0    7.23    2.42
  16   6   0    5.16    0.97
 -16   6   0    7.91    1.97
  16   6   0    5.58    0.69
 -16   6   0    3.29    1.16
 -17   6   0    0.44    1.31
   0  -7   0   -0.15    0.84
   0  -7   0   -0.24    0.19
   0  -7   0   -0.15    0.20
   0  -7   0    0.21    0.24
   0  -7   0   -0.31    0.50
   0   7   0   -0.46    0.92
   0   7   0   -0.01    0.19
   0   7   0   -0.51    0.22
   0   7   0   -0.01    0.23
   0   7   0    0.16    0.19
   0   7   0    0.14    0.70
  -1  -7   0   23.61    4.52
  -1  -7   0   20.36    2.96
   1  -7   0   21.24    4.03
  -1  -7   0   16.92    1.83
   1  -7   0   19.81    1.92
   1  -7   0   22.96    1.86
  -1  -7   0   18.75    1.70
  -1  -7   0   20.36    2.05
  -1  -7   0   18.56    1.31
   1  -7   0   18.09    1.78
   1   7   0   27.77    4.42
  -1   7   0   19.72    4.15
   1   7   0   19.31    2.01
  -1   7   0   15.91    4.20
   1   7   0   17.27    1.64
   1   7   0   20.37    2.95
   1   7   0   20.72    4.74
  -1   7   0   23.43    3.37
  -1   7   0   22.50    2.24
   1   7   0   20.12    1.81
  -1   7   0   20.36    2.10
  -1   7   0   18.96    1.66
   2  -7   0    1.42    0.26
   2  -7   0    0.65    0.20
  -2  -7   0    0.78    0.26
  -2  -7   0    1.71    1.41
  -2  -7   0    1.40    0.59
   2  -7   0    1.30    0.54
  -2  -7   0    2.23    1.28
  -2  -7   0    0.67    0.25
   2  -7   0   -0.63    0.73
  -2  -7   0    0.53    0.27
   2   7   0    1.25    0.44
  -2   7   0    0.82    0.31
   2   7   0   -0.21    0.21
   2   7   0    0.48    0.32
  -2   7   0    0.38    0.25
   2   7   0    0.40    1.19
   2   7   0    1.12    0.21
   2   7   0    1.85    1.21
  -2   7   0    0.39    1.01
  -2   7   0   -0.22    1.03
  -2   7   0    0.22    0.23
  -2   7   0    1.61    0.56
  -3  -7   0   22.87    4.34
   3  -7   0   18.47    1.83
  -3  -7   0   20.57    1.93
   3  -7   0   21.34    3.05
  -3  -7   0   18.53    1.46
  -3  -7   0   16.75    3.83
  -3  -7   0   20.49    3.35
  -3  -7   0   16.63    2.53
   3  -7   0   15.04    3.21
   3  -7   0   17.91    1.28
  -3   7   0   17.37    1.68
   3   7   0   19.11    2.86
  -3   7   0   22.90    3.55
   3   7   0   20.30    4.63
  -3   7   0   13.92    3.64
  -3   7   0   17.33    2.92
  -3   7   0   18.08    2.98
   3   7   0   17.51    1.84
   3   7   0   18.67    1.41
  -3   7   0    9.42    3.49
   3   7   0   18.76    1.90
   3   7   0   23.00    3.57
   4  -7   0   10.02    1.81
  -4  -7   0    9.79    2.39
  -4  -7   0   10.74    2.10
  -4  -7   0    9.80    3.11
  -4  -7   0    9.64    0.89
  -4  -7   0   11.99    3.62
   4  -7   0    8.88    2.60
   4  -7   0    8.61    1.82
  -4  -7   0   10.62    2.07
  -4   7   0    9.24    2.09
  -4   7   0    9.84    1.81
   4   7   0    9.72    1.98
  -4   7   0    7.10    1.90
  -4   7   0   10.33    2.45
  -4   7   0   10.04    3.63
   4   7   0    5.56    0.94
   4   7   0    9.69    1.83
   4   7   0    4.52    2.34
  -4   7   0    9.80    3.14
   4   7   0    9.74    2.03
   4   7   0    8.36    1.70
  -5  -7   0    4.34    1.19
   5  -7   0    4.76    1.09
  -5  -7   0    4.13    2.17
  -5  -7   0    4.94    1.55
   5  -7   0    4.44    1.32
  -5  -7   0    3.96    1.01
   5  -7   0    6.44    1.98
  -5  -7   0    3.72    2.12
  -5   7   0    5.79    1.78
   5   7   0    3.79    0.99
   5   7   0    4.46    1.27
  -5   7   0    5.75    1.42
  -5   7   0    2.62    2.17
  -5   7   0    4.26    1.47
   5   7   0    1.23    1.58
  -5   7   0    5.39    1.73
   5   7   0    4.89    1.45
   6  -7   0    5.51    3.40
  -6  -7   0    6.46    1.64
  -6  -7   0    7.69    2.71
  -6  -7   0    5.48    1.31
   6  -7   0    5.55    2.23
   6  -7   0    6.65    1.30
  -6  -7   0    2.87    2.06
   6  -7   0    5.90    1.45
  -6  -7   0    3.31    1.05
  -6   7   0    7.23    3.95
  -6   7   0    5.97    1.77
   6   7   0    3.84    2.61
   6   7   0    7.04    1.71
  -6   7   0    6.29    2.09
   6   7   0    5.67    1.61
   6   7   0    8.46    2.01
  -6   7   0    5.29    1.67
  -6   7   0    5.42    1.34
   7  -7   0    0.28    0.28
   7  -7   0    0.33    0.78
   7  -7   0    0.11    0.26
  -7  -7   0   -0.51    0.45
   7  -7   0    0.74    1.87
  -7  -7   0    1.36    1.67
  -7  -7   0   -0.07    0.60
  -7  -7   0   -1.45    1.37
  -7  -7   0    0.22    0.30
  -7   7   0    0.31    0.40
   7   7   0    0.46    0.42
   7   7   0    0.02    0.24
  -7   7   0    0.69    0.50
  -7   7   0   -0.22    1.53
   7   7   0    0.32    0.29
  -7   7   0   -0.06    0.36
   7   7   0    1.36    1.32
  -7   7   0   -0.33    0.34
  -8  -7   0    9.52    3.18
  -8  -7   0   11.93    3.04
   8  -7   0    8.44    0.81
   8  -7   0    7.26    3.18
  -8  -7   0   12.03    3.32
   8  -7   0   10.84    2.77
  -8  -7   0   11.45    2.12
  -8  -7   0   17.54    4.34
  -8  -7   0   10.84    2.42
   8  -7   0   12.56    2.46
   8   7   0   10.66    2.36
  -8   7   0   13.02    4.91
  -8   7   0   11.87    2.75
   8   7   0   11.50    2.20
   8   7   0    7.20    3.02
  -8   7   0    9.23    2.18
  -8   7   0   10.08    2.72
  -8   7   0   11.47    3.11
  -9  -7   0    1.44    0.69
  -9  -7   0    2.19    1.85
  -9  -7   0    2.32    0.78
  -9  -7   0    3.42    1.46
   9  -7   0    5.61    2.87
  -9  -7   0    0.41    1.50
   9  -7   0    2.02    0.60
  -9  -7   0    3.52    0.69
  -9   7   0    2.48    3.09
   9   7   0    2.87    2.07
  -9   7   0    3.00    1.18
  -9   7   0    1.86    1.12
   9   7   0    3.41    1.00
   9   7   0    1.32    0.60
  -9   7   0    2.24    0.65
  10  -7   0    0.12    0.38
 -10  -7   0   -0.15    2.31
 -10  -7   0    2.16    0.75
 -10  -7   0    1.90    0.95
 -10  -7   0    2.28    0.77
  10  -7   0    0.98    2.37
  10  -7   0    0.57    0.52
  10   7   0    0.70    0.35
  10   7   0    0.61    0.48
 -10   7   0    1.56    1.19
 -10   7   0    0.90    0.80
 -10   7   0    0.16    2.19
  10   7   0    0.40    1.70
 -10   7   0    3.46    1.50
 -11  -7   0    0.19    0.61
 -11  -7   0    0.14    0.57
 -11  -7   0   -1.24    3.04
 -11  -7   0   -0.36    0.71
  11  -7   0   -0.44    3.13
  11  -7   0    0.30    0.38
  11  -7   0    0.23    0.65
  11   7   0   -0.49    0.40
 -11   7   0    0.59    0.65
 -11   7   0    0.81    2.46
 -11   7   0    0.05    0.49
  11   7   0   -0.36    0.38
 -11   7   0    0.01    0.48
  11   7   0   -0.22    2.02
  12  -7   0   12.01    2.09
 -12  -7   0   10.79    6.41
  12  -7   0   10.61    2.67
  12  -7   0    4.99    5.07
 -12  -7   0    8.74    2.24
 -12  -7   0   11.38    2.93
 -12  -7   0    9.83    2.59
 -12   7   0    5.66    2.07
 -12   7   0    5.72    3.68
 -12   7   0    7.74    2.14
 -12   7   0    8.90    2.22
  12   7   0    9.99    2.22
  12   7   0    9.43    2.54
  12   7   0    6.30    2.89
 -13  -7   0    0.40    0.68
 -13  -7   0    0.35    0.72
 -13  -7   0    4.30    3.81
 -13  -7   0    0.93    0.91
  13  -7   0    0.67    0.80
  13  -7   0    1.38    2.34
 -13   7   0   -1.35    0.83
  13   7   0   -0.50    0.57
 -13   7   0    2.07    2.29
 -13   7   0   -0.08    0.67
  13   7   0    0.49    0.53
 -13   7   0    1.39    0.58
 -14  -7   0    2.87    0.78
 -14  -7   0    7.48    2.44
 -14  -7   0    6.13    1.87
  14  -7   0    4.88    1.05
 -14   7   0    4.62    0.92
  14   7   0    4.08    0.78
 -14   7   0    6.34    1.92
  14   7   0    4.93    1.81
 -14   7   0    3.53    1.14
 -15  -7   0    3.36    1.36
 -15  -7   0    0.40    1.03
  15  -7   0   -1.29    0.97
 -15  -7   0    1.05    0.92
 -15   7   0    1.00    0.81
 -15   7   0   -0.17    0.75
  15   7   0    0.74    0.74
  15   7   0    1.27    0.72
  16  -7   0    2.57    0.98
 -16  -7   0    3.01    1.15
 -16  -7   0    3.24    1.12
 -16  -7   0    4.10    1.11
 -16   7   0    2.22    1.25
  16   7   0    2.40    0.66
   0  -8   0    1.29    0.46
   0  -8   0    1.38    1.56
   0  -8   0    1.85    0.28
   0  -8   0    2.44    0.68
   0   8   0    2.91    0.54
   0   8   0    2.77    0.93
   0   8   0    0.50    1.31
   0   8   0    2.29    1.33
   0   8   0    2.20    0.63
   0   8   0    1.31    0.51
  -1  -8   0    1.12    0.26
  -1  -8   0    1.20    0.58
  -1  -8   0    0.47    0.26
   1  -8   0    0.52    0.32
   1  -8   0    1.23    1.15
   1  -8   0    1.11    0.45
  -1  -8   0    0.52    1.40
  -1  -8   0   -0.16    0.63
   1  -8   0    0.52    0.27
  -1   8   0    0.37    0.29
   1   8   0    1.42    0.48
   1   8   0    0.48    0.74
   1   8   0    1.03    0.57
  -1   8   0    0.69    0.34
  -1   8   0    0.25    0.24
  -1   8   0    2.81    2.08
   1   8   0    0.85    0.36
   1   8   0   -0.54    1.40
  -1   8   0    0.94    0.82
   1   8   0    0.87    0.27
  -1   8   0    1.26    0.25
  -2  -8   0    4.68    0.80
   2  -8   0    7.34    0.77
   2  -8   0    8.90    1.92
   2  -8   0    4.60    2.03
  -2  -8   0    6.11    1.55
   2  -8   0    9.38    2.02
  -2  -8   0    8.56    3.14
  -2  -8   0    7.53    2.02
  -2  -8   0    9.03    1.98
  -2  -8   0    8.93    1.55
  -2   8   0    9.05    2.93
   2   8   0    9.15    1.96
   2   8   0    8.09    1.66
   2   8   0    9.25    3.39
   2   8   0    6.45    1.60
  -2   8   0    7.71    1.88
  -2   8   0    7.32    1.96
   2   8   0    8.72    2.22
  -2   8   0    8.09    1.86
   2   8   0    8.32    1.40
  -2   8   0    4.97    2.67
  -2   8   0    7.90    1.42
  -3  -8   0    5.67    1.01
  -3  -8   0    7.21    1.17
  -3  -8   0    5.59    1.53
  -3  -8   0    6.17    1.64
   3  -8   0    5.24    1.49
   3  -8   0    4.82    2.07
  -3  -8   0   10.15    2.79
   3  -8   0    7.06    1.64
  -3  -8   0    6.89    2.85
   3   8   0    5.33    1.41
  -3   8   0    4.08    1.94
  -3   8   0    6.53    1.73
   3   8   0    5.19    1.61
   3   8   0    8.23    1.65
   3   8   0    5.43    1.60
   3   8   0    4.30    2.67
   3   8   0    4.40    0.65
  -3   8   0    6.12    1.27
  -3   8   0    6.51    1.70
  -3   8   0    7.48    3.29
  -3   8   0    5.05    1.48
   4  -8   0    0.36    0.35
   4  -8   0    0.21    0.26
  -4  -8   0   -0.79    1.17
  -4  -8   0   -0.26    0.23
  -4  -8   0    0.59    0.32
   4  -8   0   -2.46    0.74
  -4  -8   0   -0.36    0.37
  -4  -8   0    0.61    1.79
  -4  -8   0    0.34    0.29
   4   8   0    0.42    1.42
  -4   8   0    0.26    0.30
   4   8   0    0.03    0.26
  -4   8   0   -0.65    0.99
  -4   8   0   -0.45    2.07
  -4   8   0    0.46    0.33
   4   8   0   -0.06    0.27
  -4   8   0    0.05    0.31
  -4   8   0    0.57    0.39
   4   8   0    0.02    0.28
  -5  -8   0   13.92    4.02
  -5  -8   0   17.31    2.93
   5  -8   0   12.59    3.32
   5  -8   0   17.17    2.61
  -5  -8   0   13.65    2.55
  -5  -8   0   18.21    3.64
  -5  -8   0   20.71    4.88
   5  -8   0   16.82    2.87
   5   8   0   14.58    2.72
   5   8   0   16.03    4.80
  -5   8   0   20.81    3.83
  -5   8   0   16.92    2.61
   5   8   0   13.77    2.48
  -5   8   0   18.07    5.50
   5   8   0   18.47    2.96
  -5   8   0   15.66    3.41
  -5   8   0   21.02    3.50
   6  -8   0    1.15    0.30
  -6  -8   0    0.63    0.37
   6  -8   0    0.54    0.30
  -6  -8   0    0.19    0.46
  -6  -8   0    0.35    0.38
  -6  -8   0    1.56    1.46
  -6  -8   0    3.30    2.36
   6  -8   0    3.57    2.70
   6  -8   0    0.62    0.88
  -6   8   0    2.25    2.22
   6   8   0    0.79    1.16
   6   8   0    1.11    0.57
  -6   8   0    0.65    0.40
  -6   8   0    0.26    0.40
  -6   8   0    0.81    0.52
  -6   8   0    0.44    0.42
   6   8   0    0.21    0.34
   6   8   0    1.56    0.40
   7  -8   0    4.00    0.85
   7  -8   0    3.91    1.15
  -7  -8   0    3.45    1.17
   7  -8   0    2.40    2.56
   7  -8   0    2.34    1.25
  -7  -8   0    1.15    1.81
  -7  -8   0    4.00    1.56
  -7  -8   0    5.84    2.93
  -7  -8   0    2.96    0.94
  -7   8   0    2.65    1.31
   7   8   0    2.44    0.69
  -7   8   0    2.62    1.99
  -7   8   0    3.86    1.64
  -7   8   0    4.60    1.67
   7   8   0    3.38    1.16
  -7   8   0    3.73    0.91
   7   8   0    3.24    2.03
   7   8   0    3.29    1.23
  -8  -8   0    0.84    0.50
   8  -8   0    1.12    0.49
   8  -8   0   -1.00    2.06
   8  -8   0    2.06    1.15
   8  -8   0    0.02    0.32
  -8  -8   0    1.14    0.57
  -8  -8   0    0.19    1.71
  -8  -8   0   -0.32    1.43
  -8  -8   0    1.21    0.36
  -8   8   0   -0.99    2.30
   8   8   0    1.54    0.69
  -8   8   0    1.08    0.63
  -8   8   0    0.68    0.49
   8   8   0   -0.07    1.76
  -8   8   0    0.88    0.57
   8   8   0    1.05    0.49
  -8   8   0    1.60    0.49
   8   8   0    0.86    0.57
  -9  -8   0    1.48    0.57
  -9  -8   0    1.07    0.39
   9  -8   0    0.38    2.42
  -9  -8   0    0.55    2.35
  -9  -8   0    2.53    1.36
  -9  -8   0    0.97    0.80
   9  -8   0    0.79    0.48
  -9   8   0    1.59    0.49
   9   8   0    1.27    0.66
  -9   8   0   -1.81    1.73
   9   8   0    0.22    0.59
  -9   8   0    1.45    0.58
  -9   8   0    0.79    0.67
   9   8   0    2.39    0.57
   9   8   0   -0.08    1.75
  10  -8   0    1.38    0.81
 -10  -8   0    1.10    0.64
 -10  -8   0   -0.43    0.89
 -10  -8   0    1.78    2.92
  10  -8   0    1.66    0.71
  10  -8   0   -0.91    2.38
 -10   8   0    1.51    0.98
  10   8   0    2.38    2.04
  10   8   0    1.48    0.50
 -10   8   0   -0.39    0.63
 -10   8   0   -2.15    1.73
 -10   8   0   -0.25    0.47
  10   8   0    0.36    0.47
  10   8   0    1.14    0.71
  11  -8   0    1.59    0.40
 -11  -8   0    2.60    3.21
  11  -8   0    1.92    1.11
 -11  -8   0    2.13    0.70
  11  -8   0    2.10    2.85
 -11  -8   0    1.88    0.75
 -11   8   0    1.54    0.59
 -11   8   0    1.63    0.84
  11   8   0    3.59    0.82
 -11   8   0    1.14    0.71
  11   8   0    5.30    2.81
  11   8   0    2.02    0.52
 -11   8   0    1.00    2.87
  12  -8   0    1.04    0.51
 -12  -8   0    0.34    0.90
  12  -8   0   -0.50    0.69
 -12  -8   0    0.39    0.66
 -12  -8   0   -3.36    2.95
  12  -8   0    1.54    2.69
  12   8   0   -1.34    1.75
  12   8   0    0.18    0.43
 -12   8   0    2.93    3.56
  12   8   0   -0.31    0.53
 -12   8   0    0.22    0.63
 -12   8   0   -0.33    0.59
 -13  -8   0   -0.78    0.87
  13  -8   0    1.30    0.76
  13  -8   0   -0.18    0.57
 -13  -8   0   -0.57    0.87
  13   8   0   -0.81    0.58
 -13   8   0    0.24    0.64
  13   8   0   -0.30    0.56
 -13   8   0    0.49    0.75
 -14  -8   0    0.72    0.95
 -14  -8   0    0.42    0.97
  14  -8   0    0.64    0.86
 -14   8   0    4.41    2.82
  14   8   0    2.57    0.66
 -14   8   0    1.65    0.82
  14   8   0    3.93    1.63
  14   8   0    1.51    0.64
 -15  -8   0    1.56    1.29
 -15  -8   0   -0.87    1.19
  15  -8   0    0.31    0.94
  15   8   0   -0.03    0.62
 -15   8   0   -1.21    0.86
  15   8   0   -1.00    1.09
 -15   8   0   -0.25    0.93
   0  -9   0    0.12    0.22
   0  -9   0    0.03    0.24
   0  -9   0    0.72    0.33
   0  -9   0    0.22    0.83
   0   9   0    2.04    2.01
   0   9   0    0.61    0.29
   0   9   0    0.19    0.91
   0   9   0    0.07    0.27
   0   9   0   -0.30    0.32
   0   9   0    0.00    0.31
   1  -9   0   16.98    2.77
  -1  -9   0   13.65    2.58
   1  -9   0   11.55    3.40
  -1  -9   0   15.10    4.12
  -1  -9   0   13.97    2.29
  -1  -9   0   15.81    2.75
   1  -9   0   10.57    1.12
   1  -9   0   16.54    2.80
   1   9   0   17.19    3.05
  -1   9   0   10.60    3.94
   1   9   0   15.65    3.54
   1   9   0   16.07    1.71
  -1   9   0   15.02    2.93
  -1   9   0   11.53    3.37
   1   9   0   16.80    3.10
   1   9   0   14.46    2.23
  -1   9   0   15.28    1.43
  -1   9   0   14.90    2.91
   1   9   0    9.83    3.82
  -1   9   0   20.99    3.34
   2  -9   0    6.52    1.65
   2  -9   0    6.04    1.62
  -2  -9   0    7.83    1.81
  -2  -9   0    8.24    1.95
   2  -9   0    6.35    2.37
  -2  -9   0    6.92    1.49
  -2  -9   0    3.18    2.60
   2  -9   0    5.01    0.52
   2   9   0   10.37    2.26
   2   9   0    5.04    1.51
  -2   9   0    7.17    2.65
   2   9   0    7.51    1.54
   2   9   0    6.18    1.03
  -2   9   0    9.37    2.42
  -2   9   0    9.50    2.31
   2   9   0    9.94    2.68
  -2   9   0   10.10    4.16
   2   9   0    4.37    2.73
  -2   9   0    5.67    0.90
  -2   9   0    7.99    2.10
   3  -9   0    1.82    0.73
  -3  -9   0    2.61    0.55
  -3  -9   0    2.60    0.94
  -3  -9   0    4.39    1.32
   3  -9   0    3.58    1.12
   3  -9   0    0.82    1.06
  -3  -9   0    1.95    2.18
   3   9   0    2.78    0.78
  -3   9   0    5.94    3.41
  -3   9   0    2.17    1.45
  -3   9   0    2.09    0.80
   3   9   0    2.53    0.83
  -3   9   0    3.56    1.41
  -3   9   0    1.94    0.74
   3   9   0    2.05    0.80
   3   9   0    1.55    2.49
  -4  -9   0    5.35    1.51
  -4  -9   0    9.69    2.25
   4  -9   0    8.27    2.01
  -4  -9   0    7.44    1.04
   4  -9   0    8.95    3.06
  -4  -9   0    9.24    2.64
   4  -9   0    7.70    1.78
  -4  -9   0    7.18    2.95
  -4   9   0    9.09    2.43
  -4   9   0    7.80    2.21
  -4   9   0    5.65    2.57
  -4   9   0   11.90    4.44
   4   9   0    7.80    1.97
  -4   9   0    8.54    2.25
   4   9   0    6.22    3.12
   4   9   0    6.95    1.76
   4   9   0    8.07    1.92
  -5  -9   0    1.08    0.59
  -5  -9   0    2.73    1.05
   5  -9   0    2.44    1.21
  -5  -9   0    0.47    1.59
   5  -9   0    2.82    1.03
   5  -9   0    2.93    0.69
  -5  -9   0    3.62    0.77
  -5  -9   0    5.71    1.98
  -5   9   0    3.38    1.35
  -5   9   0    1.15    0.48
   5   9   0    2.93    0.85
   5   9   0    1.92    1.50
   5   9   0    2.89    1.00
   5   9   0    1.23    0.49
  -5   9   0    7.61    3.91
  -5   9   0    1.87    0.47
   6  -9   0    9.32    1.75
   6  -9   0    8.91    2.04
  -6  -9   0    9.62    3.48
  -6  -9   0   10.51    2.72
  -6  -9   0    9.20    1.78
  -6  -9   0    9.27    2.05
  -6  -9   0    9.13    3.42
   6  -9   0   11.31    2.62
   6  -9   0    6.58    3.91
   6   9   0    8.75    2.09
  -6   9   0   10.77    2.77
   6   9   0   11.03    2.43
   6   9   0   10.66    2.39
   6   9   0    9.34    3.56
  -6   9   0   10.95    3.00
  -6   9   0   15.72    3.53
  -6   9   0    8.98    3.94
   7  -9   0    0.84    0.48
  -7  -9   0    0.16    0.46
   7  -9   0    1.18    0.38
  -7  -9   0   -0.20    0.34
   7  -9   0    1.38    1.07
  -7  -9   0    0.33    0.56
   7  -9   0    0.84    3.19
  -7  -9   0    0.59    1.35
  -7  -9   0    2.80    1.75
  -7   9   0   -0.87    1.99
   7   9   0    0.20    1.79
  -7   9   0    0.62    0.59
  -7   9   0    0.55    0.46
   7   9   0    0.21    0.35
   7   9   0   -0.81    0.43
   7   9   0    0.08    0.34
  -7   9   0   -0.01    0.44
   8  -9   0    4.35    0.57
   8  -9   0    2.44    1.16
   8  -9   0    3.28    1.10
  -8  -9   0    3.22    0.97
   8  -9   0    4.83    3.43
  -8  -9   0    3.69    1.50
  -8  -9   0    8.13    3.40
  -8  -9   0    0.99    1.82
  -8  -9   0    4.06    0.74
  -8   9   0    4.02    1.51
   8   9   0    5.84    1.69
   8   9   0    3.89    1.09
   8   9   0    5.47    1.70
   8   9   0    5.40    3.12
  -8   9   0    3.28    1.02
  -8   9   0   -0.41    2.44
  -8   9   0    3.83    1.84
   9  -9   0   -1.10    2.65
  -9  -9   0    1.60    0.44
  -9  -9   0   -2.17    1.33
  -9  -9   0    0.23    0.67
  -9  -9   0    3.02    2.58
  -9  -9   0    0.05    0.69
   9  -9   0    0.84    0.41
  -9   9   0    0.92    0.62
   9   9   0   -0.14    0.35
  -9   9   0   -4.83    1.79
   9   9   0    0.16    0.52
   9   9   0    2.38    2.26
   9   9   0    0.17    0.35
  -9   9   0    0.21    0.54
 -10  -9   0   10.32    4.52
  10  -9   0   12.41    5.68
 -10  -9   0   15.45    3.15
  10  -9   0   12.27    2.50
  10  -9   0   11.18    2.91
 -10  -9   0   14.71    3.65
 -10   9   0    9.33    4.56
  10   9   0   12.23    2.54
  10   9   0   13.00    2.97
 -10   9   0   11.36    2.81
  10   9   0   16.92    5.48
 -10   9   0   14.30    3.30
  10   9   0   12.22    2.82
  11  -9   0    1.59    0.76
  11  -9   0    2.99    0.68
 -11  -9   0    4.22    4.12
 -11  -9   0    1.53    0.91
 -11  -9   0    1.88    1.09
  11  -9   0    1.94    3.01
 -11   9   0    3.96    1.12
 -11   9   0    2.38    1.08
 -11   9   0    2.91    3.22
  11   9   0    1.38    0.72
  11   9   0    1.84    0.67
  11   9   0    1.90    1.62
  11   9   0    2.30    0.44
 -12  -9   0   -2.27    2.82
 -12  -9   0    1.43    0.84
  12  -9   0    1.55    0.55
  12  -9   0    1.70    0.92
 -12  -9   0    2.02    0.93
  12   9   0    0.81    0.71
 -12   9   0    1.18    0.81
 -12   9   0    0.81    0.74
  12   9   0    1.12    0.59
  12   9   0    1.39    0.77
 -13  -9   0    2.28    1.16
  13  -9   0   -0.65    0.59
  13  -9   0    0.49    0.92
 -13  -9   0    0.15    1.06
  13   9   0   -0.17    0.62
 -13   9   0   -0.57    0.70
  13   9   0   -0.64    0.65
  13   9   0   -1.93    0.76
 -13   9   0   -0.49    0.83
 -14  -9   0    3.15    1.27
 -14  -9   0    6.36    2.42
  14  -9   0    3.77    0.96
  14   9   0    3.54    1.32
  14   9   0    4.05    1.44
 -14   9   0    3.53    1.31
 -14   9   0    3.34    1.37
  15  -9   0    1.54    1.11
 -15  -9   0    0.74    1.35
 -15  -9   0   -1.30    1.17
  15   9   0    1.60    0.95
 -15   9   0    1.45    1.04
   0 -10   0   36.70    6.22
   0 -10   0   55.81    4.04
   0 -10   0   47.89    3.89
   0 -10   0   50.93    3.74
   0  10   0   48.46    4.30
   0  10   0   48.97    6.98
   0  10   0   39.36    7.67
   0  10   0   53.00    4.57
   0  10   0   54.74    4.10
   1 -10   0    0.36    0.37
  -1 -10   0    0.89    0.41
  -1 -10   0    0.61    0.34
   1 -10   0    0.19    0.33
  -1 -10   0    1.30    0.70
   1 -10   0    0.91    0.57
   1 -10   0    0.93    1.14
  -1 -10   0   -0.26    1.22
  -1  10   0    1.24    0.49
  -1  10   0    0.10    1.51
   1  10   0   -0.42    0.33
  -1  10   0    0.72    0.64
   1  10   0    0.38    0.39
   1  10   0    0.37    1.50
  -1  10   0   -0.11    0.40
   1  10   0    0.97    1.26
   1  10   0    0.57    0.34
  -1  10   0   -0.10    1.64
   2 -10   0   47.86    3.83
  -2 -10   0   38.95    7.21
  -2 -10   0   44.47    3.18
   2 -10   0   43.56    6.82
  -2 -10   0   43.69    3.96
   2 -10   0   47.45    3.82
  -2 -10   0   48.23    4.03
   2  10   0   52.92    4.40
  -2  10   0   49.65    4.58
  -2  10   0   49.79    4.29
   2  10   0   51.18    8.79
  -2  10   0   55.31    8.78
  -2  10   0   47.31    8.97
   2  10   0   52.32    4.39
  -2  10   0   48.23    4.39
   3 -10   0   20.86    3.32
   3 -10   0   19.77    3.29
  -3 -10   0   22.13    3.69
   3 -10   0   20.38    4.49
  -3 -10   0   20.95    3.73
  -3 -10   0   23.78    1.93
  -3 -10   0   26.46    5.99
   3  10   0   20.69    3.48
  -3  10   0   30.46    6.05
  -3  10   0   22.33    4.01
   3  10   0   21.94    3.52
   3  10   0   20.56    5.58
  -3  10   0   17.17    5.27
  -3  10   0   21.98    3.77
  -3  10   0   20.91    3.71
  -4 -10   0   14.30    2.84
   4 -10   0   10.50    2.91
   4 -10   0    9.74    2.33
  -4 -10   0    8.03    3.14
  -4 -10   0    9.57    2.38
   4 -10   0   13.51    2.58
   4  10   0   12.21    2.18
  -4  10   0    9.57    3.24
  -4  10   0   13.68    3.04
  -4  10   0   12.87    4.72
  -4  10   0   12.74    2.91
   4  10   0   10.56    2.55
   4  10   0    9.05    2.03
   4  10   0    6.80    3.63
  -4  10   0   13.21    3.19
   5 -10   0    6.35    2.26
  -5 -10   0    4.74    1.56
  -5 -10   0    9.13    2.25
   5 -10   0    6.71    4.15
   5 -10   0    6.63    1.89
  -5 -10   0    5.08    3.05
   5 -10   0    6.54    1.42
  -5  10   0    7.63    2.24
   5  10   0    8.30    2.09
  -5  10   0    7.56    4.15
  -5  10   0    8.71    2.43
   5  10   0    5.43    3.13
   5  10   0    8.57    1.94
   5  10   0    8.08    2.29
  -5  10   0    7.08    2.25
   6 -10   0   12.73    2.76
   6 -10   0   13.88    5.66
  -6 -10   0   15.95    1.56
   6 -10   0   16.97    2.72
   6 -10   0   16.48    3.66
  -6 -10   0   13.70    3.33
  -6 -10   0   17.38    3.28
  -6 -10   0   11.80    4.17
   6  10   0   15.14    3.03
  -6  10   0   13.66    3.33
   6  10   0   13.06    2.46
   6  10   0   11.49    2.29
   6  10   0   14.38    4.75
  -6  10   0   12.75    4.94
  -6  10   0   17.35    3.62
  -6  10   0   16.93    3.71
  -7 -10   0   25.59    5.75
  -7 -10   0   21.05    4.38
   7 -10   0   27.15    2.43
  -7 -10   0   30.78    6.66
   7 -10   0   17.00    3.99
   7 -10   0   19.23    6.99
   7 -10   0   23.86    3.96
  -7 -10   0   26.16    4.01
  -7 -10   0   25.26    2.55
  -7  10   0   21.84    6.52
  -7  10   0   20.69    4.36
   7  10   0   18.62    3.53
  -7  10   0   24.24    4.44
   7  10   0   23.35    3.78
  -7  10   0   28.15    5.27
   7  10   0   23.07    3.50
   7  10   0   20.30    5.49
  -8 -10   0    2.70    0.92
   8 -10   0    1.55    0.42
  -8 -10   0    3.20    0.76
  -8 -10   0    5.64    3.22
  -8 -10   0    5.95    2.87
   8 -10   0    4.03    3.74
  -8 -10   0    1.99    0.93
   8 -10   0    2.66    0.43
   8  10   0    3.23    0.83
  -8  10   0    2.25    2.74
  -8  10   0    0.87    0.50
  -8  10   0    3.02    1.15
   8  10   0    1.44    0.64
   8  10   0    2.54    2.56
  -8  10   0    2.23    0.62
   8  10   0    1.03    0.61
  -9 -10   0   10.22    3.89
  -9 -10   0    7.35    1.80
  -9 -10   0    6.72    1.96
  -9 -10   0    6.35    2.70
   9 -10   0    7.76    1.66
  -9 -10   0   10.38    2.17
   9 -10   0    5.68    4.90
  -9  10   0    7.04    3.97
   9  10   0    6.91    1.92
   9  10   0    8.05    2.19
   9  10   0    8.94    3.77
  -9  10   0   10.93    2.77
   9  10   0    8.01    1.54
  -9  10   0    8.45    2.49
 -10 -10   0    1.04    0.75
  10 -10   0    0.95    3.27
  10 -10   0    0.93    0.77
  10 -10   0    0.44    0.89
 -10 -10   0    2.85    0.84
 -10 -10   0   -3.04    2.48
  10  10   0   -0.51    0.54
 -10  10   0   -1.00    2.91
  10  10   0   -0.13    0.50
 -10  10   0   -0.07    0.64
 -10  10   0    0.66    0.69
  10  10   0    0.79    0.75
  10  10   0   -1.97    2.05
  11 -10   0    5.94    1.27
 -11 -10   0    7.54    2.61
 -11 -10   0    6.00    3.13
 -11 -10   0    7.03    1.09
  11 -10   0    5.34    1.34
  11  10   0    5.27    0.97
  11  10   0    6.90    2.33
  11  10   0    4.88    1.40
 -11  10   0    7.03    2.24
 -11  10   0    4.20    1.57
 -12 -10   0    1.15    1.00
  12 -10   0    0.58    0.90
 -12 -10   0   -0.01    0.80
  12 -10   0   -0.87    0.58
  12  10   0    0.02    0.77
  12  10   0    0.50    0.61
 -12  10   0   -0.51    0.81
 -12  10   0   -0.41    0.79
  12  10   0   -0.11    0.51
 -13 -10   0    0.88    1.02
  13 -10   0    6.60    1.44
 -13 -10   0    5.84    1.45
  13 -10   0    3.72    1.02
  13  10   0    1.95    0.69
 -13  10   0    4.56    1.29
  13  10   0    5.78    1.38
 -13  10   0    4.54    1.48
  14 -10   0    3.65    0.79
 -14 -10   0    4.68    1.01
 -14 -10   0    3.89    1.28
  14 -10   0    7.20    1.89
 -14  10   0    3.43    0.84
 -14  10   0    5.43    1.67
  14  10   0    2.90    0.93
  14  10   0    2.93    0.77
   0 -11   0   -0.63    0.36
   0 -11   0    0.00    1.02
   0 -11   0    0.10    0.30
   0 -11   0    0.75    0.45
   0  11   0   -2.04    1.43
   0  11   0    0.63    0.44
   0  11   0    0.99    0.40
   0  11   0    1.15    1.28
   0  11   0    0.23    0.43
  -1 -11   0   34.64    3.09
   1 -11   0   32.34    3.12
   1 -11   0   29.45    3.08
  -1 -11   0   32.97    3.16
  -1 -11   0   31.45    4.60
  -1 -11   0   28.37    6.49
   1 -11   0   31.26    6.54
  -1  11   0   26.39    6.88
   1  11   0   34.98    5.09
   1  11   0   33.04    4.73
  -1  11   0   33.71    5.21
   1  11   0   41.81    8.84
  -1  11   0   36.66    5.34
  -1  11   0   36.87    6.50
  -1  11   0   32.57    3.24
  -2 -11   0    5.89    1.79
  -2 -11   0    5.37    1.45
   2 -11   0    7.01    1.86
   2 -11   0    6.78    1.69
   2 -11   0    6.93    2.68
  -2 -11   0    7.12    3.36
  -2 -11   0    5.83    1.33
   2  11   0    4.89    1.57
  -2  11   0    3.14    2.83
  -2  11   0    6.01    1.72
   2  11   0    4.47    2.98
   2  11   0    7.08    1.83
  -2  11   0    7.98    2.48
  -2  11   0    4.90    1.73
  -2  11   0    7.89    1.73
   3 -11   0   20.46    3.59
  -3 -11   0   14.63    3.06
  -3 -11   0   19.52    5.61
   3 -11   0   17.38    4.50
  -3 -11   0   15.73    3.09
   3 -11   0   21.38    3.54
   3  11   0   19.19    3.42
  -3  11   0   13.70    2.90
  -3  11   0   15.69    5.49
  -3  11   0   20.32    5.08
   3  11   0   14.46    4.84
   3  11   0   14.17    3.04
  -3  11   0   18.84    3.76
  -3  11   0   15.21    3.42
   4 -11   0    1.55    0.39
   4 -11   0    1.29    0.64
  -4 -11   0    0.43    2.09
  -4 -11   0    1.24    0.53
  -4 -11   0    1.52    0.76
   4 -11   0    1.83    1.47
   4  11   0    1.30    0.79
  -4  11   0    2.19    0.84
   4  11   0    1.07    1.83
   4  11   0    0.88    0.42
  -4  11   0    2.55    0.68
  -4  11   0    2.05    2.18
  -4  11   0    2.78    1.10
   5 -11   0   26.62    8.15
  -5 -11   0   20.61    3.91
   5 -11   0   23.17    3.59
  -5 -11   0   10.64    4.01
   5 -11   0   12.32    3.67
  -5 -11   0   16.78    3.18
   5 -11   0   17.19    3.25
   5  11   0   19.43    3.54
   5  11   0   13.11    4.79
  -5  11   0   22.89    4.51
  -5  11   0   22.07    4.01
   5  11   0   18.58    3.38
  -5  11   0   17.89    5.69
  -5  11   0   20.25    4.29
   6 -11   0   17.60    3.40
  -6 -11   0   17.10    4.91
  -6 -11   0   20.31    4.07
   6 -11   0   17.16    6.12
  -6 -11   0   20.33    3.69
   6 -11   0   14.86    2.64
   6 -11   0   18.95    4.51
   6  11   0   20.11    3.56
   6  11   0   21.64    6.30
  -6  11   0   24.28    7.19
  -6  11   0   16.26    3.67
  -6  11   0   21.42    4.48
  -6  11   0   12.60    2.96
   6  11   0   16.17    3.23
   7 -11   0    1.74    0.45
  -7 -11   0    1.89    0.69
   7 -11   0    2.99    3.29
   7 -11   0    0.58    1.51
  -7 -11   0    3.76    2.58
  -7 -11   0    1.02    0.49
   7 -11   0    3.05    0.80
   7  11   0    1.63    0.63
   7  11   0    2.07    0.67
  -7  11   0    2.90    0.55
  -7  11   0   -1.11    2.26
  -7  11   0    2.21    0.93
   7  11   0    2.73    2.78
  -7  11   0    4.23    0.80
  -8 -11   0    7.27    1.61
   8 -11   0    3.81    3.83
  -8 -11   0    6.76    3.33
   8 -11   0    6.74    1.83
   8 -11   0    5.18    0.71
  -8 -11   0    5.64    1.69
  -8  11   0   -1.14    3.04
  -8  11   0    6.62    2.32
   8  11   0    7.41    2.28
   8  11   0    9.29    3.59
   8  11   0    7.62    1.61
  -8  11   0    5.89    1.46
  -8  11   0    5.27    2.02
   9 -11   0   -0.87    2.27
   9 -11   0    0.81    0.51
  -9 -11   0    1.10    0.76
  -9 -11   0    2.14    0.60
   9  11   0    2.08    0.93
  -9  11   0    0.84    0.85
  -9  11   0    0.32    0.61
  -9  11   0   -3.20    2.27
   9  11   0    2.73    0.51
   9  11   0    2.19    2.39
  10 -11   0   16.89    3.27
  10 -11   0   14.96    4.04
 -10 -11   0   17.94    4.08
 -10  11   0   13.94    3.93
  10  11   0   15.50    2.81
  10  11   0   12.64    2.71
 -10  11   0   17.30    3.74
 -11 -11   0    1.07    0.98
  11 -11   0    1.49    1.02
  11 -11   0    1.56    0.71
 -11 -11   0    0.08    0.79
  11  11   0    0.55    0.62
  11  11   0   -0.20    0.52
 -11  11   0   -0.21    0.76
 -11  11   0    0.62    0.71
  12 -11   0    8.30    2.38
  12 -11   0    8.58    1.33
 -12 -11   0    6.59    2.30
  12  11   0   10.55    3.02
 -12  11   0   10.13    3.43
 -12  11   0    8.22    2.03
  13 -11   0    0.89    0.76
 -13 -11   0   -0.09    1.29
 -13 -11   0   -0.75    0.98
  13 -11   0    1.35    1.09
 -13  11   0    0.54    0.87
  13  11   0   -0.95    0.72
 -13  11   0   -0.52    1.04
   0 -12   0    1.07    0.37
   0 -12   0    3.16    2.15
   0 -12   0    0.67    0.43
   0  12   0    0.94    0.52
   0  12   0    1.27    0.75
   0  12   0   -1.61    1.85
  -1 -12   0    0.46    0.39
  -1 -12   0   -1.01    0.39
  -1 -12   0   -0.50    0.53
   1 -12   0   -0.07    0.38
   1 -12   0   -0.87    1.59
   1 -12   0    0.60    0.40
  -1 -12   0    0.48    1.74
  -1  12   0    0.60    0.63
   1  12   0    1.27    0.56
   1  12   0   -0.91    1.88
  -1  12   0   -0.27    0.47
  -1  12   0    1.64    2.28
   1  12   0    1.43    0.56
  -1  12   0   -2.88    1.51
  -1  12   0    0.20    0.55
  -2 -12   0    7.03    1.27
   2 -12   0    3.12    2.86
  -2 -12   0    4.33    1.28
  -2 -12   0    7.38    1.17
  -2 -12   0    2.57    2.78
   2 -12   0    8.96    2.19
   2 -12   0    5.13    1.22
  -2  12   0    5.97    2.17
   2  12   0   11.67    4.53
  -2  12   0    6.52    2.07
  -2  12   0    0.93    3.09
   2  12   0    8.25    2.19
  -2  12   0    8.90    3.90
   2  12   0    7.28    2.02
  -2  12   0    7.79    1.81
  -3 -12   0    7.88    3.63
   3 -12   0    2.64    0.98
  -3 -12   0    2.66    0.53
   3 -12   0   -0.70    1.55
  -3 -12   0    2.46    1.17
   3 -12   0    2.99    0.80
  -3  12   0    6.98    4.10
   3  12   0   -0.87    1.89
   3  12   0    1.89    0.49
  -3  12   0    1.51    0.50
   3  12   0    3.23    1.21
  -3  12   0    2.73    0.61
  -3  12   0    1.76    0.66
   4 -12   0   -0.46    2.44
  -4 -12   0    0.76    0.61
   4 -12   0    3.89    1.89
  -4 -12   0    0.56    0.60
   4 -12   0    0.31    0.37
  -4 -12   0    1.30    2.08
   4 -12   0    0.33    0.44
  -4  12   0    0.29    0.60
  -4  12   0    0.34    0.54
  -4  12   0    1.05    0.54
   4  12   0    1.14    0.44
  -4  12   0   -0.03    2.91
   4  12   0   -0.83    2.09
   4  12   0    0.93    0.54
   5 -12   0    1.77    3.42
  -5 -12   0    0.40    0.64
  -5 -12   0    0.00    2.16
   5 -12   0    2.48    2.14
  -5 -12   0   -0.06    0.49
   5 -12   0   -0.31    0.44
   5 -12   0    0.50    0.46
  -5  12   0   -1.63    2.29
   5  12   0    0.49    0.42
  -5  12   0   -0.27    0.58
  -5  12   0    0.49    0.63
   5  12   0    3.31    2.05
   5  12   0   -0.14    0.51
  -5  12   0   -0.63    0.56
   6 -12   0    2.56    0.51
  -6 -12   0    3.01    0.84
  -6 -12   0    4.22    3.08
   6 -12   0    4.39    3.41
   6 -12   0    3.62    0.95
   6 -12   0    4.10    2.59
  -6 -12   0    3.99    1.03
   6  12   0    2.97    0.66
   6  12   0    4.60    1.44
  -6  12   0    3.12    1.03
  -6  12   0    1.96    3.31
   6  12   0    7.66    3.68
  -6  12   0    2.90    0.93
  -6  12   0    3.43    1.10
   7 -12   0    8.61    1.46
  -7 -12   0    8.60    1.88
   7 -12   0   10.28    2.38
   7 -12   0   21.97    6.26
   7 -12   0   10.26    3.70
  -7 -12   0    7.36    3.36
  -7 -12   0   10.35    2.20
  -7  12   0   12.96    5.48
   7  12   0    8.74    2.38
  -7  12   0   11.29    2.88
   7  12   0   11.36    2.09
  -7  12   0   10.80    2.86
   7  12   0    6.68    3.57
  -7  12   0    8.12    2.28
  -8 -12   0    0.72    0.60
  -8 -12   0    1.57    2.38
   8 -12   0    1.32    0.55
   8 -12   0    0.83    2.32
  -8 -12   0    0.09    0.79
  -8  12   0   -0.08    0.66
   8  12   0   -0.79    0.49
  -8  12   0    0.54    0.74
  -8  12   0   -1.54    2.38
   8  12   0   -0.23    0.54
   9 -12   0    2.37    1.24
  -9 -12   0    3.20    0.75
   9 -12   0    3.23    1.41
  -9 -12   0    3.86    1.08
   9  12   0    3.49    1.11
  -9  12   0    2.47    0.80
  -9  12   0    2.30    0.78
   9  12   0    1.91    0.57
  10 -12   0    0.15    0.53
 -10 -12   0    0.30    0.83
  10 -12   0    1.88    0.95
  10  12   0    0.01    0.56
 -10  12   0   -0.16    0.83
 -10  12   0   -0.87    0.78
  10  12   0   -0.25    0.57
  11 -12   0    3.27    0.71
 -11 -12   0    4.80    1.45
  11 -12   0    0.58    1.12
  11  12   0    5.40    1.63
 -11  12   0    3.76    0.91
 -11  12   0    3.42    1.53
 -12 -12   0   -0.96    1.09
  12 -12   0   -1.17    1.12
  12 -12   0    0.06    0.73
 -12  12   0   -0.24    0.90
  12  12   0    0.55    0.77
 -12  12   0    1.62    1.13
   0 -13   0   -0.21    0.41
   0 -13   0    1.13    2.49
   0 -13   0    0.97    0.46
   0  13   0   -0.61    0.50
   0  13   0   -0.35    0.53
   0  13   0   -4.39    1.99
  -1 -13   0   -0.18    0.46
  -1 -13   0    0.89    0.92
  -1 -13   0    0.22    1.67
   1 -13   0   -0.11    0.44
   1 -13   0    0.41    0.45
   1 -13   0    1.61    2.45
   1  13   0   -0.66    1.91
  -1  13   0    1.81    2.86
  -1  13   0   -1.79    0.51
   1  13   0    0.27    0.58
  -1  13   0   -0.29    0.54
   1  13   0   -0.13    0.49
  -2 -13   0    0.29    0.44
   2 -13   0    1.70    2.55
  -2 -13   0   -0.40    1.73
   2 -13   0    0.24    0.43
  -2 -13   0   -0.68    0.64
   2 -13   0   -0.86    0.46
   2 -13   0   -0.73    1.99
   2  13   0    0.27    0.51
  -2  13   0    0.17    0.53
   2  13   0   -0.25    0.51
  -2  13   0    1.82    0.68
  -2  13   0   -0.78    0.61
  -2  13   0    2.38    2.60
   2  13   0   -2.77    2.00
   3 -13   0   -2.56    2.57
  -3 -13   0    0.31    0.47
   3 -13   0   -0.10    0.47
  -3 -13   0   -0.29    1.74
   3 -13   0   -0.85    0.46
  -3 -13   0   -0.65    0.66
   3 -13   0    0.31    2.50
   3  13   0   -0.59    0.54
  -3  13   0   -0.22    0.56
  -3  13   0    0.45    0.65
   3  13   0   -0.49    0.50
   3  13   0    2.27    2.41
  -3  13   0    0.10    0.67
  -3  13   0   -1.64    2.28
   4 -13   0   -0.31    1.83
   4 -13   0    0.84    2.51
  -4 -13   0   -1.56    1.65
  -4 -13   0   -0.26    0.51
   4 -13   0   -0.02    0.43
  -4 -13   0    0.13    0.71
   4 -13   0    0.39    0.50
  -4  13   0   -0.61    0.71
  -4  13   0    0.26    2.76
  -4  13   0   -0.19    0.67
  -4  13   0    1.76    0.67
   4  13   0    0.61    0.58
   4  13   0   -0.17    2.59
   4  13   0   -0.72    0.56
   5 -13   0    0.21    2.47
  -5 -13   0    0.65    1.96
   5 -13   0    3.97    3.89
  -5 -13   0    0.08    0.47
   5 -13   0    0.65    0.61
   5 -13   0    0.26    0.51
  -5 -13   0    3.56    0.78
   5  13   0    1.40    2.29
  -5  13   0    2.11    0.66
   5  13   0    0.52    0.48
   5  13   0    1.01    0.59
  -5  13   0   -2.57    2.43
  -5  13   0    3.79    0.98
  -5  13   0    1.71    0.76
  -6 -13   0   -0.66    0.59
  -6 -13   0   -1.16    1.77
   6 -13   0    1.62    3.07
   6 -13   0    0.80    0.46
  -6 -13   0   -0.91    0.68
   6 -13   0   -2.45    1.89
   6 -13   0    0.78    0.57
   6  13   0   -0.71    0.57
   6  13   0   -0.21    0.59
  -6  13   0    1.26    2.62
  -6  13   0    0.58    0.75
  -6  13   0   -0.15    0.76
  -6  13   0   -0.90    0.63
  -7 -13   0   -0.74    0.53
   7 -13   0   -0.13    0.61
   7 -13   0   -3.54    1.81
  -7 -13   0   -2.42    0.84
   7 -13   0    0.76    0.59
  -7  13   0    0.13    0.71
   7  13   0   -0.23    0.63
  -7  13   0   -1.55    0.67
   7  13   0   -0.53    0.59
  -7  13   0   -0.36    0.75
  -8 -13   0    0.92    0.82
   8 -13   0    0.28    0.51
  -8 -13   0    0.24    0.65
  -8  13   0   -1.05    0.75
  -8  13   0    0.63    0.73
   8  13   0    0.22    0.66
   8  13   0    0.32    0.58
   9 -13   0    2.50    1.08
  -9 -13   0    0.48    0.70
  -9 -13   0    1.36    0.91
   9 -13   0    0.21    0.60
  -9  13   0   -1.01    0.90
  -9  13   0    0.86    0.91
   9  13   0    0.91    0.67
  10 -13   0    2.50    1.02
  10 -13   0    1.62    0.64
 -10 -13   0    0.95    1.03
  10  13   0    2.57    0.72
 -10  13   0   -0.12    0.86
 -10  13   0    0.42    0.88
  11 -13   0   -0.40    1.23
  11 -13   0   -0.18    0.73
 -11 -13   0   -1.63    1.05
  11  13   0   -1.50    0.78
 -11  13   0   -1.11    0.97
 -11  13   0   -0.21    0.90
   0 -14   0    4.98    1.34
   0 -14   0    7.27    1.47
   0 -14   0    4.57    2.44
   0  14   0    6.98    2.05
   0  14   0    5.37    3.53
   0  14   0   10.33    2.52
  -1 -14   0   -0.52    0.47
   1 -14   0    0.17    0.53
   1 -14   0   -2.90    1.72
  -1 -14   0   -3.42    1.59
   1 -14   0    0.31    0.52
  -1  14   0    0.47    2.26
   1  14   0    1.31    2.27
   1  14   0   -0.30    0.59
  -1  14   0    0.20    0.78
   1  14   0    0.33    0.60
  -1  14   0   -0.75    0.62
   2 -14   0   -0.98    1.68
   2 -14   0    0.33    0.46
   2 -14   0   -0.25    0.52
  -2 -14   0   -0.49    0.47
   2  14   0    0.14    0.59
  -2  14   0   -1.38    0.71
  -2  14   0   -1.49    0.70
  -2  14   0    7.18    3.20
   2  14   0    0.32    0.63
   2  14   0   -1.05    2.45
  -3 -14   0   -0.06    0.77
   3 -14   0   -0.31    0.47
  -3 -14   0   -0.08    0.55
   3 -14   0    1.11    0.54
   3  14   0    0.01    4.56
  -3  14   0    1.76    0.68
  -3  14   0    0.99    0.79
   3  14   0    0.34    0.68
  -3  14   0    0.26    0.64
  -3  14   0    4.88    3.53
   4 -14   0   -0.20    2.57
   4 -14   0    1.84    0.64
   4 -14   0    1.79    0.69
  -4 -14   0    2.00    0.78
  -4 -14   0    1.20    0.60
  -4  14   0   -0.48    0.83
  -4  14   0    1.05    0.75
   4  14   0    0.08    0.65
  -4  14   0    1.02    0.80
   4  14   0    0.96    0.69
  -5 -14   0    4.80    1.37
   5 -14   0    5.83    1.31
   5 -14   0    4.65    1.01
  -5 -14   0    6.66    1.25
   5  14   0    4.40    1.39
  -5  14   0    6.09    1.88
  -5  14   0    6.93    1.76
  -5  14   0    6.52    1.74
   5  14   0    7.65    1.34
  -6 -14   0    0.71    0.62
   6 -14   0    1.62    0.76
   6 -14   0    0.64    0.69
  -6 -14   0    1.75    0.90
  -6  14   0    1.40    0.91
  -6  14   0    2.39    0.94
   6  14   0    4.08    0.78
   6  14   0    1.22    0.58
  -6  14   0    1.19    0.75
   7 -14   0    1.09    0.60
  -7 -14   0    1.51    0.87
   7 -14   0    1.67    0.68
  -7 -14   0    1.58    0.68
  -7  14   0    2.29    0.92
  -7  14   0    1.27    0.95
   7  14   0    1.47    0.70
   7  14   0    0.13    0.65
   8 -14   0    1.31    0.96
   8 -14   0    0.72    0.64
  -8 -14   0    0.05    1.03
  -8 -14   0    1.12    0.76
   8  14   0    0.32    0.62
  -8  14   0    0.58    0.86
  -8  14   0    0.49    0.99
   9 -14   0    1.28    0.68
  -9 -14   0    0.38    1.09
   9 -14   0    3.59    1.12
  -9  14   0    2.46    1.03
   9  14   0    3.21    0.71
  -9  14   0    0.25    0.89
   0 -15   0   -0.54    0.56
   0  15   0   -0.72    0.76
   0  15   0    0.52    0.69
   1 -15   0    4.68    1.04
  -1 -15   0    2.86    0.95
   1 -15   0    5.96    1.59
  -1  15   0    4.56    1.16
   1  15   0    1.73    0.94
   1  15   0    4.38    0.95
  -1  15   0    3.95    1.34
   2 -15   0    1.56    0.60
  -2 -15   0    1.43    0.61
   2 -15   0    0.71    0.53
   2  15   0   -0.18    1.63
   2  15   0   -1.20    0.76
  -2  15   0    1.69    0.79
  -2  15   0   -0.03    0.86
   3 -15   0    8.31    1.69
   3 -15   0    7.27    1.63
  -3 -15   0    4.68    1.52
  -3  15   0    8.90    2.33
   3  15   0    8.00    2.36
  -3  15   0    8.28    1.89
   3  15   0   10.01    2.01
   4 -15   0    1.63    0.69
  -4 -15   0    0.81    0.93
  -4 -15   0    2.09    0.65
   4 -15   0    3.86    0.98
   4  15   0    5.53    1.13
   4  15   0    1.74    0.70
  -4  15   0    0.74    0.87
  -4  15   0    0.44    0.93
  -5 -15   0    4.92    1.50
  -5 -15   0    4.63    1.01
   5 -15   0    7.12    1.60
   5 -15   0    5.30    1.57
  -5  15   0    4.20    1.41
  -5  15   0    6.83    1.94
  -5  15   0    9.30    1.95
   5  15   0    5.23    1.30
   5  15   0    6.29    1.14
  -6 -15   0    7.85    1.57
   6 -15   0    3.06    1.06
   6 -15   0    4.69    1.01
  -6 -15   0    3.07    0.94
   6  15   0    5.54    0.87
  -6  15   0    3.46    1.63
  -6  15   0    6.34    1.48
   6  15   0    2.46    0.87
  -7 -15   0    1.47    0.96
   7 -15   0    0.13    0.75
  -7 -15   0    1.81    0.80
   7 -15   0    0.76    0.69
   7  15   0    0.09    0.78
  -7  15   0    0.74    1.03
  -7  15   0    1.73    1.17
  -8 -15   0    4.84    0.94
   8 -15   0    2.89    1.22
  -8 -15   0    5.69    1.23
  -8  15   0    6.04    1.20
   0 -16   0    4.72    1.42
   0  16   0    4.55    1.10
   0  16   0    4.39    1.07
  -1 -16   0    1.03    0.60
   1 -16   0   -0.15    0.74
   1 -16   0   -0.37    0.72
   1  16   0    0.58    0.81
   1  16   0    0.15    0.81
  -1  16   0    1.48    0.93
  -1  16   0    0.60    0.84
  -2 -16   0    6.09    1.48
   2 -16   0   12.60    2.53
   2 -16   0    8.00    1.60
   2  16   0    8.63    1.23
   2  16   0    6.43    1.83
  -2  16   0    7.66    2.05
  -2  16   0   11.20    2.59
   3 -16   0    0.96    0.72
  -3 -16   0   -0.22    0.74
   3 -16   0   -0.08    0.70
   3  16   0    0.08    0.78
   3  16   0    0.92    0.91
  -3  16   0   -0.31    0.92
  -3  16   0   -1.07    0.97
   4 -16   0    4.92    0.77
   4 -16   0    2.79    0.77
  -4 -16   0    3.45    0.89
  -4  16   0    5.92    1.82
  -4  16   0    5.16    1.15
   4  16   0    4.55    0.94
   4  16   0    4.63    1.16
   5 -16   0    3.82    0.77
   5 -16   0    3.63    0.67
   5  16   0    2.06    0.79
  -5  16   0    4.48    1.09
  -5  16   0    6.81    1.31
  -6 -16   0    7.17    1.18
   6 -16   0   -2.31    1.31
  18   0  -1   -0.38    0.99
 -18   0   1    1.81    1.48
  17   0  -1    0.03    0.69
 -17   0   1    1.26    1.06
 -17   0   1   -2.20    1.26
  17   0  -1   -0.77    0.94
  16   0  -1    1.53    0.78
 -16   0   1    0.47    0.79
  16   0  -1   -0.92    0.70
 -16   0   1    1.93    1.06
 -15   0   1    2.82    3.17
  15   0  -1   -0.56    0.61
 -15   0   1   -0.46    0.67
  15   0  -1   -1.59    2.77
 -15   0   1    0.55    0.93
 -14   0   1   -0.15    0.41
  14   0  -1   -2.26    2.55
 -14   0   1    0.06    0.58
  14   0  -1   -0.31    0.54
 -14   0   1    4.06    3.56
 -14   0   1    1.25    0.92
  13   0  -1    0.23    0.52
 -13   0   1    0.46    0.75
 -13   0   1   -3.61    2.68
 -13   0   1   -0.35    0.41
 -13   0   1    0.61    0.55
  13   0  -1   -1.79    1.54
 -12   0   1    4.13    3.24
  12   0  -1    0.95    1.47
 -12   0   1   -0.04    0.52
 -12   0   1    0.42    0.36
 -12   0   1    0.46    0.49
 -12   0   1   -0.54    0.70
  12   0  -1    0.31    0.41
 -11   0   1    1.99    2.19
 -11   0   1    0.11    0.41
  11   0  -1    0.27    0.41
  11   0  -1    0.79    0.41
  11   0  -1    0.53    1.25
 -11   0   1    0.14    0.28
 -11   0   1    0.03    0.44
 -11   0   1   -1.00    0.50
  11   0  -1    0.35    1.30
  10   0  -1   -1.60    0.88
 -10   0   1   -0.37    0.26
 -10   0   1   -0.63    0.44
 -10   0   1   -0.27    2.34
 -10   0   1   -0.44    0.43
  10   0  -1    0.37    0.39
 -10   0   1   -0.09    0.36
  10   0  -1    0.39    0.33
  10   0  -1   -0.65    1.08
   9   0  -1   -0.06    0.28
  -9   0   1    0.21    1.82
  -9   0   1    1.16    0.66
  -9   0   1   -0.28    0.34
   9   0  -1   -0.10    0.30
  -9   0   1   -0.08    0.36
  -9   0   1   -0.38    0.31
   9   0  -1    0.64    1.03
  -9   0   1   -0.12    0.23
  -8   0   1    0.01    0.53
   8   0  -1   -0.43    0.27
  -8   0   1    0.27    0.38
  -8   0   1    0.17    0.29
  -8   0   1   -0.05    0.31
  -8   0   1   -0.63    0.91
   8   0  -1    0.15    0.91
  -8   0   1    0.02    0.26
   8   0  -1   -0.03    0.16
   8   0  -1    0.20    0.29
  -8   0   1   -0.57    1.28
  -8   0   1    0.10    0.18
  -7   0   1    0.15    0.23
  -7   0   1    0.21    0.27
  -7   0   1    0.00    0.18
  -7   0   1   -0.60    0.88
   7   0  -1    0.18    0.22
   7   0  -1    0.04    0.13
   7   0  -1    1.27    0.95
  -7   0   1    0.14    1.28
  -7   0   1    0.46    0.71
  -7   0   1   -0.22    0.24
   7   0  -1    0.08    0.22
  -7   0   1   -0.01    0.16
  -6   0   1    0.76    1.24
  -6   0   1    0.14    0.22
  -6   0   1   -0.13    0.77
  -6   0   1   -0.16    0.14
  -6   0   1    0.04    0.13
  -6   0   1   -0.24    0.17
   6   0  -1    0.20    0.75
   6   0  -1    0.23    0.19
  -6   0   1   -0.30    0.19
  -6   0   1   -0.07    0.38
  -5   0   1   -0.23    0.16
  -5   0   1   -0.01    0.09
  -5   0   1    0.14    0.50
  -5   0   1    0.42    0.87
  -5   0   1    0.07    0.18
  -5   0   1    0.09    0.15
  -5   0   1    0.01    0.16
   5   0  -1   -0.02    0.17
  -5   0   1   -0.78    0.79
  -5   0   1    0.15    0.11
  -5   0   1    0.07    0.12
   5   0  -1    0.28    0.43
  -4   0   1   -0.09    0.52
   4   0  -1   -0.18    0.38
  -4   0   1   -0.32    0.11
  -4   0   1   -0.07    0.12
  -4   0   1   -0.32    0.15
  -4   0   1   -0.47    0.13
  -4   0   1    0.55    0.59
  -4   0   1   -0.13    0.42
  -4   0   1   -0.37    0.10
  -3   0   1   -0.04    0.24
  -3   0   1   -0.23    0.40
   3   0  -1   -0.27    0.22
  -3   0   1    0.05    0.07
  -3   0   1    0.45    0.63
  -3   0   1   -0.01    0.11
  -3   0   1   -0.18    0.09
  -3   0   1   -0.06    0.09
  -3   0   1   -0.05    0.10
  -2   0   1   -0.73    0.36
  -2   0   1   -0.68    0.22
  -2   0   1   -0.78    0.14
  -2   0   1   -0.89    0.21
   1   0  -1    0.07    0.08
  -1   0   1    0.22    0.12
  -1   0   1    0.09    0.17
  -1   0   1   -0.04    0.09
  -1   0   1   -0.12    0.07
   1   0  -1    0.04    0.07
   0   0  -1   -0.06    0.06
   0   0  -1    0.02    0.04
   0   0   1   -0.09    0.06
   0   0   1   -0.02    0.05
   0   0  -1   -0.04    0.04
   0   0   1   -0.05    0.04
  -1   0  -1    0.14    0.19
   1   0   1   -0.07    0.13
  -1   0  -1    0.07    0.15
  -2   0  -1   -0.17    0.19
   2   0   1    0.04    0.27
   2   0   1    0.00    0.05
  -2   0  -1    0.22    0.38
  -2   0  -1   -0.03    0.08
  -3   0  -1    0.22    0.12
   3   0   1   -0.07    0.09
  -3   0  -1    0.01    0.10
  -3   0  -1   -0.05    0.16
   3   0   1    0.11    0.35
  -3   0  -1   -0.14    0.09
  -3   0  -1   -0.19    0.43
  -3   0  -1   -0.04    0.09
   3   0   1    0.00    0.10
  -3   0  -1   -0.17    0.55
  -4   0  -1    0.69    0.46
  -4   0  -1    0.00    0.12
  -4   0  -1   -0.47    0.20
   4   0   1   -0.12    0.34
  -4   0  -1   -0.15    0.33
   4   0   1    0.25    0.12
  -4   0  -1    0.02    0.14
  -4   0  -1   -0.03    0.10
  -4   0  -1   -0.01    0.13
  -5   0  -1    0.14    0.96
  -5   0  -1   -0.29    0.28
   5   0   1   -0.31    0.17
  -5   0  -1    0.13    0.75
   5   0   1    0.12    0.51
  -5   0  -1    0.00    0.15
  -5   0  -1    0.01    0.12
   5   0   1    0.07    0.18
   5   0   1   -0.02    0.09
  -5   0  -1    0.35    0.18
  -5   0  -1    0.07    0.17
   6   0   1    0.04    0.20
   6   0   1   -0.61    0.72
  -6   0  -1   -0.35    0.24
   6   0   1   -0.02    0.11
  -6   0  -1    0.73    1.42
   6   0   1    0.10    0.19
  -6   0  -1    0.18    0.22
  -6   0  -1   -0.31    0.51
  -6   0  -1    0.05    0.14
  -6   0  -1    0.26    0.18
  -6   0  -1    0.34    0.41
  -7   0  -1   -0.11    0.17
   7   0   1    0.04    0.23
   7   0   1   -0.36    0.23
  -7   0  -1    0.21    0.22
  -7   0  -1    0.29    1.06
  -7   0  -1   -0.89    0.40
  -7   0  -1    1.40    1.75
   7   0   1   -0.09    0.13
  -7   0  -1    0.02    0.27
  -7   0  -1   -0.27    0.23
   7   0   1   -0.34    0.73
  -8   0  -1   -0.73    0.81
  -8   0  -1   -0.46    0.44
   8   0   1   -0.01    0.24
  -8   0  -1    0.10    0.27
  -8   0  -1   -0.41    0.32
  -8   0  -1   -0.82    1.41
   8   0   1    0.01    0.90
  -8   0  -1   -0.24    0.35
  -8   0  -1   -0.14    0.20
   8   0   1   -0.12    0.27
   8   0   1    0.00    0.15
  -9   0  -1    0.17    0.23
  -9   0  -1   -0.63    1.08
   9   0   1    0.30    0.30
   9   0   1   -0.14    0.87
  -9   0  -1    0.14    0.34
  -9   0  -1    0.17    0.41
  -9   0  -1    0.01    0.31
   9   0   1    0.41    0.32
  -9   0  -1    2.52    2.46
 -10   0  -1   -2.06    2.09
  10   0   1   -0.07    0.32
 -10   0  -1   -0.05    0.39
 -10   0  -1    0.32    0.31
  10   0   1    1.61    0.93
 -10   0  -1    0.46    0.37
 -10   0  -1    0.09    0.49
  10   0   1    0.29    0.33
  11   0   1   -0.38    1.28
  11   0   1    0.46    1.33
 -11   0  -1   -0.71    0.40
 -11   0  -1   -0.25    0.56
 -11   0  -1    0.82    0.49
 -11   0  -1   -0.07    0.29
  11   0   1   -0.36    0.41
  11   0   1    0.50    0.37
 -11   0  -1   -1.75    2.05
 -12   0  -1    0.95    0.41
  12   0   1   -0.36    1.28
 -12   0  -1   -0.29    0.55
  12   0   1   -1.29    1.51
  12   0   1   -0.43    0.47
  12   0   1   -0.04    0.41
 -12   0  -1   -0.27    2.64
 -12   0  -1   -0.07    0.66
 -13   0  -1    0.62    0.64
 -13   0  -1    0.38    0.43
  13   0   1    0.14    2.12
  13   0   1    0.04    0.52
 -13   0  -1   -1.93    3.23
 -13   0  -1   -0.29    0.66
 -14   0  -1    3.14    3.25
 -14   0  -1   -0.46    0.67
  14   0   1    0.35    0.61
 -14   0  -1    0.43    0.42
 -14   0  -1   -1.41    0.75
  14   0   1    2.83    3.14
 -15   0  -1   -0.51    0.87
 -15   0  -1    1.51    3.00
 -15   0  -1   -0.62    0.70
  15   0   1   -0.45    0.60
 -15   0  -1   -0.22    0.52
 -16   0  -1   -1.97    1.05
 -16   0  -1   -0.01    0.89
  16   0   1   -1.17    0.79
  17   0   1   -0.49    4.12
 -17   0  -1   -2.07    1.23
 -17   0  -1    0.47    0.96
  17   0   1    1.08    0.78
 -18   0  -1   -0.11    1.43
  18  -1  -1    2.90    1.00
 -18  -1   1   -0.49    1.51
  18   1  -1    3.53    1.04
 -17  -1   1    1.45    1.28
 -17  -1   1    3.30    1.12
  17  -1  -1    1.30    0.89
 -17   1   1    3.71    1.54
  17   1  -1    1.91    0.87
 -17   1   1    0.55    1.29
  17   1  -1    3.62    1.12
 -16  -1   1   -0.20    1.09
  16  -1  -1    0.13    0.80
 -16  -1   1    1.51    1.00
  16   1  -1    2.36    0.76
 -16   1   1    3.40    0.96
 -16   1   1    1.76    0.95
 -16   1   1    2.05    0.97
  16   1  -1    3.35    0.82
 -15  -1   1    8.78    2.89
 -15  -1   1   12.06    6.39
 -15  -1   1    6.34    1.89
  15  -1  -1   10.51    4.42
  15  -1  -1   11.10    2.87
  15   1  -1   12.35    2.81
 -15   1   1    9.88    3.23
 -15   1   1    8.09    2.19
  15   1  -1    8.47    2.47
  15   1  -1    5.02    2.70
 -15   1   1    5.52    1.95
 -15   1   1   13.72    5.37
  14  -1  -1   -0.53    0.55
 -14  -1   1   -0.50    0.84
 -14  -1   1    1.53    0.66
  14  -1  -1    5.72    3.85
 -14  -1   1    5.42    4.02
  14   1  -1    1.25    2.79
 -14   1   1   -1.65    3.51
  14   1  -1    0.34    0.53
 -14   1   1    0.49    0.67
  14   1  -1   -0.02    0.48
 -14   1   1   -0.03    0.44
 -14   1   1    0.38    0.83
  13  -1  -1   12.50    1.18
  13  -1  -1    7.76    3.68
 -13  -1   1    9.19    5.27
 -13  -1   1   16.45    4.48
 -13  -1   1   17.11    3.86
  13  -1  -1   12.63    3.06
 -13  -1   1   14.28    2.58
 -13   1   1    9.67    5.23
 -13   1   1   13.59    3.57
 -13   1   1   12.36    3.35
  13   1  -1   25.28    7.32
  13   1  -1   11.74    2.59
 -13   1   1   12.00    2.75
  12  -1  -1    0.66    0.48
 -12  -1   1   -0.80    0.56
 -12  -1   1    0.39    0.58
  12  -1  -1   -1.68    1.35
 -12  -1   1    2.01    0.61
 -12  -1   1    2.84    0.69
 -12  -1   1    2.84    3.35
  12  -1  -1    0.82    0.48
 -12   1   1    0.74    0.65
 -12   1   1    1.63    0.72
  12   1  -1   -2.27    1.67
 -12   1   1    1.20    2.15
 -12   1   1    0.36    0.47
  12   1  -1    1.05    0.49
  11  -1  -1   12.23    2.20
 -11  -1   1    9.93    4.10
 -11  -1   1   12.03    3.19
  11  -1  -1   17.31    3.51
 -11  -1   1   15.70    3.44
  11  -1  -1   15.09    4.16
 -11  -1   1   12.98    2.65
 -11  -1   1   15.02    2.88
  11   1  -1   12.58    3.98
 -11   1   1   16.97    3.14
  11   1  -1   14.76    2.98
 -11   1   1   14.74    4.55
 -11   1   1   14.74    5.36
 -11   1   1   17.68    3.70
 -11   1   1   14.49    3.42
 -10  -1   1    1.11    0.67
  10  -1  -1    1.03    0.60
 -10  -1   1    1.05    2.72
 -10  -1   1    1.52    0.81
 -10  -1   1    1.72    0.64
  10  -1  -1    1.89    0.52
 -10  -1   1    2.16    1.00
  10  -1  -1    0.70    1.17
 -10   1   1    1.39    0.91
 -10   1   1    3.42    2.76
  10   1  -1    0.69    1.37
 -10   1   1    2.03    0.84
  10   1  -1    0.29    1.31
 -10   1   1    1.37    0.51
  10   1  -1    1.85    0.73
  10   1  -1    2.25    0.33
 -10   1   1    0.94    0.78
 -10   1   1    2.05    2.13
  -9  -1   1    4.15    3.12
  -9  -1   1    3.23    1.36
  -9  -1   1    1.80    0.72
  -9  -1   1    2.89    1.32
  -9  -1   1    2.64    0.91
   9  -1  -1    2.17    1.41
  -9  -1   1    2.49    1.25
   9  -1  -1    2.46    0.23
   9  -1  -1    3.77    1.08
   9   1  -1    3.44    2.12
  -9   1   1    0.44    1.37
  -9   1   1    6.20    3.55
  -9   1   1    3.01    1.29
  -9   1   1    2.74    0.96
  -9   1   1    4.61    1.20
   9   1  -1    2.17    0.38
   9   1  -1    2.00    1.09
   9   1  -1    3.71    1.26
  -9   1   1    2.57    1.26
  -9   1   1    3.07    1.11
  -8  -1   1   23.47    1.55
  -8  -1   1   26.98    2.55
  -8  -1   1   25.29    3.85
  -8  -1   1   18.64    5.29
  -8  -1   1   25.15    2.55
   8  -1  -1   25.37    2.53
   8  -1  -1   34.39    5.80
  -8  -1   1   31.28    3.90
   8  -1  -1   26.13    1.67
  -8  -1   1   25.42    4.28
   8   1  -1   23.96    3.98
  -8   1   1   25.77    3.39
  -8   1   1   26.52    5.40
  -8   1   1   24.09    1.47
  -8   1   1   23.43    3.26
  -8   1   1   25.50    3.87
  -8   1   1   23.17    5.58
   8   1  -1   26.72    2.58
   8   1  -1   18.87    4.43
  -8   1   1   22.29    2.38
  -8   1   1   24.70    3.76
  -8   1   1   20.68    1.92
   8   1  -1   23.12    1.88
  -7  -1   1   13.60    2.32
   7  -1  -1    8.91    2.60
  -7  -1   1    9.36    1.93
  -7  -1   1    7.85    3.23
  -7  -1   1   10.08    0.90
  -7  -1   1   11.02    2.50
  -7  -1   1   12.92    2.25
   7  -1  -1   10.91    0.99
  -7  -1   1    8.87    1.61
   7  -1  -1   12.46    2.11
   7   1  -1   13.04    2.24
  -7   1   1   10.05    0.88
  -7   1   1   14.34    2.81
  -7   1   1   10.11    1.99
  -7   1   1    9.61    1.87
   7   1  -1    5.64    2.30
  -7   1   1   10.88    2.06
  -7   1   1    8.11    3.27
  -7   1   1   14.37    2.11
   7   1  -1   12.38    2.86
  -7   1   1   10.78    1.90
  -7   1   1    8.31    2.93
   7   1  -1   10.27    1.04
  -6  -1   1   31.75    1.72
  -6  -1   1   30.98    2.26
   6  -1  -1   29.54    4.63
  -6  -1   1   31.30    2.72
  -6  -1   1   32.40    3.01
  -6  -1   1   47.53    7.09
  -6  -1   1   27.89    2.30
  -6  -1   1   37.96    2.88
  -6   1   1   34.11    2.22
  -6   1   1   32.33    1.70
  -6   1   1   36.10    5.73
  -6   1   1   31.23    3.33
   6   1  -1   31.19    2.41
   6   1  -1   34.67    4.23
  -6   1   1   35.64    2.64
   6   1  -1   27.30    4.62
  -6   1   1   32.56    2.41
  -6   1   1   33.82    2.75
   6   1  -1   37.75    2.23
  -6   1   1   34.14    5.16
  -6   1   1   24.65    2.39
  -5  -1   1    0.10    0.53
  -5  -1   1    0.23    0.11
   5  -1  -1   -0.45    0.47
  -5  -1   1    0.45    0.19
  -5  -1   1    0.08    0.96
  -5  -1   1    0.58    0.17
  -5  -1   1    0.57    0.12
  -5  -1   1    0.70    0.16
  -5   1   1    0.85    1.10
  -5   1   1    0.68    0.11
  -5   1   1    0.04    0.13
   5   1  -1    0.57    0.15
  -5   1   1    0.41    0.23
  -5   1   1    0.44    0.18
   5   1  -1    0.01    0.50
  -5   1   1    0.74    0.17
  -5   1   1    0.67    0.89
  -5   1   1    0.23    0.10
  -5   1   1    0.34    0.18
   5   1  -1    0.60    0.89
  -5   1   1    0.94    0.70
  -5   1   1    0.52    0.14
   5   1  -1    0.27    0.14
  -4  -1   1   36.33    2.39
  -4  -1   1   33.30    1.88
  -4  -1   1   38.35    2.42
  -4  -1   1   34.93    4.78
  -4  -1   1   35.35    2.22
  -4  -1   1   37.17    2.63
   4  -1  -1   39.46    4.48
  -4  -1   1   37.34    1.61
  -4   1   1   38.18    2.33
   4   1  -1   35.87    2.52
  -4   1   1   38.71    2.50
   4   1  -1   36.68    2.11
  -4   1   1   35.01    2.03
   4   1  -1   34.87    4.18
  -4   1   1   35.11    4.24
  -4   1   1   32.61    1.72
  -4   1   1   34.22    2.18
  -4   1   1   37.71    2.40
  -4   1   1   41.19    2.41
  -4   1   1   38.99    4.66
   4   1  -1   32.36    1.77
  -4   1   1   36.28    1.58
  -4   1   1   39.41    1.77
  -3  -1   1   15.85    1.25
  -3  -1   1   13.09    0.95
  -3  -1   1   14.55    1.38
  -3  -1   1   15.41    1.27
  -3  -1   1    9.32    2.21
  -3  -1   1   12.66    1.72
  -3   1   1   12.86    2.27
  -3   1   1   12.48    0.88
  -3   1   1   16.41    2.57
   3   1  -1   15.97    1.79
   3   1  -1   11.20    0.95
  -3   1   1   16.23    1.92
   3   1  -1   15.77    2.58
  -3   1   1   12.00    1.05
  -3   1   1   16.63    1.22
  -3   1   1   13.78    1.13
  -3   1   1   12.65    0.97
  -3   1   1   15.09    2.46
  -3   1   1   13.09    1.11
  -2  -1   1    5.71    0.72
  -2  -1   1    4.67    0.94
  -2  -1   1    4.70    1.33
  -2   1   1    4.99    1.24
   2   1  -1    5.59    1.31
  -2   1   1    5.98    1.10
  -2   1   1    5.14    1.23
  -2   1   1    3.19    0.92
   2   1  -1    5.82    0.78
   1  -1  -1    0.90    0.37
   1  -1  -1    1.32    0.26
  -1  -1   1    1.13    0.50
  -1  -1   1    1.05    0.38
  -1   1   1    1.01    0.34
  -1   1   1    1.27    0.47
  -1   1   1    1.12    0.43
   1   1  -1    2.15    0.63
   0  -1   1   96.67    2.73
   0  -1  -1  101.41    2.84
   0  -1  -1  103.89    2.54
   0  -1   1  102.99    2.73
   0   1  -1  102.76    3.07
   0   1   1  100.26    2.90
   0   1   1  102.19    2.63
   0   1   1   99.74    2.49
   0   1  -1   99.55    2.75
   1  -1   1   25.93    1.85
   1  -1   1   27.55    1.40
   1  -1   1   28.61    1.31
  -1  -1  -1   29.57    1.94
  -1  -1  -1   28.04    1.39
  -1   1  -1   23.96    1.74
   1   1   1   27.49    1.71
  -1   1  -1   25.41    1.41
   1   1   1   27.35    1.50
  -2  -1  -1   63.82    2.72
  -2  -1  -1   69.84    3.97
  -2  -1  -1   66.94    2.27
   2  -1   1   68.65    3.70
   2  -1   1   72.71    2.13
   2   1   1   70.98    3.59
   2   1   1   67.33    2.82
   2   1   1   61.24    2.31
  -2   1  -1   69.11    3.28
  -2   1  -1   65.33    2.25
  -2   1  -1   67.69    3.66
  -2   1  -1   73.00    2.67
  -3  -1  -1    2.98    0.66
   3  -1   1    2.76    0.57
  -3  -1  -1    3.06    0.55
   3  -1   1    2.14    0.46
  -3  -1  -1    3.33    0.72
   3  -1   1    3.27    1.08
  -3  -1  -1    3.95    1.46
   3  -1   1    2.40    0.40
  -3  -1  -1    3.37    0.66
  -3  -1  -1    3.66    0.76
  -3   1  -1    3.54    1.23
   3   1   1    5.38    1.31
  -3   1  -1    2.64    0.59
  -3   1  -1    3.52    0.68
   3   1   1    1.57    0.40
  -3   1  -1    1.97    1.00
   3   1   1    3.82    1.32
  -3   1  -1    3.46    0.69
   3   1   1    3.56    0.72
  -3   1  -1    4.33    0.81
  -4  -1  -1    0.23    0.14
   4  -1   1   -0.23    0.20
  -4  -1  -1    0.03    0.15
  -4  -1  -1    0.17    0.31
  -4  -1  -1    0.26    0.17
   4  -1   1   -0.06    0.49
  -4  -1  -1    0.31    0.10
   4  -1   1    0.35    0.14
   4  -1   1    0.00    0.08
  -4  -1  -1   -0.48    0.43
   4   1   1    0.52    0.62
  -4   1  -1    0.33    0.12
  -4   1  -1    0.04    0.39
  -4   1  -1    0.22    0.11
  -4   1  -1    0.09    0.12
   4   1   1    0.19    0.12
  -4   1  -1    0.72    0.59
  -4   1  -1    0.16    0.15
   4   1   1    0.21    0.37
   4   1   1    0.01    0.12
   5  -1   1   62.79    6.49
   5  -1   1   55.98    2.20
   5  -1   1   51.34    2.40
  -5  -1  -1   53.43    3.27
   5  -1   1   58.23    3.37
  -5  -1  -1   55.21    2.85
  -5  -1  -1   52.53    2.97
  -5  -1  -1   49.34    3.50
  -5  -1  -1   50.79    6.49
  -5  -1  -1   52.79    2.57
  -5   1  -1   53.23    2.36
   5   1   1   55.58    2.73
  -5   1  -1   49.34    6.05
   5   1   1   52.65    3.11
  -5   1  -1   49.55    2.99
  -5   1  -1   59.80    6.67
   5   1   1   69.27    7.37
  -5   1  -1   53.11    3.37
  -5   1  -1   56.53    3.08
  -5   1  -1   53.38    3.28
   5   1   1   58.28    4.01
   6  -1   1    0.81    1.14
  -6  -1  -1    3.27    1.01
  -6  -1  -1    2.28    0.67
  -6  -1  -1    2.46    1.72
  -6  -1  -1    2.77    1.00
   6  -1   1    3.98    0.84
  -6  -1  -1    1.12    0.20
   6  -1   1    2.56    0.75
  -6  -1  -1    2.42    0.74
   6  -1   1    2.75    0.51
  -6  -1  -1    2.59    0.86
   6   1   1    1.59    0.35
  -6   1  -1    2.70    0.68
  -6   1  -1    1.86    0.40
  -6   1  -1    2.18    1.52
  -6   1  -1    2.01    0.74
  -6   1  -1    2.91    0.89
   6   1   1    1.57    0.42
  -6   1  -1    1.68    1.56
   6   1   1    1.14    1.11
   6   1   1    2.97    1.18
  -6   1  -1    1.76    0.55
  -7  -1  -1   25.28    5.60
   7  -1   1   26.55    4.80
  -7  -1  -1   24.84    3.85
   7  -1   1   25.14    1.53
  -7  -1  -1   20.87    2.05
  -7  -1  -1   22.40    2.09
  -7  -1  -1   22.12    1.14
  -7  -1  -1   23.69    2.47
  -7  -1  -1   25.65    2.76
   7  -1   1   22.95    2.32
   7  -1   1   25.72    1.93
   7   1   1   27.65    4.21
  -7   1  -1   24.95    3.47
  -7   1  -1   18.66    4.53
  -7   1  -1   23.39    4.72
   7   1   1   21.67    4.83
   7   1   1   22.92    1.91
  -7   1  -1   23.03    2.54
  -7   1  -1   18.09    1.09
  -7   1  -1   22.11    2.23
  -7   1  -1   21.23    1.75
  -7   1  -1   23.05    2.21
   7   1   1   24.83    2.44
  -8  -1  -1    3.72    1.01
   8  -1   1    4.69    1.28
   8  -1   1    4.86    2.08
  -8  -1  -1    4.93    2.94
  -8  -1  -1    2.86    0.91
   8  -1   1    2.93    0.63
  -8  -1  -1    3.35    1.06
   8  -1   1    5.09    0.75
  -8  -1  -1    3.02    0.97
  -8  -1  -1    4.79    1.65
  -8   1  -1    4.03    1.29
  -8   1  -1    3.30    1.32
   8   1   1    3.70    2.07
  -8   1  -1    3.63    1.20
   8   1   1    2.73    0.82
   8   1   1    4.28    1.71
  -8   1  -1    3.13    1.16
  -8   1  -1    2.99    0.65
  -8   1  -1    3.71    2.59
  -8   1  -1    3.19    2.02
   8   1   1    3.82    0.88
   9  -1   1   10.78    2.53
  -9  -1  -1   12.54    3.15
   9  -1   1   14.35    2.75
  -9  -1  -1   13.54    2.48
   9  -1   1   10.78    1.52
  -9  -1  -1   10.23    2.11
   9  -1   1   10.90    3.55
  -9  -1  -1    5.47    3.47
  -9  -1  -1   13.72    3.02
  -9   1  -1   10.31    2.12
  -9   1  -1   10.26    2.54
  -9   1  -1   12.06    2.91
   9   1   1   11.77    3.89
   9   1   1    9.77    2.24
  -9   1  -1   10.61    3.80
   9   1   1   15.28    2.47
  -9   1  -1   12.99    2.08
   9   1   1   13.62    3.47
  -9   1  -1    7.77    3.59
  10  -1   1   17.92    3.49
 -10  -1  -1   18.68    3.25
 -10  -1  -1   23.28    4.62
 -10  -1  -1   15.96    2.88
  10  -1   1   15.40    4.04
 -10  -1  -1   18.95    3.66
 -10  -1  -1   17.02    6.01
  10  -1   1   18.67    3.31
  10   1   1   14.74    4.42
 -10   1  -1   16.09    1.54
  10   1   1   19.15    4.09
 -10   1  -1   17.74    5.80
 -10   1  -1   17.31    3.11
 -10   1  -1   13.38    4.39
 -10   1  -1   22.06    4.39
 -10   1  -1   14.08    3.09
  10   1   1   18.63    3.41
  10   1   1   17.74    1.81
  11  -1   1   12.92    3.17
 -11  -1  -1   10.75    2.29
  11  -1   1   11.87    3.76
 -11  -1  -1   16.69    3.81
  11  -1   1   12.97    2.45
 -11  -1  -1   13.59    5.12
 -11  -1  -1   14.56    2.74
 -11  -1  -1   13.71    3.52
  11   1   1   14.84    3.12
  11   1   1   16.98    3.97
 -11   1  -1   16.75    5.62
 -11   1  -1   13.37    4.41
  11   1   1    7.02    3.17
  11   1   1   14.41    1.53
 -11   1  -1   12.44    2.71
 -11   1  -1   15.04    3.72
 -11   1  -1   14.38    3.38
 -12  -1  -1    3.07    3.49
  12  -1   1   15.12    3.70
 -12  -1  -1    6.24    1.55
 -12  -1  -1    8.54    2.22
  12  -1   1    5.58    1.82
 -12  -1  -1    6.97    2.33
  12  -1   1    8.74    1.87
 -12  -1  -1    9.44    2.93
 -12   1  -1    8.83    2.31
 -12   1  -1    8.81    4.73
 -12   1  -1    8.51    2.85
  12   1   1    8.97    2.38
 -12   1  -1    5.75    2.08
  12   1   1    3.07    2.69
  13  -1   1    4.07    1.95
  13  -1   1    3.31    0.81
  13  -1   1    3.39    1.03
 -13  -1  -1    0.07    3.37
 -13  -1  -1    2.22    0.99
 -13  -1  -1    2.59    1.26
  13  -1   1    1.86    2.09
 -13  -1  -1    2.61    1.39
  13   1   1    2.74    3.11
 -13   1  -1    2.11    0.79
 -13   1  -1    6.26    2.04
  13   1   1    2.96    0.69
 -13   1  -1    1.72    4.23
 -13   1  -1    3.52    1.70
 -14  -1  -1    8.63    3.19
 -14  -1  -1   11.82    5.41
  14  -1   1    8.69    4.23
 -14  -1  -1   12.65    3.43
  14  -1   1   10.43    2.54
  14   1   1    6.54    3.69
 -14   1  -1    9.84    2.66
 -14   1  -1    9.21    2.83
  14   1   1   10.37    2.65
 -14   1  -1   10.68    3.00
 -14   1  -1   16.76    6.42
  15  -1   1    0.31    0.63
 -15  -1  -1   -1.12    0.68
 -15  -1  -1    0.75    1.04
 -15  -1  -1    5.10    3.54
 -15   1  -1    0.39    0.67
  15   1   1    0.72    0.75
  15   1   1   -0.62    0.55
 -15   1  -1   -7.20    3.17
 -15   1  -1    0.67    0.75
 -15   1  -1   -0.61    1.00
 -16  -1  -1    3.81    1.66
 -16  -1  -1    2.07    1.09
  16  -1   1    2.94    0.87
 -16   1  -1    1.64    0.64
  16   1   1    1.33    0.76
 -16   1  -1    0.33    0.91
 -16   1  -1    3.66    1.39
  16   1   1    1.84    0.83
 -17  -1  -1   -0.93    1.24
  17  -1   1   -0.11    0.91
 -17  -1  -1    1.78    1.05
 -17   1  -1   -0.82    1.26
  17   1   1    0.21    0.85
  17   1   1    0.81    0.93
 -17   1  -1   -0.92    0.92
  18   2  -1    0.27    0.94
 -17  -2   1    4.58    1.44
  17  -2  -1    3.33    1.03
 -17  -2   1    3.98    1.16
  17   2  -1    3.75    0.78
 -17   2   1    6.46    1.81
 -17   2   1    4.65    1.35
  17   2  -1    6.18    1.67
  16  -2  -1    0.76    0.71
 -16  -2   1    3.90    1.82
 -16  -2   1    8.44    2.70
 -16   2   1    3.76    1.20
  16   2  -1    2.79    0.92
  16   2  -1    3.13    0.71
 -16   2   1    5.60    1.59
 -15  -2   1    1.26    1.32
  15  -2  -1    2.70    0.82
 -15  -2   1    3.23    1.11
  15  -2  -1   -2.84    2.21
 -15  -2   1    2.25    3.80
 -15   2   1    2.31    0.89
  15   2  -1    0.68    0.64
 -15   2   1    0.80    0.67
  15   2  -1    2.04    0.82
 -15   2   1    3.22    0.96
 -14  -2   1   12.14    1.22
 -14  -2   1    9.47    5.74
 -14  -2   1   11.86    2.97
  14  -2  -1   14.55    1.52
 -14  -2   1   14.47    4.02
  14  -2  -1   15.41    3.72
  14  -2  -1   15.00    6.12
 -14   2   1   17.21    3.40
  14   2  -1   12.96    3.11
 -14   2   1   13.06    3.40
  14   2  -1   14.56    2.88
 -14   2   1   12.85    3.06
 -14   2   1    7.16    3.68
  14   2  -1   12.15    5.56
 -13  -2   1    4.05    0.99
  13  -2  -1   -1.61    2.04
 -13  -2   1    4.71    1.27
  13  -2  -1    3.68    0.72
  13  -2  -1    2.17    0.77
 -13  -2   1    3.22    1.43
 -13  -2   1    3.39    3.79
 -13   2   1    1.32    2.76
 -13   2   1    3.73    2.44
  13   2  -1    3.03    0.72
 -13   2   1    1.60    0.84
 -13   2   1    3.42    1.14
  13   2  -1    1.41    0.49
 -13   2   1    1.03    0.66
  13   2  -1   -0.11    1.86
 -12  -2   1   17.25    4.01
 -12  -2   1   30.50    8.26
  12  -2  -1   19.63    4.97
 -12  -2   1   17.70    4.43
  12  -2  -1   19.41    3.56
 -12  -2   1   19.36    3.74
  12  -2  -1   20.93    4.21
 -12   2   1   21.12    4.33
 -12   2   1   21.05    6.42
  12   2  -1   16.09    5.03
 -12   2   1   17.28    5.80
 -12   2   1   17.25    3.34
  12   2  -1   14.90    3.26
  12   2  -1   22.80    3.87
 -12   2   1   19.50    4.35
  11  -2  -1    1.95    1.92
  11  -2  -1    1.13    0.45
 -11  -2   1    2.39    0.90
 -11  -2   1    2.14    1.21
 -11  -2   1    2.30    0.76
 -11  -2   1    4.85    3.35
 -11   2   1    2.34    2.99
  11   2  -1    2.00    0.59
 -11   2   1    1.17    1.36
  11   2  -1    2.33    1.09
  11   2  -1    1.16    1.32
 -11   2   1    1.90    0.80
 -11   2   1    1.64    0.74
 -11   2   1    1.53    0.60
 -10  -2   1   50.04    4.39
 -10  -2   1   45.58    9.17
 -10  -2   1   52.84    5.35
 -10  -2   1   55.25    5.02
  10  -2  -1   51.92    4.35
  10  -2  -1   55.62    8.50
  10  -2  -1   48.53    2.72
  10   2  -1   49.82    8.53
 -10   2   1   50.08    4.07
  10   2  -1   55.84    4.27
 -10   2   1   72.90   11.01
 -10   2   1   55.02    4.58
 -10   2   1   54.83    4.83
 -10   2   1   55.78    5.01
 -10   2   1   41.73    7.62
  10   2  -1   53.39    4.41
   9  -2  -1   14.65    4.07
  -9  -2   1   15.02    2.97
  -9  -2   1   17.49    3.31
  -9  -2   1   13.23    3.19
  -9  -2   1   17.38    3.35
   9  -2  -1   15.79    1.38
   9  -2  -1   18.46    3.27
  -9  -2   1   12.28    4.83
  -9   2   1   16.09    3.17
   9   2  -1   14.45    2.52
   9   2  -1   11.10    1.08
  -9   2   1   17.79    3.42
  -9   2   1   16.68    2.94
   9   2  -1   18.72    5.12
  -9   2   1   17.87    5.48
  -9   2   1   14.41    1.50
   9   2  -1   18.89    3.30
  -9   2   1   16.22    3.06
   9   2  -1   19.41    3.40
  -9   2   1   11.45    3.91
  -8  -2   1   33.62    2.03
  -8  -2   1   29.99    4.01
   8  -2  -1   36.61    6.31
  -8  -2   1   31.39    3.01
  -8  -2   1   27.76    6.33
   8  -2  -1   34.35    3.15
  -8  -2   1   30.11    4.70
   8  -2  -1   33.24    3.85
   8  -2  -1   32.38    2.15
  -8  -2   1   31.30    3.29
  -8   2   1   33.13    3.09
  -8   2   1   34.07    6.39
   8   2  -1   34.20    4.39
  -8   2   1   30.71    5.74
  -8   2   1   33.62    3.24
  -8   2   1   31.91    2.30
   8   2  -1   28.04    2.71
  -8   2   1   33.35    1.88
   8   2  -1   35.64    2.19
  -8   2   1   35.68    3.36
   8   2  -1   31.10    2.67
   8   2  -1   24.95    5.24
  -8   2   1   32.69    2.90
  -7  -2   1   42.19    2.26
   7  -2  -1   41.06    3.15
  -7  -2   1   39.91    3.20
  -7  -2   1   47.59    7.94
   7  -2  -1   42.94    2.42
  -7  -2   1   32.63    3.03
  -7  -2   1   38.41    3.74
   7  -2  -1   45.35    6.55
  -7  -2   1   47.53    3.65
  -7   2   1   41.29    3.33
  -7   2   1   34.60    2.28
  -7   2   1   39.84    2.06
  -7   2   1   46.63    6.82
  -7   2   1   45.46    3.21
   7   2  -1   40.84    2.93
   7   2  -1   43.91    2.29
   7   2  -1   51.74    7.10
  -7   2   1   37.89    3.21
   7   2  -1   52.31    5.06
  -7   2   1   50.51    7.13
  -7   2   1   41.16    3.24
   7   2  -1   46.71    3.33
  -7   2   1   38.65    3.20
   6  -2  -1   38.71    2.90
  -6  -2   1   34.06    1.94
   6  -2  -1   39.76    2.22
  -6  -2   1   36.03    2.96
  -6  -2   1   34.55    3.23
  -6  -2   1   37.03    2.95
   6  -2  -1   32.80    5.40
  -6  -2   1   36.12    6.26
  -6  -2   1   48.81    4.67
  -6   2   1   46.10    6.42
   6   2  -1   33.99    1.81
  -6   2   1   38.01    2.98
  -6   2   1   32.63    2.04
  -6   2   1   41.31    5.93
   6   2  -1   35.61    2.68
  -6   2   1   34.57    1.83
  -6   2   1   30.02    2.59
   6   2  -1   40.03    2.98
   6   2  -1   30.13    5.22
   6   2  -1   34.02    2.41
  -6   2   1   34.09    2.57
  -6   2   1   33.51    2.74
  -6   2   1   32.37    2.68
  -5  -2   1   24.75    2.46
  -5  -2   1   34.47    5.77
  -5  -2   1   24.36    2.18
   5  -2  -1   28.65    3.22
  -5  -2   1   26.83    2.32
  -5  -2   1   29.64    3.43
   5  -2  -1   30.21    4.71
  -5  -2   1   26.33    1.57
   5   2  -1   33.55    3.23
   5   2  -1   25.21    4.21
   5   2  -1   30.19    2.20
  -5   2   1   27.20    4.12
  -5   2   1   27.81    1.65
  -5   2   1   27.04    2.08
  -5   2   1   26.26    2.13
  -5   2   1   32.15    2.51
   5   2  -1   27.34    1.93
  -5   2   1   28.88    1.85
  -5   2   1   24.00    2.12
  -5   2   1   24.87    2.09
   5   2  -1   23.09    1.41
  -5   2   1   31.66    4.85
  -5   2   1   27.76    1.55
  -4  -2   1    2.30    0.69
  -4  -2   1    3.00    0.86
  -4  -2   1    2.18    0.50
   4  -2  -1    1.32    0.73
  -4  -2   1    1.62    1.16
  -4  -2   1    2.31    0.94
  -4  -2   1    2.25    0.46
  -4   2   1    1.41    1.11
  -4   2   1    3.75    1.43
  -4   2   1    1.93    0.55
   4   2  -1    2.69    0.60
  -4   2   1    2.83    0.53
   4   2  -1    1.89    1.02
  -4   2   1    3.07    0.70
  -4   2   1    1.74    1.05
  -4   2   1    2.90    0.83
   4   2  -1    2.35    0.66
  -4   2   1    2.86    0.55
  -4   2   1    1.93    0.60
   4   2  -1    2.32    0.67
  -4   2   1    2.36    0.52
  -4   2   1    1.28    0.47
  -3  -2   1   77.46    3.38
  -3  -2   1   75.73    2.52
  -3  -2   1   75.99    3.27
  -3  -2   1   74.18    5.05
  -3  -2   1   72.76    3.54
   3  -2  -1   73.85    3.71
  -3  -2   1   79.64    3.78
  -3   2   1   73.13    2.89
   3   2  -1   68.72    4.35
  -3   2   1   78.83    4.76
  -3   2   1   73.50    3.35
   3   2  -1   72.89    2.87
  -3   2   1   78.86    2.79
  -3   2   1   71.59    3.79
   3   2  -1   76.18    2.74
   3   2  -1   76.99    2.48
  -3   2   1   79.34    3.31
  -3   2   1   77.78    4.77
  -3   2   1   70.06    2.83
  -2  -2   1    1.09    0.63
  -2  -2   1    1.08    0.15
  -2  -2   1    0.81    0.14
  -2  -2   1    2.09    0.97
  -2  -2   1    0.86    0.14
   2  -2  -1    0.77    0.17
  -2  -2   1    1.15    0.22
   2  -2  -1    0.88    0.50
  -2   2   1    1.32    0.34
  -2   2   1    1.20    0.20
  -2   2   1    0.98    0.74
  -2   2   1    1.66    0.33
   2   2  -1    0.93    0.12
  -2   2   1    1.35    0.51
  -2   2   1    1.15    0.21
   2   2  -1    0.97    0.63
  -2   2   1    2.33    1.01
   2   2  -1    1.31    0.31
  -1  -2   1   37.59    1.56
  -1  -2   1   39.82    2.44
   1  -2  -1   38.62    2.35
   1  -2  -1   41.86    1.24
   1  -2  -1   38.49    1.17
   1  -2  -1   33.76    1.52
   1   2  -1   37.07    1.59
  -1   2   1   40.51    2.60
  -1   2   1   33.24    1.63
   1   2  -1   41.82    2.74
  -1   2   1   39.50    1.87
  -1   2   1   40.70    2.69
  -1   2   1   35.70    1.56
   1   2  -1   39.81    1.65
   0  -2   1    1.72    0.53
   0  -2   1    3.14    0.83
   0  -2  -1    3.30    0.66
   0  -2  -1    2.47    0.74
   0   2   1    2.94    0.82
   0   2  -1    2.29    0.68
   0   2  -1    2.51    0.82
   0   2   1    1.98    0.76
  -1  -2  -1  166.04    4.80
  -1  -2  -1  156.49    5.23
   1  -2   1  163.25    3.35
   1  -2   1  161.32    4.59
   1  -2   1  164.48    3.67
  -1  -2  -1  155.22    4.07
  -1   2  -1  166.82    3.87
  -1   2  -1  161.62    5.71
   1   2   1  156.48    5.22
  -1   2  -1  145.22    5.21
   1   2   1  155.30    3.75
   1   2   1  166.58    4.54
  -1   2  -1  164.36    3.48
  -2  -2  -1  135.62    4.28
  -2  -2  -1  135.32    4.16
  -2  -2  -1  130.05    5.84
  -2  -2  -1  129.07    4.27
   2  -2   1  146.98    6.10
   2  -2   1  140.29    3.53
   2  -2   1  139.35    4.19
  -2  -2  -1  119.91    3.56
   2   2   1  128.81    3.51
   2   2   1  133.39    3.70
  -2   2  -1  135.27    3.98
  -2   2  -1  137.57    4.22
  -2   2  -1  124.09    4.07
   2   2   1  134.33    4.15
   2   2   1  123.29    5.21
  -2   2  -1  133.55    3.78
  -2   2  -1  144.35    6.04
  -2   2  -1  132.54    3.71
   3  -2   1   82.71    2.78
  -3  -2  -1   77.57    3.20
  -3  -2  -1   78.58    5.25
  -3  -2  -1   77.48    3.40
   3  -2   1   68.22    4.65
  -3  -2  -1   78.21    2.33
  -3  -2  -1   84.69    3.60
   3  -2   1   75.71    3.10
  -3  -2  -1   79.37    3.69
  -3   2  -1   76.33    3.45
  -3   2  -1   74.06    4.03
   3   2   1   73.77    4.49
  -3   2  -1   77.04    3.08
   3   2   1   73.91    2.96
  -3   2  -1   75.80    4.85
   3   2   1   70.77    2.86
  -3   2  -1   80.17    3.40
  -3   2  -1   77.89    3.22
   3   2   1   84.76    3.60
   4  -2   1  105.06    3.41
  -4  -2  -1   95.67    3.95
  -4  -2  -1   90.54    6.47
  -4  -2  -1   99.50    4.79
   4  -2   1  104.35    3.78
   4  -2   1  102.82    6.27
  -4  -2  -1   97.57    4.28
  -4  -2  -1  103.43    4.25
   4  -2   1   98.94    2.69
  -4  -2  -1  103.34    2.81
   4   2   1  106.22    3.31
  -4   2  -1  104.03    4.25
  -4   2  -1  100.04    5.64
  -4   2  -1   99.08    3.90
  -4   2  -1   94.62    4.30
   4   2   1   99.16    5.92
  -4   2  -1   86.57    4.01
   4   2   1  106.32    4.06
   4   2   1  101.82    4.42
  -4   2  -1   92.18    6.03
   4   2   1  102.72    3.91
  -4   2  -1  104.36    4.02
   5  -2   1   77.33    3.41
  -5  -2  -1   66.90    3.75
  -5  -2  -1   69.24    3.80
  -5  -2  -1   72.10    4.46
  -5  -2  -1   68.87    3.52
   5  -2   1   72.79    2.29
  -5  -2  -1   73.88    2.44
   5  -2   1   71.81    7.29
   5  -2   1   72.86    4.09
   5  -2   1   72.49    2.91
  -5  -2  -1   85.94    8.77
  -5   2  -1   65.01    7.12
  -5   2  -1   73.87    3.86
  -5   2  -1   76.15    4.02
  -5   2  -1   78.73    4.05
   5   2   1   76.14    2.99
   5   2   1   71.39    3.61
  -5   2  -1   80.53    5.74
   5   2   1   72.21    4.11
   5   2   1   71.83    7.29
  -5   2  -1   66.57    3.48
   6  -2   1  153.87    5.10
   6  -2   1  153.87    3.61
  -6  -2  -1  158.72    6.55
  -6  -2  -1  152.06    5.58
  -6  -2  -1  120.75    8.96
  -6  -2  -1  154.98    7.28
  -6  -2  -1  155.66    3.91
   6  -2   1  139.47    8.56
  -6  -2  -1  140.97    5.96
   6  -2   1  158.64    4.72
   6  -2   1  156.17    6.60
  -6   2  -1  144.88    6.22
  -6   2  -1  137.51    8.43
  -6   2  -1  155.93    6.27
  -6   2  -1  154.07    5.85
  -6   2  -1  135.76    4.04
  -6   2  -1  155.11    6.47
   6   2   1  149.29    4.83
   6   2   1  161.67    9.50
   6   2   1  144.63    6.53
   6   2   1  147.17    5.78
  -6   2  -1  135.82    8.62
  -7  -2  -1    2.09    0.83
  -7  -2  -1    2.75    0.90
   7  -2   1    1.98    0.31
  -7  -2  -1    2.37    0.79
   7  -2   1    2.10    0.73
   7  -2   1    1.44    0.47
   7  -2   1    2.72    0.60
  -7  -2  -1    2.54    0.86
   7  -2   1    4.24    2.03
  -7  -2  -1    0.67    1.33
  -7  -2  -1    2.42    0.43
  -7  -2  -1    1.73    1.01
   7   2   1    2.64    0.56
  -7   2  -1    2.40    0.80
  -7   2  -1    3.24    2.20
   7   2   1    4.67    2.39
   7   2   1    2.16    1.23
  -7   2  -1    2.87    0.76
  -7   2  -1    2.77    0.99
  -7   2  -1    2.16    0.46
   7   2   1    2.41    0.82
  -7   2  -1    0.98    1.31
  -7   2  -1    2.74    0.76
  -8  -2  -1   44.98    4.39
  -8  -2  -1   40.11    3.41
   8  -2   1   46.68    3.86
  -8  -2  -1   40.59    3.08
   8  -2   1   41.44    2.57
  -8  -2  -1   40.07    2.98
   8  -2   1   44.82    2.50
  -8  -2  -1   39.34    3.66
  -8  -2  -1   45.99    8.13
   8  -2   1   54.92    7.47
   8   2   1   49.89    5.79
  -8   2  -1   42.24    3.82
  -8   2  -1   42.50    7.06
  -8   2  -1   38.37    3.41
  -8   2  -1   37.68    2.29
  -8   2  -1   40.26    6.88
   8   2   1   43.36    3.41
  -8   2  -1   37.44    3.21
  -8   2  -1   43.03    3.80
   8   2   1   35.37    6.54
   8   2   1   48.54    2.95
   9  -2   1    2.55    0.98
  -9  -2  -1    0.87    2.07
  -9  -2  -1    2.14    1.11
   9  -2   1    3.18    0.59
   9  -2   1    1.87    1.25
  -9  -2  -1    2.69    1.03
  -9  -2  -1    2.50    1.01
  -9   2  -1    3.22    1.32
  -9   2  -1    3.32    1.22
   9   2   1    4.10    1.50
  -9   2  -1    2.13    2.46
  -9   2  -1    2.78    2.34
   9   2   1    1.96    0.76
  -9   2  -1    1.89    0.94
  -9   2  -1    4.16    1.30
   9   2   1    5.42    2.98
   9   2   1    3.84    0.76
 -10  -2  -1   45.50    4.96
 -10  -2  -1   40.43    3.80
  10  -2   1   37.50    3.73
  10  -2   1   42.86    7.64
 -10  -2  -1   40.17    8.84
 -10  -2  -1   39.92    5.78
 -10   2  -1   42.95    4.37
  10   2   1   39.60    3.66
  10   2   1   43.28    5.80
  10   2   1   43.53    2.87
 -10   2  -1   44.50    7.94
 -10   2  -1   43.58    4.11
 -10   2  -1   40.01    3.72
 -10   2  -1   44.18    8.85
  10   2   1   31.18    6.77
 -10   2  -1   39.94    4.20
  11  -2   1   11.11    3.04
 -11  -2  -1   10.46    2.45
  11  -2   1    3.58    2.10
 -11  -2  -1    8.81    2.83
  11  -2   1    7.89    1.80
 -11  -2  -1    2.80    3.18
 -11  -2  -1    8.18    2.57
  11   2   1    5.73    1.84
  11   2   1   10.41    2.54
  11   2   1    8.97    3.68
 -11   2  -1    9.99    2.78
 -11   2  -1    8.32    2.20
 -11   2  -1    5.94    4.14
 -11   2  -1    4.14    2.78
 -11   2  -1    9.53    2.67
 -12  -2  -1   13.22    2.76
  12  -2   1   10.22    3.27
 -12  -2  -1   12.50    5.48
  12  -2   1   15.11    3.48
 -12  -2  -1   13.54    3.25
 -12  -2  -1   19.90    4.84
  12  -2   1   15.89    3.27
 -12   2  -1   12.70    5.29
 -12   2  -1   14.80    3.24
  12   2   1   18.16    3.57
 -12   2  -1   15.94    3.85
  12   2   1   15.83    4.85
 -12   2  -1   19.96    4.02
 -12   2  -1   11.31    4.43
  12   2   1   14.90    3.30
  13  -2   1    6.38    1.97
 -13  -2  -1    4.16    1.28
 -13  -2  -1   11.68    3.69
 -13  -2  -1    6.70    1.16
  13  -2   1    9.69    2.13
  13  -2   1    3.07    2.42
 -13  -2  -1    9.43    5.31
 -13   2  -1   10.58    5.51
  13   2   1    5.76    1.68
  13   2   1    5.13    1.42
 -13   2  -1    5.63    3.20
 -13   2  -1    7.22    2.59
 -13   2  -1    9.49    2.85
  13   2   1    7.27    3.71
 -13   2  -1    5.94    1.86
 -14  -2  -1    3.66    1.17
  14  -2   1    4.25    0.84
  14  -2   1   -1.13    2.25
 -14  -2  -1    5.44    2.41
 -14  -2  -1    4.30    3.20
  14  -2   1    5.25    1.92
  14   2   1   -0.02    2.22
 -14   2  -1    4.49    1.66
  14   2   1    3.96    1.05
 -14   2  -1    4.35    1.43
 -14   2  -1    4.74    1.96
  14   2   1    3.29    0.77
 -14   2  -1    2.67    3.43
  15  -2   1    3.51    0.98
 -15  -2  -1    1.87    3.46
 -15  -2  -1    3.92    1.37
 -15  -2  -1    5.42    1.90
 -15   2  -1    5.58    2.60
  15   2   1    6.54    1.75
  15   2   1    2.05    0.85
 -15   2  -1    4.86    1.23
 -15   2  -1    3.84    1.16
 -15   2  -1    7.91    2.18
  16  -2   1    0.08    0.83
 -16  -2  -1    0.34    0.89
 -16  -2  -1    0.83    1.01
  16   2   1    0.58    0.69
  16   2   1    0.18    0.68
 -16   2  -1    0.75    0.74
 -16   2  -1   -0.08    0.93
  17  -2   1    2.18    0.86
 -17  -2  -1    1.74    1.14
 -17  -2  -1    5.47    1.56
  17   2   1    5.27    1.00
  17   2   1    5.31    1.06
 -17   2  -1    5.45    1.77
 -17  -3   1    6.09    1.47
  17  -3  -1    3.58    0.85
 -17  -3   1    3.92    1.59
  17   3  -1    2.26    1.02
 -17   3   1    4.83    1.68
 -17   3   1    4.32    1.06
  17   3  -1    2.92    1.20
  16  -3  -1    0.63    0.77
 -16  -3   1    0.14    0.80
 -16  -3   1   -0.96    0.99
  16   3  -1    1.35    0.88
  16   3  -1   -0.33    0.68
 -16   3   1    1.90    0.75
 -16   3   1    0.27    1.17
 -15  -3   1   14.21    3.33
  15  -3  -1   12.52    2.76
  15  -3  -1   13.29    1.62
 -15  -3   1   16.90    4.37
 -15   3   1   14.89    3.40
 -15   3   1   14.54    3.50
  15   3  -1   16.23    2.73
  15   3  -1   14.77    3.39
 -14  -3   1    0.61    0.62
 -14  -3   1    1.77    1.13
 -14  -3   1   -0.01    0.72
  14  -3  -1    0.68    0.63
 -14  -3   1    3.54    3.89
  14  -3  -1   -3.08    2.34
  14  -3  -1   -0.43    0.69
 -14   3   1    2.39    2.94
 -14   3   1    0.78    0.75
  14   3  -1   -0.49    2.47
 -14   3   1    1.04    0.56
  14   3  -1    1.55    0.75
  14   3  -1    0.75    0.56
  13  -3  -1    9.41    2.21
 -13  -3   1   11.48    3.42
  13  -3  -1   14.24    4.63
 -13  -3   1    3.78    4.16
  13  -3  -1    8.04    2.03
 -13  -3   1    9.79    2.72
 -13  -3   1    7.52    2.38
 -13   3   1    8.53    2.50
  13   3  -1   13.95    2.79
  13   3  -1    5.42    3.82
 -13   3   1   11.22    2.65
 -13   3   1   12.36    3.12
 -13   3   1    9.17    3.97
 -13   3   1   13.36    4.05
  13   3  -1   11.14    2.74
 -12  -3   1    0.12    0.66
  12  -3  -1    0.60    0.49
  12  -3  -1    0.51    1.89
 -12  -3   1    0.19    0.57
 -12  -3   1   -0.12    2.32
 -12  -3   1    0.07    0.64
  12   3  -1   -0.03    0.41
 -12   3   1   -0.41    1.67
 -12   3   1    1.99    2.09
 -12   3   1    1.01    0.51
  12   3  -1   -1.60    1.45
 -12   3   1    0.07    0.38
 -12   3   1   -0.44    0.63
  12   3  -1    0.09    0.44
 -12   3   1    0.44    0.50
 -11  -3   1   25.70    5.37
  11  -3  -1   24.67    4.23
 -11  -3   1   20.68    4.05
  11  -3  -1   22.71    5.42
 -11  -3   1   20.38    6.93
 -11  -3   1   29.57    4.84
  11   3  -1   17.25    3.25
 -11   3   1   24.33    4.42
 -11   3   1   26.91    7.09
 -11   3   1   23.29    3.90
  11   3  -1   28.21    4.38
 -11   3   1   24.49    6.62
 -11   3   1   21.09    4.04
 -11   3   1   24.60    4.34
  11   3  -1   13.10    4.39
  10  -3  -1    3.03    0.63
  10  -3  -1   -0.56    1.51
 -10  -3   1    3.08    2.62
 -10  -3   1    1.27    0.67
 -10  -3   1    1.81    0.78
  10  -3  -1    2.29    0.93
 -10  -3   1    2.30    1.15
 -10   3   1    1.72    0.94
 -10   3   1    4.06    2.33
 -10   3   1    1.15    2.41
  10   3  -1    2.35    1.66
  10   3  -1    4.23    1.21
  10   3  -1    3.55    1.31
 -10   3   1    1.54    0.76
 -10   3   1    2.92    1.32
 -10   3   1    1.91    0.82
  -9  -3   1   11.17    2.73
  -9  -3   1   10.70    2.55
   9  -3  -1   11.65    2.51
  -9  -3   1    7.41    4.03
   9  -3  -1   10.53    1.70
  -9  -3   1   12.76    1.08
  -9  -3   1   13.44    2.96
  -9  -3   1   13.73    3.29
   9  -3  -1    9.21    3.36
  -9   3   1    6.90    3.17
  -9   3   1   11.40    2.56
  -9   3   1   10.94    2.40
  -9   3   1   10.59    2.44
   9   3  -1    6.13    2.74
   9   3  -1   14.71    2.72
   9   3  -1   10.38    2.25
  -9   3   1   10.80    2.49
  -9   3   1   12.54    4.58
  -8  -3   1   23.40    3.85
  -8  -3   1   23.73    3.85
   8  -3  -1   21.20    1.80
  -8  -3   1   20.91    1.69
  -8  -3   1   24.25    3.80
   8  -3  -1   24.68    5.42
   8  -3  -1   22.21    1.46
  -8  -3   1   21.56    5.67
   8  -3  -1   21.81    3.41
  -8  -3   1   19.82    3.97
  -8   3   1   23.06    3.60
  -8   3   1   17.42    4.48
  -8   3   1   20.08    1.50
   8   3  -1   25.47    3.44
   8   3  -1   21.37    4.90
   8   3  -1   20.38    2.19
   8   3  -1   24.51    3.45
  -8   3   1   18.95    3.19
  -8   3   1   21.25    3.33
  -8   3   1   21.08    3.22
  -8   3   1   18.52    4.92
  -7  -3   1   40.81    2.34
  -7  -3   1   39.20    7.26
  -7  -3   1   42.39    3.58
   7  -3  -1   39.89    2.16
  -7  -3   1   40.75    3.97
  -7  -3   1   49.28    5.33
   7  -3  -1   47.71    4.90
  -7  -3   1   44.67    3.67
   7  -3  -1   49.36    7.51
   7  -3  -1   41.66    2.63
   7   3  -1   43.65    3.08
   7   3  -1   46.56    3.36
  -7   3   1   38.35    3.07
  -7   3   1   37.62    3.35
  -7   3   1   45.33    6.44
  -7   3   1   41.96    3.55
   7   3  -1   36.62    6.08
  -7   3   1   39.24    3.09
  -7   3   1   39.96    2.31
   7   3  -1   38.10    1.97
  -7   3   1   40.20    3.28
  -7   3   1   41.34    6.77
   7   3  -1   38.81    2.86
   6  -3  -1  118.79    3.96
  -6  -3   1  105.85   10.80
  -6  -3   1  121.48    4.14
  -6  -3   1  118.80    5.82
  -6  -3   1  111.21    5.61
  -6  -3   1  122.19    6.20
   6  -3  -1  126.04    4.63
  -6  -3   1  119.26    6.50
   6  -3  -1  108.73    7.93
   6  -3  -1  122.30    5.79
  -6   3   1  122.36    5.27
   6   3  -1  124.15    4.78
   6   3  -1  124.89    3.55
   6   3  -1  114.99    7.81
  -6   3   1  120.42    5.22
  -6   3   1  126.83    8.45
  -6   3   1  111.80    5.61
  -6   3   1  111.73    5.31
  -6   3   1  106.22    3.81
   6   3  -1  112.34    4.96
  -6   3   1  115.81    7.29
  -6   3   1  112.09    5.72
   6   3  -1  119.74    4.91
  -5  -3   1    0.94    0.78
   5  -3  -1    0.80    0.28
  -5  -3   1    0.67    0.27
  -5  -3   1    0.24    0.24
  -5  -3   1    0.97    0.28
   5  -3  -1    1.01    0.20
  -5  -3   1    0.84    1.32
   5  -3  -1    0.41    0.39
  -5  -3   1    0.28    0.19
  -5   3   1    0.49    0.17
  -5   3   1    1.83    1.45
   5   3  -1    0.36    0.72
  -5   3   1    0.42    0.20
   5   3  -1    0.21    0.33
   5   3  -1    0.33    0.15
  -5   3   1    0.05    0.16
   5   3  -1    0.40    0.16
  -5   3   1    0.19    0.61
  -5   3   1   -0.10    0.19
  -5   3   1    0.16    0.17
  -5   3   1    0.99    0.20
  -5   3   1    0.50    1.04
  -4  -3   1   88.65    4.13
   4  -3  -1   87.59    4.59
  -4  -3   1   90.43    3.32
   4  -3  -1   94.27    3.28
  -4  -3   1   83.25    4.47
  -4  -3   1   86.59    4.29
  -4  -3   1   92.06    6.75
  -4  -3   1   85.11    4.63
  -4   3   1   89.17    4.38
  -4   3   1   85.65    3.25
   4   3  -1   88.05    3.76
  -4   3   1   75.70    7.29
  -4   3   1   84.11    4.12
  -4   3   1   87.45    3.74
  -4   3   1   85.77    3.75
  -4   3   1   85.03    6.01
   4   3  -1   87.29    3.06
  -4   3   1   85.43    4.57
   4   3  -1   86.23    3.45
   4   3  -1   84.10    5.66
   3  -3  -1   -0.10    0.29
  -3  -3   1    0.71    0.57
  -3  -3   1    0.02    0.11
  -3  -3   1    0.31    0.53
  -3  -3   1    0.44    0.15
  -3  -3   1   -0.01    0.13
  -3  -3   1    0.10    0.15
   3  -3  -1   -0.11    0.11
   3   3  -1    0.06    0.19
   3   3  -1    0.65    0.68
  -3   3   1   -0.33    0.13
  -3   3   1   -0.36    0.60
  -3   3   1   -0.17    0.39
  -3   3   1    0.34    0.17
   3   3  -1    0.06    0.11
  -3   3   1   -0.56    0.30
   3   3  -1    0.25    0.11
  -3   3   1    0.16    0.10
  -3   3   1   -0.28    0.13
  -3   3   1    0.08    0.13
  -2  -3   1  502.71   12.73
   2  -3  -1  500.65    6.28
  -2  -3   1  511.92    8.66
  -2  -3   1  506.73   11.17
   2  -3  -1  476.07   10.55
  -2  -3   1  519.73   10.17
  -2  -3   1  510.14   10.07
   2  -3  -1  541.10    6.54
   2  -3  -1  491.52    8.55
  -2   3   1  530.57    9.00
   2   3  -1  460.65   12.01
   2   3  -1  514.79    8.61
   2   3  -1  504.82    9.19
  -2   3   1  519.97    9.89
  -2   3   1  486.35   12.40
  -2   3   1  511.61   10.36
   2   3  -1  511.59    8.87
   2   3  -1  492.43    7.71
  -2   3   1  491.50    8.87
  -2   3   1  502.60   12.84
  -1  -3   1   98.04    3.49
  -1  -3   1   91.05    4.38
  -1  -3   1   91.11    2.62
   1  -3  -1   92.62    2.99
  -1  -3   1   91.58    3.00
   1  -3  -1   89.27    2.91
   1  -3  -1   83.41    4.09
  -1  -3   1   89.33    4.32
  -1   3   1  104.90    5.04
   1   3  -1  100.80    3.23
  -1   3   1   88.72    2.98
   1   3  -1   95.73    3.63
   1   3  -1   92.98    2.88
   1   3  -1   94.00    3.13
   1   3  -1   87.37    4.69
  -1   3   1   89.28    4.73
  -1   3   1   98.63    3.49
  -1   3   1   96.07    3.11
  -1   3   1   97.05    3.55
   0  -3   1  186.92    5.05
   0  -3   1  191.55    4.61
   0  -3  -1  182.08    6.11
   0  -3  -1  192.46    4.85
   0  -3   1  182.83    6.10
   0  -3   1  201.70    4.43
   0  -3  -1  198.76    4.56
   0  -3   1  198.82    4.57
   0  -3  -1  198.46    4.86
   0   3   1  186.44    4.79
   0   3   1  210.54    4.60
   0   3   1  197.77    6.76
   0   3   1  197.96    6.44
   0   3   1  184.71    4.76
   0   3  -1  199.74    4.69
   0   3  -1  186.45    4.71
   0   3  -1  196.50    7.12
   0   3  -1  200.50    4.73
   0   3   1  209.71    4.52
   0   3  -1  191.64    6.03
   1  -3   1   41.13    1.82
  -1  -3  -1   42.35    2.89
  -1  -3  -1   39.48    2.83
  -1  -3  -1   41.19    1.89
   1  -3   1   39.32    2.71
  -1  -3  -1   41.93    2.20
   1  -3   1   44.75    2.01
  -1   3  -1   40.71    3.10
  -1   3  -1   41.90    1.91
  -1   3  -1   38.35    1.98
   1   3   1   39.46    1.92
   1   3   1   44.94    2.12
  -1   3  -1   41.69    2.19
  -1   3  -1   42.12    2.10
  -1   3  -1   38.54    1.60
   1   3   1   35.86    1.75
  -1   3  -1   44.38    4.45
   1   3   1   42.89    4.23
   1   3   1   39.45    2.61
  -1   3  -1   41.49    1.66
  -2  -3  -1  119.97    6.02
   2  -3   1  125.70    3.39
   2  -3   1  128.12    4.94
   2  -3   1  120.94    3.72
  -2  -3  -1  125.32    4.48
  -2  -3  -1  121.99    4.34
  -2  -3  -1  148.96    4.10
  -2  -3  -1  126.60    3.56
  -2  -3  -1  120.06    4.97
   2   3   1  129.01    3.82
  -2   3  -1  119.97    3.95
  -2   3  -1  122.43    3.83
  -2   3  -1  116.88    3.48
  -2   3  -1  130.96    4.58
  -2   3  -1  111.78    4.06
   2   3   1  122.15    3.87
  -2   3  -1  124.24    6.14
   2   3   1  114.79    5.52
  -2   3  -1  114.14    6.07
   2   3   1  117.24    4.37
   2   3   1  110.81    3.26
  -3  -3  -1  149.01    5.68
   3  -3   1  145.15    3.70
  -3  -3  -1  142.08    7.43
   3  -3   1  153.49    4.45
   3  -3   1  120.97    6.82
  -3  -3  -1  145.78    5.48
  -3  -3  -1  147.01    4.73
  -3  -3  -1  150.00    4.02
  -3  -3  -1  145.94    5.26
   3  -3   1  148.80    5.36
  -3   3  -1  140.72    4.66
  -3   3  -1  142.57    5.32
   3   3   1  143.72    3.73
  -3   3  -1  138.68    5.09
  -3   3  -1  153.23    7.60
   3   3   1  152.54    4.59
   3   3   1  144.91    4.57
   3   3   1  137.16    6.64
   3   3   1  140.62    4.91
  -3   3  -1  147.95    4.84
  -4  -3  -1   64.31    2.57
   4  -3   1   57.99    2.76
  -4  -3  -1   66.30    3.96
  -4  -3  -1   60.49    3.28
  -4  -3  -1   58.53    6.83
  -4  -3  -1   60.99    3.68
   4  -3   1   47.88    5.86
   4  -3   1   66.06    2.38
   4  -3   1   62.08    3.39
  -4  -3  -1   65.68    3.72
   4   3   1   62.92    3.10
   4   3   1   74.23    3.39
  -4   3  -1   58.72    3.17
   4   3   1   58.66    2.34
  -4   3  -1   62.83    4.20
   4   3   1   51.78    5.88
  -4   3  -1   58.35    3.55
  -4   3  -1   63.13    6.97
  -4   3  -1   63.53    3.38
  -4   3  -1   64.19    2.86
  -4   3  -1   62.61    3.51
   4   3   1   67.90    3.60
  -5  -3  -1   57.90    4.03
   5  -3   1   65.13    3.54
  -5  -3  -1   62.25    3.80
  -5  -3  -1   58.89    3.78
   5  -3   1   57.45    6.99
  -5  -3  -1   59.55    2.51
  -5  -3  -1   62.11    7.97
   5  -3   1   62.36    2.33
   5  -3   1   60.10    2.90
  -5  -3  -1   66.90    3.84
   5   3   1   62.25    2.59
  -5   3  -1   57.74    3.55
   5   3   1   62.43    3.67
   5   3   1   47.92    5.88
  -5   3  -1   60.64    3.95
   5   3   1   58.73    3.27
  -5   3  -1   51.36    6.50
  -5   3  -1   55.93    3.15
  -5   3  -1   65.94    4.80
  -5   3  -1   66.68    3.94
  -5   3  -1   60.28    3.43
   5   3   1   60.33    3.28
   6  -3   1    2.03    1.46
   6  -3   1    1.40    0.31
  -6  -3  -1    1.83    0.54
   6  -3   1    2.11    0.73
  -6  -3  -1    1.83    0.44
  -6  -3  -1    1.51    0.62
   6  -3   1    1.68    0.46
  -6  -3  -1    0.64    0.61
  -6  -3  -1    2.85    1.74
  -6  -3  -1    1.11    0.34
  -6   3  -1    1.35    1.63
  -6   3  -1    1.03    0.46
  -6   3  -1    1.53    0.68
  -6   3  -1    2.76    1.82
   6   3   1    2.15    1.56
   6   3   1    2.73    0.86
  -6   3  -1    1.27    0.40
   6   3   1    2.04    0.70
   6   3   1    1.24    0.41
  -6   3  -1    1.61    0.53
   6   3   1    1.66    0.20
   7  -3   1   28.69    2.09
  -7  -3  -1   30.15    4.65
  -7  -3  -1   38.31    4.25
  -7  -3  -1   30.69    6.38
  -7  -3  -1   26.26    2.64
  -7  -3  -1   30.84    2.98
  -7  -3  -1   30.54    1.82
   7  -3   1   26.15    2.80
   7  -3   1   30.66    1.56
   7  -3   1   25.47    5.24
   7  -3   1   29.68    3.15
   7   3   1   31.02    1.98
  -7   3  -1   26.97    2.57
  -7   3  -1   27.03    2.61
  -7   3  -1   26.23    1.45
  -7   3  -1   26.37    2.69
  -7   3  -1   21.95    5.10
   7   3   1   31.66    2.66
   7   3   1   29.45    2.68
  -7   3  -1   28.82    5.29
   7   3   1   29.19    3.74
   7   3   1   22.65    4.87
  -7   3  -1   29.50    2.97
   8  -3   1   -0.18    0.34
   8  -3   1    0.20    0.46
  -8  -3  -1   -0.24    0.30
   8  -3   1   -0.44    0.21
  -8  -3  -1    0.11    0.28
  -8  -3  -1   -0.77    1.06
   8  -3   1    1.29    1.14
  -8  -3  -1    2.41    1.49
  -8  -3  -1   -0.05    0.34
  -8  -3  -1    0.24    0.20
   8   3   1    0.48    0.68
  -8   3  -1    0.35    1.40
  -8   3  -1   -0.08    0.25
   8   3   1    0.00    0.25
   8   3   1    0.75    0.24
  -8   3  -1   -1.39    1.40
  -8   3  -1    0.15    0.55
  -8   3  -1    0.57    0.45
   8   3   1    0.38    0.32
   8   3   1   -0.26    1.09
  -8   3  -1    0.23    0.36
   9  -3   1   74.52    3.74
   9  -3   1   66.37    5.24
  -9  -3  -1   67.60    5.10
   9  -3   1   78.84   10.30
  -9  -3  -1   69.40    6.04
  -9  -3  -1   72.19    5.52
  -9  -3  -1   55.47    9.72
   9   3   1   74.37    5.12
   9   3   1   69.67    4.80
   9   3   1   59.73    8.92
  -9   3  -1   68.81    5.04
  -9   3  -1   75.37   10.18
   9   3   1   70.02    4.81
  -9   3  -1   63.14    9.15
  -9   3  -1   68.67    5.09
   9   3   1   72.97    3.66
  -9   3  -1   68.56    5.28
  -9   3  -1   66.53    4.70
  10  -3   1    0.41    1.78
  10  -3   1    0.07    0.28
 -10  -3  -1    1.61    0.65
 -10  -3  -1    0.26    0.50
 -10  -3  -1    2.01    0.81
 -10  -3  -1    0.81    1.92
  10  -3   1    0.60    0.51
 -10   3  -1    1.06    1.42
 -10   3  -1    1.61    0.77
  10   3   1    0.40    0.57
 -10   3  -1    1.65    2.39
 -10   3  -1    0.46    0.35
 -10   3  -1    1.02    0.47
 -10   3  -1    1.37    0.56
  10   3   1    0.08    1.11
  10   3   1    1.60    0.46
 -11  -3  -1   17.72    3.83
  11  -3   1   20.35    3.90
 -11  -3  -1   29.94    4.86
 -11  -3  -1   14.76    6.19
 -11  -3  -1   20.03    4.59
  11  -3   1   15.70    4.04
  11   3   1   15.81    3.16
 -11   3  -1   22.22    4.12
 -11   3  -1   23.01    4.18
 -11   3  -1   25.41    4.73
 -11   3  -1   17.58    5.49
  11   3   1   17.68    5.37
 -11   3  -1   20.48    3.69
 -11   3  -1   22.53    6.21
  11   3   1   20.87    3.66
  12  -3   1    3.36    0.65
 -12  -3  -1    2.66    0.89
 -12  -3  -1    2.42    3.07
  12  -3   1    4.25    2.56
 -12  -3  -1    2.90    1.31
 -12  -3  -1    2.07    0.87
  12   3   1    1.90    0.89
 -12   3  -1    1.72    0.72
 -12   3  -1    0.89    2.26
 -12   3  -1    3.21    2.54
 -12   3  -1    3.92    0.97
  12   3   1   -0.85    1.94
 -12   3  -1    2.53    1.24
  12   3   1    3.59    1.02
  13  -3   1   16.44    3.15
  13  -3   1   17.44    5.03
 -13  -3  -1   14.90    3.94
 -13  -3  -1   16.15    3.58
  13  -3   1   15.41    3.57
 -13  -3  -1   19.20    3.82
 -13  -3  -1   18.49    7.15
 -13   3  -1   14.95    5.36
 -13   3  -1   18.41    4.48
 -13   3  -1   18.59    3.83
  13   3   1   16.95    3.77
 -13   3  -1   14.75    3.28
  13   3   1   15.01    3.07
 -13   3  -1   15.49    3.79
  13   3   1   12.00    5.21
 -14  -3  -1   21.74    4.69
  14  -3   1   15.00    5.07
  14  -3   1   22.96    2.55
 -14  -3  -1   22.79    7.48
 -14  -3  -1   19.67    3.46
  14  -3   1   18.04    4.11
 -14  -3  -1   24.31    6.03
 -14   3  -1   21.95    4.67
 -14   3  -1   25.01    7.03
  14   3   1   18.27    3.83
 -14   3  -1   22.14    4.19
  14   3   1   16.72    3.24
  14   3   1   15.69    4.71
 -15  -3  -1    2.99    0.80
 -15  -3  -1    2.23    1.12
  15  -3   1    2.61    0.71
  15  -3   1    0.36    0.69
  15   3   1    3.38    1.15
  15   3   1    1.97    0.61
 -15   3  -1    4.05    1.17
 -15   3  -1    2.68    0.94
 -16  -3  -1    8.19    2.45
 -16  -3  -1    8.94    3.60
  16  -3   1    7.44    2.26
  16   3   1    2.79    0.72
 -16   3  -1    3.88    1.13
 -16   3  -1    7.68    2.46
  16   3   1    3.99    1.30
 -17  -3  -1    3.56    1.27
 -17  -3  -1    2.24    1.07
  17  -3   1    3.08    1.33
  17   3   1    3.01    0.94
 -17   3  -1    3.68    0.95
  17   3   1    3.46    0.95
 -17   3  -1    0.84    1.22
 -17  -4   1   -1.93    0.99
 -17  -4   1    1.66    1.16
  17  -4  -1   -0.66    1.00
 -17   4   1    1.39    1.01
 -17   4   1   -0.15    0.83
  17   4  -1   -0.61    0.71
  17   4  -1    1.91    0.87
 -16  -4   1    3.00    0.95
  16  -4  -1    0.42    0.80
 -16  -4   1    0.82    1.24
  16   4  -1    0.92    0.73
  16   4  -1    1.50    0.88
 -16   4   1    1.83    1.46
 -16   4   1    2.57    1.12
 -15  -4   1    3.11    0.90
 -15  -4   1    1.11    0.74
 -15  -4   1    3.14    1.27
  15  -4  -1    4.57    1.24
  15  -4  -1   -1.41    2.12
  15  -4  -1    2.32    0.72
 -15   4   1    2.55    0.95
  15   4  -1    0.59    0.66
  15   4  -1    1.22    0.54
 -15   4   1    1.92    0.66
 -14  -4   1    9.12    2.59
 -14  -4   1    9.97    2.39
 -14  -4   1    8.43    2.53
  14  -4  -1    8.46    1.57
  14  -4  -1    8.51    4.56
  14  -4  -1    9.33    2.35
 -14  -4   1    2.63    3.63
  14   4  -1    7.12    1.98
  14   4  -1   10.33    1.91
 -14   4   1    9.77    3.08
  14   4  -1   17.53    5.96
 -14   4   1   17.51    3.30
 -14   4   1   10.98    2.72
 -13  -4   1    1.93    0.87
  13  -4  -1    2.28    0.73
  13  -4  -1   -3.70    2.17
 -13  -4   1    1.79    0.86
 -13  -4   1    5.65    4.13
 -13  -4   1    0.87    0.79
 -13   4   1    2.23    2.78
  13   4  -1    1.55    0.49
  13   4  -1    1.38    0.45
  13   4  -1   -0.65    2.20
 -13   4   1    1.00    1.20
 -13   4   1    1.39    0.50
 -13   4   1    1.23    0.61
 -12  -4   1    3.76    1.36
 -12  -4   1    3.86    3.70
  12  -4  -1    5.86    2.74
  12  -4  -1    3.11    1.29
 -12  -4   1    2.87    1.02
 -12  -4   1    2.81    1.17
 -12   4   1    3.14    1.16
  12   4  -1    4.37    3.28
 -12   4   1    5.14    1.88
 -12   4   1    2.88    0.99
 -12   4   1    2.20    2.45
  12   4  -1    3.58    0.82
  12   4  -1    5.44    1.83
 -11  -4   1   -0.08    0.46
  11  -4  -1   -0.21    0.32
  11  -4  -1   -0.24    1.36
 -11  -4   1   -1.53    1.71
 -11  -4   1   -0.05    0.50
 -11  -4   1   -0.26    0.55
  11  -4  -1   -0.22    0.46
 -11   4   1    0.76    0.48
  11   4  -1    0.70    0.34
 -11   4   1    0.40    1.99
  11   4  -1   -2.14    1.27
  11   4  -1    0.66    0.39
 -11   4   1   -0.35    0.36
 -11   4   1    0.26    0.52
 -10  -4   1   25.31    4.36
  10  -4  -1   33.02    5.22
 -10  -4   1   24.86    4.72
  10  -4  -1   31.41    6.57
 -10  -4   1   23.29    4.17
  10  -4  -1   32.34    2.55
 -10  -4   1   28.95    6.92
  10   4  -1   31.09    2.93
  10   4  -1   32.64    7.14
 -10   4   1   32.72    6.48
 -10   4   1   29.56    3.12
  10   4  -1   29.22    4.34
 -10   4   1   26.03    6.14
 -10   4   1   25.84    4.01
 -10   4   1   30.31    4.84
 -10   4   1   30.36    4.73
  -9  -4   1    5.80    2.81
  -9  -4   1    1.90    1.32
  -9  -4   1    3.22    1.22
  -9  -4   1    4.35    1.71
   9  -4  -1    0.86    1.23
  -9  -4   1    2.75    1.07
  -9  -4   1    2.76    0.43
   9  -4  -1    2.20    0.64
   9   4  -1    1.75    0.75
  -9   4   1    3.44    1.18
  -9   4   1    3.32    1.25
  -9   4   1    1.98    1.94
  -9   4   1    3.23    1.16
   9   4  -1    3.59    2.27
   9   4  -1    3.03    0.93
  -9   4   1    1.77    0.68
  -9   4   1    2.83    2.42
  -8  -4   1   16.93    3.19
   8  -4  -1   17.74    1.39
   8  -4  -1   14.68    2.70
  -8  -4   1   14.78    4.65
   8  -4  -1   10.42    3.66
  -8  -4   1   15.26    3.10
  -8  -4   1   18.37    1.64
  -8  -4   1   21.81    3.91
   8  -4  -1   17.10    1.75
  -8  -4   1   16.62    3.51
  -8   4   1   20.58    5.31
  -8   4   1   15.82    2.84
   8   4  -1   17.51    2.64
  -8   4   1   21.23    3.70
   8   4  -1   18.49    3.04
  -8   4   1   15.93    3.92
  -8   4   1   15.75    3.17
  -8   4   1   21.01    3.18
   8   4  -1   17.69    4.51
  -8   4   1   16.98    3.10
  -7  -4   1   22.74    3.51
  -7  -4   1   32.59    4.71
  -7  -4   1   20.84    3.55
  -7  -4   1   23.39    1.84
   7  -4  -1   24.49    2.10
   7  -4  -1   24.40    5.52
  -7  -4   1   22.92    5.78
   7  -4  -1   22.42    1.66
   7  -4  -1   24.32    3.67
  -7  -4   1   25.10    4.23
  -7   4   1   30.70    5.07
   7   4  -1   25.10    5.32
  -7   4   1   24.34    2.50
  -7   4   1   27.84    4.04
   7   4  -1   24.41    2.42
  -7   4   1   21.08    4.89
   7   4  -1   26.15    2.87
  -7   4   1   20.30    1.99
   7   4  -1   21.92    2.06
  -7   4   1   23.09    1.43
  -7   4   1   22.91    3.80
  -7   4   1   21.87    3.46
  -6  -4   1   21.64    1.73
   6  -4  -1   26.03    5.25
  -6  -4   1   26.45    3.99
  -6  -4   1   23.31    3.47
   6  -4  -1   21.64    3.34
  -6  -4   1   28.43    5.89
   6  -4  -1   22.24    1.37
  -6  -4   1   20.92    3.51
   6  -4  -1   20.89    1.85
  -6  -4   1   22.99    2.42
   6  -4  -1   25.26    1.80
  -6   4   1   22.00    2.19
  -6   4   1   25.13    2.58
  -6   4   1   25.07    2.66
   6   4  -1   24.03    2.04
  -6   4   1   27.34    4.11
  -6   4   1   31.47    5.75
   6   4  -1   24.12    2.23
  -6   4   1   23.81    1.99
   6   4  -1   21.28    4.25
   6   4  -1   25.24    1.93
  -6   4   1   19.41    2.05
   5  -4  -1   44.13    2.41
  -5  -4   1   38.36    3.31
  -5  -4   1   33.75    2.76
  -5  -4   1   33.90    5.92
   5  -4  -1   38.61    2.55
  -5  -4   1   41.89    2.47
   5  -4  -1   43.58    4.75
  -5  -4   1   42.53    4.94
   5  -4  -1   40.73    1.92
  -5  -4   1   39.92    3.21
   5   4  -1   39.25    2.75
  -5   4   1   39.71    2.86
  -5   4   1   35.33    3.04
  -5   4   1   40.32    2.26
  -5   4   1   43.72    6.43
  -5   4   1   44.88    3.35
  -5   4   1   39.18    2.74
   5   4  -1   41.64    2.60
  -5   4   1   35.81    5.67
   5   4  -1   44.35    6.22
  -5   4   1   39.12    4.32
   5   4  -1   39.82    2.26
   4  -4  -1   32.20    2.23
  -4  -4   1   31.39    2.40
  -4  -4   1   36.54    2.91
   4  -4  -1   38.43    2.19
  -4  -4   1   47.90    5.28
  -4  -4   1   34.39    2.15
  -4  -4   1   35.08    5.51
  -4  -4   1   36.84    2.89
   4  -4  -1   42.15    4.69
   4  -4  -1   34.41    1.72
  -4   4   1   36.21    3.36
   4   4  -1   40.29    2.35
   4   4  -1   33.23    2.36
   4   4  -1   36.01    5.02
  -4   4   1   36.33    2.94
   4   4  -1   34.75    1.98
  -4   4   1   37.96    2.84
  -4   4   1   33.41    5.16
  -4   4   1   30.21    2.29
  -4   4   1   39.36    2.47
  -4   4   1   37.10    5.50
  -3  -4   1   94.18    2.59
   3  -4  -1   93.33    3.78
  -3  -4   1   94.16    4.48
   3  -4  -1   97.31    3.11
   3  -4  -1  100.64    5.22
  -3  -4   1   99.05    3.74
  -3  -4   1   93.09    6.29
  -3  -4   1   79.64    4.10
   3  -4  -1   94.25    3.54
  -3  -4   1  103.15    5.58
   3   4  -1   98.86    3.94
  -3   4   1  104.87    4.84
  -3   4   1   96.67    3.62
  -3   4   1   93.95    3.91
   3   4  -1   95.28    4.02
  -3   4   1   93.06    6.37
   3   4  -1   99.20    3.58
  -3   4   1   96.81    6.48
   3   4  -1  100.32    6.37
   3   4  -1   95.21    3.64
  -3   4   1   92.62    4.31
  -2  -4   1   -0.48    0.58
  -2  -4   1    0.34    0.17
  -2  -4   1    0.05    0.15
   2  -4  -1    0.02    0.12
   2  -4  -1    0.18    0.12
   2  -4  -1   -0.02    0.44
  -2  -4   1   -0.05    0.61
  -2  -4   1    0.14    0.09
  -2  -4   1    0.01    0.11
   2   4  -1    0.00    0.14
  -2   4   1    0.28    0.79
  -2   4   1    0.07    0.52
  -2   4   1    0.49    0.11
  -2   4   1   -0.14    0.14
  -2   4   1    0.27    0.13
   2   4  -1    0.14    0.12
   2   4  -1    0.07    0.12
   2   4  -1    0.86    0.45
   2   4  -1    0.98    1.00
  -2   4   1    0.03    0.14
  -1  -4   1   51.31    2.45
  -1  -4   1   62.68    2.44
  -1  -4   1   59.35    2.69
  -1  -4   1   63.26    4.15
   1  -4  -1   56.87    2.61
   1  -4  -1   56.35    2.47
   1  -4  -1   60.93    3.95
  -1  -4   1   58.91    2.92
   1  -4  -1   60.40    2.65
  -1  -4   1   58.40    3.71
  -1   4   1   55.35    5.50
   1   4  -1   46.76    2.17
   1   4  -1   60.36    4.50
  -1   4   1   58.89    2.95
   1   4  -1   57.26    2.77
   1   4  -1   59.17    3.40
  -1   4   1   59.10    2.74
   1   4  -1   60.05    2.69
  -1   4   1   54.59    4.14
   1   4  -1   61.98    2.71
  -1   4   1   59.82    3.07
   0  -4  -1    4.70    1.44
   0  -4   1    5.43    1.16
   0  -4   1    4.79    0.51
   0  -4   1    7.23    1.19
   0  -4  -1    5.59    0.98
   0  -4  -1    7.29    1.18
   0  -4  -1    7.24    1.24
   0  -4   1    7.08    1.78
   0  -4  -1    7.22    1.11
   0  -4   1    6.39    1.04
   0   4  -1    5.15    1.76
   0   4  -1    4.88    1.34
   0   4   1    5.13    0.86
   0   4  -1    7.27    1.11
   0   4   1    3.87    1.46
   0   4   1    5.38    1.01
   0   4  -1    5.49    1.05
   0   4   1    3.99    1.25
   0   4   1    4.93    0.95
   0   4  -1    6.78    1.12
   0   4  -1    3.39    0.38
   1  -4   1   38.89    2.12
   1  -4   1   35.16    1.78
  -1  -4  -1   39.50    1.86
  -1  -4  -1   39.92    3.02
  -1  -4  -1   40.76    2.43
   1  -4   1   37.28    2.01
   1  -4   1   41.00    4.15
  -1  -4  -1   41.37    2.18
  -1  -4  -1   31.24    1.84
  -1  -4  -1   42.12    4.39
  -1   4  -1   40.58    2.31
  -1   4  -1   43.56    2.20
   1   4   1   46.16    4.94
  -1   4  -1   38.68    2.34
  -1   4  -1   43.02    1.81
  -1   4  -1   36.45    4.30
   1   4   1   38.98    2.99
  -1   4  -1   40.18    2.33
   1   4   1   38.75    2.04
   1   4   1   36.41    2.09
   1   4   1   39.84    1.88
  -1   4  -1   36.65    4.55
   1   4   1   34.09    2.04
  -2  -4  -1    5.69    0.52
  -2  -4  -1    6.43    1.85
  -2  -4  -1    7.49    1.27
  -2  -4  -1    6.17    1.22
   2  -4   1    6.89    1.12
   2  -4   1    5.95    1.57
  -2  -4  -1    5.01    1.61
   2  -4   1    6.54    0.44
  -2  -4  -1    6.75    1.12
   2  -4   1    6.11    1.14
  -2   4  -1    4.27    1.55
   2   4   1    5.37    1.83
   2   4   1    4.27    1.20
  -2   4  -1    4.54    1.87
  -2   4  -1    6.31    0.80
  -2   4  -1    5.30    1.04
   2   4   1    6.91    1.13
  -2   4  -1    7.01    1.36
   2   4   1    4.99    1.00
   2   4   1    6.73    1.23
   2   4   1    5.07    0.84
  -2   4  -1    5.38    1.06
  -2   4  -1    5.99    1.09
   3  -4   1   11.14    0.97
  -3  -4  -1    9.95    1.00
   3  -4   1   10.03    2.05
  -3  -4  -1   11.49    1.28
  -3  -4  -1   10.44    1.04
  -3  -4  -1   13.62    2.16
  -3  -4  -1   12.65    2.96
   3  -4   1    9.72    1.04
  -3  -4  -1   11.79    2.42
   3   4   1   12.58    2.05
   3   4   1    9.87    1.54
  -3   4  -1   12.68    2.17
   3   4   1    8.30    0.78
  -3   4  -1   11.89    2.97
   3   4   1    8.10    2.34
  -3   4  -1    8.60    2.50
  -3   4  -1   11.56    1.94
  -3   4  -1   10.64    1.68
  -3   4  -1   12.95    1.71
   3   4   1   11.03    1.13
  -3   4  -1   14.40    2.00
   4  -4   1   32.73    3.69
  -4  -4  -1   34.58    4.32
  -4  -4  -1   28.92    2.57
   4  -4   1   24.84    4.60
  -4  -4  -1   29.32    1.89
  -4  -4  -1   31.71    2.35
  -4  -4  -1   34.72    5.68
   4  -4   1   32.25    1.80
   4  -4   1   31.57    2.16
  -4  -4  -1   28.88    2.55
  -4   4  -1   31.21    2.59
   4   4   1   36.28    3.51
  -4   4  -1   31.80    2.47
  -4   4  -1   29.72    2.60
  -4   4  -1   24.26    4.57
   4   4   1   28.03    2.09
   4   4   1   29.28    4.51
   4   4   1   29.90    2.20
   4   4   1   29.55    1.58
  -4   4  -1   30.09    2.36
  -4   4  -1   35.41    3.65
   5  -4   1    7.20    2.67
  -5  -4  -1   10.17    2.07
  -5  -4  -1    8.83    2.89
  -5  -4  -1    7.94    1.66
  -5  -4  -1   10.72    2.14
   5  -4   1    9.31    1.96
  -5  -4  -1   10.25    1.04
   5  -4   1   11.05    1.79
  -5  -4  -1   10.39    2.40
   5  -4   1   11.05    0.92
   5   4   1   12.77    2.05
  -5   4  -1    8.42    1.95
  -5   4  -1    9.86    2.08
   5   4   1    5.88    2.18
   5   4   1   10.24    0.80
  -5   4  -1    7.67    1.53
  -5   4  -1   10.81    2.37
   5   4   1   10.55    1.77
  -5   4  -1    9.16    0.99
   5   4   1   10.53    1.88
  -5   4  -1    8.74    1.66
  -5   4  -1    7.01    2.68
  -6  -4  -1   38.23    4.45
   6  -4   1   33.32    2.39
  -6  -4  -1   34.44    3.36
   6  -4   1   37.97    1.96
   6  -4   1   37.27    6.30
  -6  -4  -1   41.71    7.29
  -6  -4  -1   34.63    2.96
  -6  -4  -1   39.23    2.33
   6  -4   1   40.35    4.20
  -6  -4  -1   37.02    3.31
   6   4   1   37.98    2.80
   6   4   1   42.62    2.13
   6   4   1   40.84    3.10
  -6   4  -1   36.54    3.03
   6   4   1   37.60    2.89
  -6   4  -1   31.29    5.88
  -6   4  -1   36.21    2.94
  -6   4  -1   40.70    5.29
  -6   4  -1   40.12    3.53
   6   4   1   49.27    7.22
  -6   4  -1   34.93    3.13
  -6   4  -1   34.48    2.60
  -7  -4  -1    3.10    1.15
   7  -4   1    6.21    2.82
   7  -4   1    5.86    1.59
  -7  -4  -1    4.77    1.40
  -7  -4  -1    4.42    1.81
  -7  -4  -1    3.89    0.82
  -7  -4  -1    4.27    2.22
   7  -4   1    3.45    0.75
   7  -4   1    5.18    0.73
  -7  -4  -1    2.60    1.12
  -7   4  -1    4.39    1.00
  -7   4  -1    3.82    1.11
   7   4   1    6.06    1.62
   7   4   1    3.98    2.15
   7   4   1    4.22    1.23
   7   4   1    2.26    0.81
  -7   4  -1    3.39    1.13
  -7   4  -1    3.28    2.46
  -7   4  -1    4.36    1.38
  -7   4  -1    2.42    2.00
   7   4   1    3.66    0.37
   8  -4   1   -0.17    1.77
  -8  -4  -1    3.39    1.52
  -8  -4  -1    2.63    1.21
  -8  -4  -1    2.07    0.77
   8  -4   1    2.79    0.95
  -8  -4  -1    1.98    1.83
   8  -4   1    1.24    0.26
  -8  -4  -1    2.70    0.59
  -8  -4  -1    2.27    1.02
   8  -4   1    2.31    0.61
  -8   4  -1    2.21    0.92
  -8   4  -1    2.96    0.76
  -8   4  -1    1.88    0.79
  -8   4  -1    1.32    1.72
   8   4   1    2.91    1.01
   8   4   1    2.59    0.97
  -8   4  -1    2.07    1.95
   8   4   1    0.60    1.42
   8   4   1    3.29    1.04
  -8   4  -1    1.97    0.96
  -9  -4  -1   -0.03    0.42
   9  -4   1   -0.08    0.26
   9  -4   1    0.56    1.24
  -9  -4  -1    1.55    1.41
  -9  -4  -1    0.16    0.34
  -9  -4  -1   -0.50    0.36
   9  -4   1   -0.22    0.38
   9   4   1    0.16    0.28
  -9   4  -1    0.52    0.43
  -9   4  -1    0.03    0.37
  -9   4  -1    0.18    1.76
   9   4   1    0.05    1.32
  -9   4  -1    0.05    0.39
  -9   4  -1   -0.05    0.37
  -9   4  -1    0.88    1.54
   9   4   1    0.70    0.27
 -10  -4  -1   20.46    5.87
  10  -4   1   35.23    2.65
 -10  -4  -1   32.47    5.83
 -10  -4  -1   32.39    5.08
  10  -4   1   37.75    5.74
  10  -4   1   32.13    6.89
 -10  -4  -1   30.73    4.84
 -10   4  -1   28.67    6.75
 -10   4  -1   37.46    5.04
  10   4   1   35.35    3.39
 -10   4  -1   30.45    4.64
 -10   4  -1   32.17    6.48
 -10   4  -1   40.32    5.74
  10   4   1   28.00    4.17
 -10   4  -1   37.86    5.45
  10   4   1   27.72    6.21
 -11  -4  -1    3.88    1.54
  11  -4   1    4.87    0.71
  11  -4   1   10.78    4.20
 -11  -4  -1    5.45    3.73
 -11  -4  -1    5.73    1.61
 -11  -4  -1    7.56    2.28
  11  -4   1    6.13    1.95
 -11   4  -1    5.67    3.72
 -11   4  -1    2.55    0.87
 -11   4  -1    3.92    1.45
 -11   4  -1    4.68    1.96
  11   4   1    6.08    1.69
 -11   4  -1    8.21    3.25
  11   4   1    0.37    2.11
  11   4   1    4.31    1.58
 -11   4  -1    7.07    1.39
 -12  -4  -1    2.60    0.91
 -12  -4  -1    2.12    1.38
  12  -4   1    4.68    1.86
 -12  -4  -1    4.20    4.00
  12  -4   1    7.25    3.97
 -12  -4  -1    4.21    1.54
 -12   4  -1    3.26    1.23
  12   4   1    3.22    1.11
 -12   4  -1    3.40    2.85
 -12   4  -1    2.51    1.73
  12   4   1    2.96    2.65
  12   4   1    3.53    1.30
 -12   4  -1    1.78    1.12
 -13  -4  -1    2.33    0.63
  13  -4   1    2.09    0.65
  13  -4   1    1.30    2.99
 -13  -4  -1    2.45    1.26
 -13  -4  -1    2.66    1.33
 -13  -4  -1    2.13    3.30
  13   4   1    3.20    2.52
 -13   4  -1    2.07    0.96
  13   4   1   -0.03    0.50
 -13   4  -1   -1.78    1.86
  13   4   1    0.62    0.46
 -13   4  -1    1.47    0.61
  14  -4   1   -0.24    3.92
 -14  -4  -1    5.29    2.50
  14  -4   1    8.04    1.74
 -14  -4  -1    5.68    1.38
 -14  -4  -1    5.40    2.06
 -14  -4  -1    4.04    0.95
  14  -4   1    7.10    2.20
  14   4   1    5.85    1.46
 -14   4  -1    4.44    1.41
 -14   4  -1    2.66    2.60
  14   4   1    6.46    1.89
 -14   4  -1    4.31    1.56
  14   4   1    6.81    3.41
  15  -4   1    6.00    1.08
 -15  -4  -1    5.51    1.68
  15  -4   1    5.64    1.22
 -15  -4  -1    4.04    1.46
  15  -4   1    3.62    2.72
 -15   4  -1    5.36    1.74
  15   4   1    4.73    1.57
  15   4   1    5.39    1.57
 -15   4  -1    4.83    1.70
  16  -4   1    0.06    0.90
 -16  -4  -1    0.68    1.09
 -16  -4  -1   -2.02    1.29
  16  -4   1    0.09    0.80
 -16   4  -1    0.17    0.65
  16   4   1    1.48    1.02
 -16   4  -1   -0.99    1.02
  16   4   1    0.70    0.67
 -17  -4  -1    4.36    1.14
  17  -4   1    5.67    1.39
 -17  -4  -1    3.74    1.29
  17   4   1    4.40    0.81
 -17   4  -1    4.79    1.10
  17   4   1    4.89    1.06
 -17   4  -1    6.28    0.76
  17  -5  -1    1.02    0.95
 -17   5   1   -0.97    1.20
 -17   5   1   -1.80    0.94
 -16  -5   1    0.59    0.87
  16  -5  -1    1.55    0.99
 -16  -5   1    0.02    1.04
 -16  -5   1    2.20    1.05
  16  -5  -1   -0.37    1.00
  16   5  -1   -0.14    0.76
 -16   5   1    0.48    0.69
 -16   5   1    0.97    1.04
  16   5  -1   -0.31    0.67
 -15  -5   1   -0.52    0.86
  15  -5  -1    1.37    0.88
 -15  -5   1    0.12    2.50
  15  -5  -1    1.30    0.88
 -15  -5   1   -0.36    0.88
  15   5  -1    0.29    0.68
 -15   5   1    1.57    0.90
 -15   5   1   -0.30    0.69
  15   5  -1    0.15    0.64
 -14  -5   1    2.13    2.61
  14  -5  -1   -0.17    0.71
 -14  -5   1    0.37    0.77
 -14  -5   1   -0.11    0.75
  14  -5  -1   -2.33    2.77
 -14  -5   1   -0.48    0.82
  14   5  -1    0.12    2.25
 -14   5   1    4.01    2.52
 -14   5   1   -0.45    0.59
  14   5  -1    1.17    0.49
 -14   5   1   -1.24    0.86
 -14   5   1    0.07    0.56
  14   5  -1    0.48    0.59
 -13  -5   1    0.20    0.80
  13  -5  -1    2.18    2.90
  13  -5  -1    0.97    0.70
 -13  -5   1    1.30    4.21
 -13  -5   1    0.56    1.15
 -13  -5   1    0.54    0.58
 -13   5   1    1.61    0.66
 -13   5   1    0.81    0.59
 -13   5   1    0.94    2.18
  13   5  -1    0.91    0.51
 -13   5   1    1.37    0.62
  13   5  -1   -0.04    2.17
  13   5  -1    0.54    0.45
  12  -5  -1    0.43    0.56
  12  -5  -1    0.18    0.41
 -12  -5   1   -0.39    0.59
 -12  -5   1   -0.87    0.64
 -12  -5   1   -0.38    0.55
 -12  -5   1    0.51    2.95
  12  -5  -1   -0.90    1.83
  12   5  -1   -0.87    1.61
  12   5  -1    0.56    0.39
 -12   5   1    0.93    2.10
  12   5  -1   -0.29    0.41
 -12   5   1    0.58    0.56
 -12   5   1    0.61    0.44
 -12   5   1    0.84    0.52
  11  -5  -1    6.33    1.58
  11  -5  -1    9.35    1.76
 -11  -5   1    6.74    2.12
 -11  -5   1    3.50    1.45
  11  -5  -1    4.34    3.06
 -11  -5   1    5.28    3.93
 -11  -5   1    7.43    2.66
  11   5  -1    5.62    1.60
  11   5  -1    7.15    1.79
 -11   5   1    9.51    4.44
 -11   5   1    8.31    2.30
  11   5  -1   -0.96    2.27
 -11   5   1    4.20    1.41
 -11   5   1    6.49    2.08
 -10  -5   1   -0.87    1.71
 -10  -5   1    2.30    1.49
  10  -5  -1    5.20    1.23
 -10  -5   1    1.46    0.70
  10  -5  -1    4.51    2.96
  10  -5  -1    5.58    2.01
 -10  -5   1    3.29    1.13
  10   5  -1    5.88    2.76
  10   5  -1    4.24    1.47
 -10   5   1   -0.14    1.74
 -10   5   1    4.06    1.61
  10   5  -1    3.91    1.09
 -10   5   1    3.56    1.80
 -10   5   1    2.33    1.12
  -9  -5   1    0.29    0.30
  -9  -5   1    0.20    0.41
  -9  -5   1    1.96    1.86
   9  -5  -1    0.32    1.22
  -9  -5   1    0.70    0.49
  -9  -5   1   -0.19    0.50
   9  -5  -1    0.06    0.28
  -9  -5   1   -0.80    1.17
  -9   5   1    0.06    0.45
   9   5  -1    0.37    0.31
  -9   5   1   -0.87    0.35
  -9   5   1    0.51    0.37
  -9   5   1    0.93    0.43
   9   5  -1    0.82    1.06
  -9   5   1   -0.65    1.53
   9   5  -1    0.35    0.27
  -8  -5   1    2.29    0.49
   8  -5  -1    3.33    0.89
   8  -5  -1    0.04    1.55
   8  -5  -1    3.01    1.45
  -8  -5   1    2.34    1.21
  -8  -5   1    3.17    2.74
  -8  -5   1    3.01    0.98
  -8  -5   1    3.32    2.06
   8  -5  -1    4.18    0.53
  -8  -5   1    2.22    1.16
   8   5  -1    3.02    0.91
  -8   5   1    2.92    1.65
  -8   5   1    0.42    2.23
   8   5  -1    2.77    1.00
  -8   5   1    2.86    1.37
  -8   5   1    2.58    1.01
  -8   5   1    3.64    1.24
   8   5  -1    1.13    1.23
  -8   5   1    1.87    0.90
  -7  -5   1   13.49    2.60
  -7  -5   1   13.55    2.90
   7  -5  -1   11.97    2.53
   7  -5  -1   17.42    4.66
   7  -5  -1   11.38    1.16
  -7  -5   1   13.31    2.14
  -7  -5   1   12.42    2.88
  -7  -5   1   15.08    3.47
   7  -5  -1   10.25    1.99
  -7  -5   1    7.86    3.20
  -7   5   1   11.80    2.77
  -7   5   1   17.27    4.70
   7   5  -1   13.71    2.28
   7   5  -1    9.87    3.08
  -7   5   1   12.43    2.73
  -7   5   1    9.11    1.86
   7   5  -1   10.88    2.20
  -7   5   1   10.45    2.19
  -7   5   1   17.79    3.23
  -6  -5   1    3.26    1.01
  -6  -5   1    4.97    2.06
   6  -5  -1    3.89    1.06
   6  -5  -1    4.11    0.83
  -6  -5   1    4.66    1.06
   6  -5  -1    3.25    1.30
  -6  -5   1    3.77    2.11
  -6  -5   1    4.14    1.47
  -6  -5   1    3.77    1.24
   6   5  -1    3.26    1.03
   6   5  -1    3.25    1.83
  -6   5   1    3.70    1.51
  -6   5   1    3.10    1.01
   6   5  -1    3.93    0.85
  -6   5   1    3.74    0.43
  -6   5   1    3.42    1.40
   6   5  -1    3.73    0.87
  -6   5   1    4.86    1.29
  -6   5   1    2.19    1.04
  -6   5   1    1.10    1.48
   5  -5  -1   -0.20    0.59
   5  -5  -1    0.04    0.77
  -5  -5   1    0.14    0.88
   5  -5  -1    0.07    0.17
  -5  -5   1    0.26    0.17
   5  -5  -1    0.15    0.16
  -5  -5   1   -1.20    0.86
  -5  -5   1   -0.42    0.25
  -5  -5   1   -0.22    0.27
  -5  -5   1   -0.04    0.25
   5   5  -1    0.11    1.00
  -5   5   1   -0.02    0.23
   5   5  -1    0.01    0.15
   5   5  -1    0.47    0.36
  -5   5   1   -0.47    1.24
  -5   5   1   -0.41    0.81
  -5   5   1    0.16    0.24
   5   5  -1    0.00    0.17
  -5   5   1   -0.06    0.23
  -5   5   1   -0.39    0.23
  -5   5   1    0.62    0.66
   5   5  -1    0.04    0.19
   4  -5  -1   32.91    4.41
  -4  -5   1   35.37    2.43
  -4  -5   1   33.33    2.81
  -4  -5   1   33.53    2.90
  -4  -5   1   35.74    4.79
   4  -5  -1   37.43    2.58
  -4  -5   1   25.03    4.78
   4  -5  -1   35.30    1.79
  -4  -5   1   33.17    1.54
   4  -5  -1   34.44    2.25
   4   5  -1   32.65    2.23
  -4   5   1   32.25    5.46
   4   5  -1   25.64    1.42
  -4   5   1   32.95    5.50
  -4   5   1   35.01    3.06
  -4   5   1   31.18    2.50
  -4   5   1   34.20    2.89
   4   5  -1   35.65    5.66
  -4   5   1   35.25    2.41
   4   5  -1   36.32    2.40
   4   5  -1   32.90    2.58
   4   5  -1   34.51    2.54
  -3  -5   1    3.77    0.87
   3  -5  -1    3.18    0.74
   3  -5  -1    3.35    1.47
  -3  -5   1    3.61    1.88
  -3  -5   1    4.33    0.75
  -3  -5   1    4.94    1.25
   3  -5  -1    3.37    0.34
  -3  -5   1    3.19    1.65
  -3  -5   1    2.25    0.70
   3  -5  -1    2.38    0.69
   3   5  -1    3.27    0.89
  -3   5   1    4.63    1.17
  -3   5   1    3.25    0.94
  -3   5   1    4.27    1.95
   3   5  -1    3.00    0.85
  -3   5   1    1.91    1.54
   3   5  -1    3.18    1.59
  -3   5   1    3.00    0.79
  -3   5   1    3.58    0.81
   3   5  -1    2.96    0.60
   3   5  -1    3.44    1.01
  -2  -5   1   44.28    2.67
   2  -5  -1   50.61    2.41
  -2  -5   1   45.20    2.20
  -2  -5   1   50.03    5.65
   2  -5  -1   44.56    2.65
  -2  -5   1   61.43    6.11
  -2  -5   1   51.81    2.96
   2  -5  -1   48.19    2.61
  -2  -5   1   46.08    3.07
   2  -5  -1   50.43    5.48
  -2   5   1   47.23    5.84
   2   5  -1   51.62    2.88
  -2   5   1   60.60    7.03
  -2   5   1   50.05    2.38
  -2   5   1   50.89    2.98
  -2   5   1   49.22    3.15
   2   5  -1   43.55    2.11
   2   5  -1   54.83    2.80
   2   5  -1   51.80    3.32
   2   5  -1   44.42    2.74
  -2   5   1   46.70    3.18
   2   5  -1   58.62    6.89
  -1  -5   1    1.69    0.99
   1  -5  -1    1.55    1.06
  -1  -5   1    2.59    0.34
  -1  -5   1    4.94    1.08
   1  -5  -1    3.92    0.87
  -1  -5   1    5.58    1.16
   1  -5  -1    4.55    0.96
   1  -5  -1    4.50    0.83
  -1  -5   1    4.32    0.87
  -1  -5   1    4.25    1.80
  -1   5   1    3.59    1.70
   1   5  -1    4.69    0.92
  -1   5   1    4.29    0.98
   1   5  -1    4.21    0.68
  -1   5   1    2.50    0.66
   1   5  -1    2.96    0.79
   1   5  -1    2.76    1.04
  -1   5   1    3.97    1.69
   1   5  -1    4.60    1.99
  -1   5   1    4.38    0.72
  -1   5   1    3.49    0.95
   1   5  -1    4.88    1.08
   0  -5   1   27.89    1.86
   0  -5  -1   28.50    2.02
   0  -5   1   29.39    2.92
   0  -5   1   31.64    2.01
   0  -5  -1   29.41    2.15
   0  -5   1   32.37    4.29
   0  -5  -1   25.12    1.85
   0  -5   1   30.28    2.04
   0  -5  -1   29.85    4.07
   0  -5  -1   27.27    1.83
   0   5   1   22.73    3.89
   0   5   1   30.22    2.10
   0   5  -1   26.52    4.26
   0   5   1   28.89    3.99
   0   5  -1   34.66    4.32
   0   5   1   25.74    1.91
   0   5  -1   25.03    1.93
   0   5  -1   30.87    2.06
   0   5  -1   30.40    2.16
   0   5  -1   28.27    1.89
   0   5   1   29.99    1.64
   0   5   1   27.44    2.12
   1  -5   1   -1.20    0.36
   1  -5   1    0.21    0.13
  -1  -5  -1    0.11    0.12
  -1  -5  -1   -0.44    0.68
   1  -5   1    0.01    0.12
  -1  -5  -1   -0.05    0.16
   1  -5   1   -0.08    0.14
  -1  -5  -1    0.26    0.14
  -1  -5  -1    0.25    0.54
  -1  -5  -1    0.15    0.18
  -1   5  -1    0.00    0.14
   1   5   1   -0.20    0.14
   1   5   1    0.25    0.17
   1   5   1   -0.06    0.14
  -1   5  -1    0.96    1.01
   1   5   1    0.15    0.86
  -1   5  -1   -0.01    0.61
   1   5   1   -0.06    0.41
   1   5   1    0.14    0.13
  -1   5  -1   -0.68    0.26
  -1   5  -1    0.20    0.16
  -1   5  -1    0.04    0.16
  -1   5  -1    0.29    0.15
   2  -5   1    9.76    1.53
  -2  -5  -1    9.33    1.46
   2  -5   1    8.86    2.24
  -2  -5  -1    8.88    1.49
   2  -5   1    6.92    1.27
  -2  -5  -1    7.38    2.11
  -2  -5  -1    6.58    2.05
  -2  -5  -1    6.81    1.47
   2  -5   1    5.04    0.52
  -2  -5  -1    6.61    0.71
  -2   5  -1    8.19    1.38
   2   5   1    6.54    1.23
   2   5   1    5.81    0.58
  -2   5  -1    7.07    1.45
  -2   5  -1    8.03    1.56
  -2   5  -1    7.06    1.50
  -2   5  -1    4.67    1.87
   2   5   1    6.21    1.53
   2   5   1    9.03    1.61
   2   5   1    7.23    2.44
   2   5   1    8.23    1.54
  -2   5  -1    7.20    2.51
  -3  -5  -1    4.81    2.03
  -3  -5  -1    5.94    1.24
  -3  -5  -1    5.05    1.87
  -3  -5  -1    5.32    1.36
  -3  -5  -1    5.82    0.89
   3  -5   1    6.84    1.24
   3  -5   1    5.65    1.73
   3  -5   1    5.17    1.26
  -3  -5  -1    4.65    0.98
   3  -5   1    5.30    0.54
   3   5   1    6.38    1.26
  -3   5  -1    4.26    1.85
  -3   5  -1    5.55    0.74
   3   5   1    5.37    1.22
  -3   5  -1    4.61    1.19
   3   5   1    7.62    2.42
  -3   5  -1    6.61    1.43
  -3   5  -1    6.58    2.53
   3   5   1    5.82    1.30
  -3   5  -1    5.00    1.05
   3   5   1    5.74    0.91
  -3   5  -1    5.33    1.37
   3   5   1    6.00    1.48
  -4  -5  -1    1.75    1.34
   4  -5   1    1.97    0.65
  -4  -5  -1    1.83    0.56
   4  -5   1    1.28    1.43
  -4  -5  -1    1.73    0.23
  -4  -5  -1    3.50    0.97
  -4  -5  -1    1.67    0.44
   4  -5   1    2.18    0.56
  -4  -5  -1    3.09    1.49
   4  -5   1    3.08    1.26
  -4  -5  -1    2.11    0.65
  -4   5  -1    1.41    0.76
  -4   5  -1    2.40    0.80
   4   5   1    1.36    0.71
   4   5   1    2.26    1.57
  -4   5  -1    2.19    0.64
  -4   5  -1    1.41    0.63
   4   5   1    2.07    0.62
  -4   5  -1    0.76    0.27
   4   5   1    2.64    0.28
  -4   5  -1    2.41    1.86
   4   5   1    1.64    0.56
  -5  -5  -1    1.34    1.26
  -5  -5  -1   -0.29    1.12
   5  -5   1    1.53    0.29
  -5  -5  -1    0.89    0.30
  -5  -5  -1    2.24    0.65
  -5  -5  -1    0.90    0.46
   5  -5   1    0.89    0.91
   5  -5   1    0.90    0.30
  -5  -5  -1    1.99    0.58
   5  -5   1    0.41    1.57
   5   5   1    0.82    1.16
   5   5   1    0.68    0.17
  -5   5  -1    2.23    0.84
  -5   5  -1    1.08    0.77
   5   5   1    0.96    0.40
  -5   5  -1    0.68    0.26
  -5   5  -1    1.22    0.38
  -5   5  -1    1.41    1.57
  -5   5  -1    1.03    0.22
  -5   5  -1    1.48    0.57
   5   5   1    1.61    0.69
   5   5   1    2.07    0.58
  -6  -5  -1    8.80    2.24
   6  -5   1    7.41    1.94
  -6  -5  -1    6.76    1.47
   6  -5   1    7.24    1.60
   6  -5   1    6.82    0.71
  -6  -5  -1    5.84    1.81
  -6  -5  -1    5.58    1.76
  -6  -5  -1    7.45    1.34
  -6  -5  -1    4.33    2.16
   6  -5   1    4.77    2.00
   6   5   1    5.44    0.82
   6   5   1    6.64    1.46
   6   5   1    7.69    2.88
  -6   5  -1    3.80    1.40
  -6   5  -1    5.79    2.12
   6   5   1    4.93    1.26
  -6   5  -1    7.58    2.09
  -6   5  -1    6.16    1.69
  -6   5  -1   10.64    3.85
  -6   5  -1    5.17    0.52
   6   5   1    5.99    1.51
  -6   5  -1    6.62    1.81
   7  -5   1    0.13    1.31
  -7  -5  -1    0.64    0.23
  -7  -5  -1    0.78    0.39
  -7  -5  -1   -0.12    1.13
   7  -5   1    0.85    0.20
  -7  -5  -1    1.62    1.36
   7  -5   1    0.62    0.22
  -7  -5  -1    0.56    0.47
   7  -5   1    0.37    0.62
  -7  -5  -1    0.67    0.52
   7   5   1    0.77    0.67
  -7   5  -1    1.01    0.36
  -7   5  -1    0.83    0.63
  -7   5  -1    0.71    1.75
   7   5   1   -0.57    0.53
  -7   5  -1    1.73    1.54
  -7   5  -1    0.31    0.41
  -7   5  -1    0.78    0.33
   7   5   1    3.79    2.17
  -7   5  -1    0.26    0.34
   7   5   1    1.25    0.42
   8  -5   1    1.24    0.62
  -8  -5  -1    0.59    0.45
  -8  -5  -1    0.53    0.28
   8  -5   1    1.19    1.54
   8  -5   1    0.18    0.42
   8  -5   1    1.70    0.69
  -8  -5  -1    1.35    1.61
  -8  -5  -1    1.18    1.38
  -8  -5  -1    0.39    0.41
  -8  -5  -1    2.12    0.58
  -8   5  -1    1.12    0.64
   8   5   1    0.64    0.45
   8   5   1    1.16    0.44
  -8   5  -1    2.05    2.35
   8   5   1    0.56    2.05
  -8   5  -1    0.99    1.27
  -8   5  -1    0.90    0.58
  -8   5  -1    1.40    0.65
  -9  -5  -1    7.26    3.08
  -9  -5  -1   10.38    2.46
   9  -5   1   11.08    3.73
  -9  -5  -1   11.47    3.08
   9  -5   1    8.16    1.78
   9  -5   1    8.23    2.51
  -9  -5  -1   11.44    2.84
  -9   5  -1    8.53    2.16
  -9   5  -1    7.04    3.08
  -9   5  -1   10.65    2.69
   9   5   1    7.36    1.86
   9   5   1    8.83    2.05
   9   5   1    6.62    3.13
  -9   5  -1    6.84    2.11
 -10  -5  -1    0.88    0.42
 -10  -5  -1    0.29    0.50
 -10  -5  -1   -0.54    0.53
  10  -5   1   -2.20    1.46
  10  -5   1   -0.07    0.50
  10  -5   1    0.00    0.31
 -10  -5  -1   -0.21    1.99
  10   5   1    0.30    0.45
  10   5   1   -1.93    1.38
 -10   5  -1   -0.07    0.38
 -10   5  -1    0.37    0.51
 -10   5  -1    0.22    0.37
  10   5   1   -0.01    0.33
 -10   5  -1   -1.23    1.90
  11  -5   1    1.72    0.72
 -11  -5  -1    2.83    0.99
  11  -5   1    1.66    0.36
  11  -5   1    0.39    2.12
 -11  -5  -1   -0.24    2.37
 -11  -5  -1    2.23    0.91
 -11  -5  -1    1.06    0.79
  11   5   1    1.84    0.82
  11   5   1    2.20    0.61
  11   5   1    2.34    2.76
 -11   5  -1    3.19    1.69
 -11   5  -1    2.52    2.49
 -11   5  -1    2.78    1.13
 -11   5  -1    1.34    0.50
 -12  -5  -1    1.64    0.69
  12  -5   1   -4.38    2.02
 -12  -5  -1    2.66    3.34
 -12  -5  -1    0.05    0.54
  12  -5   1   -0.43    0.62
 -12  -5  -1    0.89    0.80
 -12   5  -1    0.39    0.49
 -12   5  -1    0.79    2.27
  12   5   1    0.34    0.41
  12   5   1    1.48    0.58
 -12   5  -1    0.23    0.66
 -12   5  -1    0.75    0.71
  12   5   1   -0.24    1.66
 -13  -5  -1    0.48    3.14
 -13  -5  -1    0.52    0.61
 -13  -5  -1    0.59    0.81
 -13  -5  -1    0.91    0.72
  13  -5   1    1.31    2.84
  13  -5   1    0.53    0.69
 -13   5  -1    3.03    2.57
 -13   5  -1    0.88    0.80
  13   5   1    0.94    0.53
 -13   5  -1    1.15    0.49
 -13   5  -1    0.56    0.84
  13   5   1    4.19    2.29
  13   5   1    0.87    0.44
 -14  -5  -1    1.64    0.81
  14  -5   1    1.22    3.52
 -14  -5  -1    2.85    3.63
 -14  -5  -1    1.79    0.68
  14  -5   1    3.94    0.77
 -14  -5  -1    0.52    0.83
 -14   5  -1    2.78    0.93
  14   5   1    2.16    0.69
  14   5   1    1.16    0.69
 -14   5  -1    2.41    0.86
 -14   5  -1    1.69    2.70
 -15  -5  -1   -0.15    0.98
  15  -5   1    0.30    0.79
 -15  -5  -1    0.88    0.87
  15  -5   1    0.04    0.86
 -15  -5  -1   -1.05    0.83
 -15   5  -1    0.01    0.93
 -15   5  -1    1.56    0.61
  15   5   1    0.21    0.66
  15   5   1   -0.23    0.66
 -16  -5  -1    0.45    0.86
  16  -5   1    0.33    0.95
  16  -5   1   -2.35    0.98
 -16  -5  -1    0.01    1.18
  16   5   1    0.22    0.75
  16   5   1    1.15    0.76
 -16   5  -1   -0.03    0.68
 -16   5  -1    0.74    1.00
  17  -5   1    4.25    1.09
 -17   5  -1    3.43    1.08
  17   5   1    5.15    0.94
  17  -6  -1    0.00    1.14
 -16  -6   1    4.76    1.15
  16  -6  -1    4.10    1.01
 -16  -6   1    3.65    1.60
 -16  -6   1    1.88    1.08
  16  -6  -1    5.58    1.79
 -16   6   1    4.49    1.10
 -16   6   1    2.05    1.12
  15  -6  -1    0.85    0.94
 -15  -6   1    0.74    0.90
 -15  -6   1    0.95    0.87
 -15  -6   1   -0.17    1.08
 -15   6   1    3.53    1.37
 -15   6   1    1.19    0.76
  15   6  -1   -0.19    0.55
  15   6  -1    0.16    0.68
 -15   6   1    1.50    1.05
 -14  -6   1    0.11    0.78
  14  -6  -1   -2.37    2.26
 -14  -6   1    0.66    0.85
 -14  -6   1    3.56    1.34
  14  -6  -1    0.98    0.75
 -14   6   1    1.12    1.25
  14   6  -1    0.11    0.58
  14   6  -1    0.85    0.61
 -14   6   1    1.63    0.90
 -14   6   1    1.20    0.64
 -13  -6   1    0.35    0.76
 -13  -6   1    0.66    2.80
  13  -6  -1    1.84    0.74
 -13  -6   1    1.17    0.69
  13  -6  -1   -1.44    2.88
 -13  -6   1    0.51    0.66
 -13   6   1    0.79    0.63
 -13   6   1   -5.80    2.45
  13   6  -1    1.65    0.92
 -13   6   1    1.68    0.81
  13   6  -1    0.59    0.47
  13   6  -1   -2.94    1.52
 -13   6   1    0.02    0.74
 -12  -6   1    5.80    1.81
 -12  -6   1    2.74    0.70
  12  -6  -1    4.99    0.82
 -12  -6   1    2.46    1.05
  12  -6  -1   -1.07    3.13
 -12  -6   1    4.02    4.01
  12  -6  -1    6.06    1.51
  12   6  -1    7.48    3.86
  12   6  -1    5.42    1.14
 -12   6   1    2.43    2.42
 -12   6   1    2.76    1.22
  12   6  -1    5.08    1.56
 -12   6   1    6.08    1.80
 -12   6   1    5.77    1.80
 -11  -6   1    0.89    0.69
  11  -6  -1    0.85    0.61
 -11  -6   1   -0.06    2.18
  11  -6  -1    0.80    0.39
  11  -6  -1    1.73    2.49
 -11  -6   1    0.17    0.54
 -11  -6   1    1.31    0.83
 -11   6   1    1.82    0.84
  11   6  -1    2.87    2.30
 -11   6   1    0.93    2.12
 -11   6   1    1.94    1.18
 -11   6   1    0.96    0.58
  11   6  -1    0.86    0.41
  11   6  -1    0.19    0.41
 -10  -6   1    5.83    1.92
 -10  -6   1    7.85    2.50
  10  -6  -1    8.46    2.49
 -10  -6   1   11.34    4.89
  10  -6  -1    6.32    1.51
  10  -6  -1    1.33    2.58
 -10  -6   1    8.13    2.16
 -10   6   1    8.89    2.45
 -10   6   1    8.22    2.46
 -10   6   1    6.88    3.91
 -10   6   1    8.92    2.65
  10   6  -1    5.59    2.98
  10   6  -1    7.23    1.82
  10   6  -1    7.04    2.09
  -9  -6   1    0.22    1.29
  -9  -6   1    0.18    0.48
  -9  -6   1    0.03    1.67
   9  -6  -1   -1.25    1.12
  -9  -6   1    0.51    0.32
  -9  -6   1    0.02    0.42
   9  -6  -1    0.26    0.27
  -9  -6   1    0.28    0.47
   9   6  -1    0.18    0.40
  -9   6   1   -0.06    0.54
   9   6  -1    0.47    0.34
  -9   6   1    0.57    0.55
   9   6  -1    1.13    1.37
  -9   6   1    0.51    0.46
  -9   6   1   -0.52    0.39
  -9   6   1   -0.30    1.51
  -8  -6   1   49.61    4.40
   8  -6  -1   45.64    8.38
   8  -6  -1   45.40    3.53
  -8  -6   1   43.03    4.59
   8  -6  -1   49.62    2.90
  -8  -6   1   43.98    4.45
  -8  -6   1   46.94    3.30
   8  -6  -1   41.55    5.30
  -8  -6   1   45.94    6.46
  -8  -6   1   34.16    7.69
   8   6  -1   43.32    3.68
  -8   6   1   38.15    7.85
   8   6  -1   48.50    3.51
  -8   6   1   47.04    4.02
  -8   6   1   48.65    4.16
   8   6  -1   20.12    4.82
  -8   6   1   42.94    4.34
  -8   6   1   40.96    4.40
  -7  -6   1    1.60    0.61
   7  -6  -1    2.76    1.04
  -7  -6   1    2.80    1.82
  -7  -6   1    2.07    0.87
   7  -6  -1    1.11    0.26
  -7  -6   1    1.57    1.37
   7  -6  -1    1.75    1.84
  -7  -6   1    2.01    0.70
  -7  -6   1    1.48    0.58
   7  -6  -1    2.16    0.79
   7   6  -1    0.74    0.28
   7   6  -1    1.17    0.59
  -7   6   1    3.71    2.57
  -7   6   1    1.38    0.58
  -7   6   1    1.85    1.02
  -7   6   1    1.77    1.11
   7   6  -1    1.45    1.78
  -7   6   1    0.55    0.86
  -6  -6   1   10.39    1.95
  -6  -6   1    6.62    2.78
   6  -6  -1   11.12    1.20
   6  -6  -1    9.01    2.45
   6  -6  -1   11.30    2.14
  -6  -6   1    7.77    2.91
  -6  -6   1   11.51    2.56
  -6  -6   1    9.51    2.28
   6   6  -1    9.01    1.74
   6   6  -1   10.44    2.13
  -6   6   1   11.91    2.49
  -6   6   1   10.02    2.46
   6   6  -1    6.50    2.67
  -6   6   1    9.08    2.35
  -6   6   1   11.47    4.10
  -6   6   1    8.58    3.22
  -6   6   1   10.15    1.92
   5  -6  -1    9.81    1.89
  -5  -6   1   11.00    2.50
   5  -6  -1    8.82    2.34
  -5  -6   1   12.80    2.42
  -5  -6   1    9.11    2.99
  -5  -6   1    6.28    2.62
  -5  -6   1   11.56    1.97
   5  -6  -1   10.91    1.72
   5   6  -1    7.84    1.76
   5   6  -1   10.19    2.03
   5   6  -1    8.69    1.68
  -5   6   1    9.04    2.25
  -5   6   1    9.00    3.18
  -5   6   1    9.44    2.23
  -5   6   1    5.27    2.87
   5   6  -1   10.13    1.54
   5   6  -1   11.62    3.46
  -5   6   1   11.69    2.24
  -5   6   1   12.58    2.04
   4  -6  -1   13.42    2.99
   4  -6  -1   11.45    2.01
  -4  -6   1   12.52    0.96
  -4  -6   1   12.35    3.63
  -4  -6   1   13.89    2.17
  -4  -6   1   14.82    2.57
   4  -6  -1   12.61    0.94
  -4  -6   1   12.12    3.06
  -4  -6   1    9.61    1.99
   4  -6  -1   12.34    1.27
  -4   6   1    9.14    3.15
  -4   6   1   13.52    3.68
  -4   6   1   13.52    2.29
   4   6  -1    9.38    1.82
   4   6  -1   17.33    2.38
   4   6  -1   16.69    2.60
  -4   6   1   11.79    2.42
  -4   6   1   19.85    3.33
  -4   6   1   13.10    1.97
   4   6  -1   12.85    2.08
   4   6  -1   13.58    3.75
   3  -6  -1    7.48    1.49
   3  -6  -1    8.14    1.48
  -3  -6   1    8.98    2.93
  -3  -6   1   11.00    3.02
  -3  -6   1    8.76    1.61
  -3  -6   1    7.48    1.78
   3  -6  -1    6.45    2.04
  -3  -6   1    8.49    1.24
  -3  -6   1   10.55    1.91
   3  -6  -1    8.55    0.82
   3   6  -1    6.97    1.52
  -3   6   1    5.86    2.38
  -3   6   1    9.87    1.56
   3   6  -1    7.23    1.48
   3   6  -1    5.44    2.37
  -3   6   1    6.61    1.49
  -3   6   1    8.88    3.14
  -3   6   1    5.91    1.56
   3   6  -1    8.31    1.61
  -3   6   1    6.17    1.44
   3   6  -1    7.34    1.45
   3   6  -1    6.95    0.67
  -2  -6   1    6.05    1.45
  -2  -6   1    3.73    1.73
   2  -6  -1    6.28    1.06
   2  -6  -1    5.60    1.27
  -2  -6   1    5.29    1.03
   2  -6  -1    6.25    1.28
  -2  -6   1    5.67    1.27
  -2  -6   1    5.28    2.10
  -2  -6   1    9.58    1.54
   2  -6  -1    8.08    2.32
   2   6  -1    5.89    0.64
   2   6  -1    6.60    2.55
  -2   6   1    5.03    1.16
  -2   6   1    4.91    1.17
  -2   6   1    4.82    2.04
   2   6  -1    5.30    1.12
  -2   6   1    6.87    2.52
   2   6  -1    5.81    1.59
  -2   6   1    5.52    1.02
   2   6  -1    4.72    1.14
   2   6  -1    5.94    1.28
  -2   6   1    5.12    1.26
   1  -6  -1    9.11    2.54
  -1  -6   1    9.83    2.56
  -1  -6   1    9.05    1.94
  -1  -6   1   10.25    1.70
   1  -6  -1   10.71    1.83
  -1  -6   1   10.46    1.74
  -1  -6   1   13.52    1.88
   1  -6  -1   11.32    1.82
   1  -6  -1    8.52    0.92
  -1  -6   1    7.74    0.76
   1   6  -1   12.72    1.99
  -1   6   1   12.55    2.13
  -1   6   1   11.32    3.00
  -1   6   1    8.99    1.82
   1   6  -1    9.54    1.61
   1   6  -1   12.21    3.50
   1   6  -1   10.02    1.81
   1   6  -1   10.44    1.04
  -1   6   1    6.09    2.42
   1   6  -1    9.47    2.29
  -1   6   1   12.60    2.03
  -1   6   1    9.38    0.94
   0  -6  -1    3.75    0.86
   0  -6  -1    3.99    0.91
   0  -6   1    4.84    1.02
   0  -6   1    5.48    0.95
   0  -6   1    3.84    0.96
   0  -6  -1    4.14    1.07
   0  -6   1    6.81    2.14
   0  -6  -1    3.80    0.70
   0  -6  -1    3.80    1.49
   0   6  -1    4.68    0.80
   0   6  -1    5.89    1.88
   0   6  -1    3.80    0.95
   0   6  -1    3.97    0.95
   0   6   1    4.54    1.21
   0   6   1    5.20    1.26
   0   6   1    4.10    0.90
   0   6   1    5.16    2.19
   0   6  -1    5.38    1.10
   0   6  -1    4.35    2.11
   0   6   1    4.79    1.90
   0   6   1    4.44    0.85
   1  -6   1    0.01    0.15
  -1  -6  -1    0.57    1.19
   1  -6   1   -0.16    0.15
  -1  -6  -1    0.32    0.24
  -1  -6  -1    0.60    0.60
   1  -6   1    1.31    0.88
  -1  -6  -1    0.20    0.20
  -1  -6  -1    0.06    0.22
   1  -6   1    0.25    0.18
  -1  -6  -1    0.57    0.22
  -1   6  -1    0.76    0.25
  -1   6  -1    0.06    1.06
  -1   6  -1   -0.19    0.19
   1   6   1    0.17    0.78
   1   6   1    1.29    0.85
   1   6   1    0.08    0.19
   1   6   1   -0.21    0.15
  -1   6  -1   -0.14    0.35
  -1   6  -1    0.10    0.17
  -1   6  -1   -0.49    0.60
   1   6   1    0.30    0.17
   1   6   1   -0.06    0.18
  -1   6  -1    0.16    0.17
  -2  -6  -1    3.69    1.09
  -2  -6  -1    3.51    0.53
   2  -6   1    2.95    0.88
  -2  -6  -1    5.69    1.67
   2  -6   1    4.87    1.92
  -2  -6  -1    2.97    0.82
   2  -6   1    4.53    0.73
  -2  -6  -1    3.66    0.67
  -2  -6  -1    2.63    1.61
   2  -6   1    2.99    0.85
  -2   6  -1    3.36    0.91
  -2   6  -1    2.91    0.74
   2   6   1    3.53    0.33
   2   6   1    4.31    1.17
  -2   6  -1    2.38    0.73
   2   6   1    3.69    1.22
  -2   6  -1    3.61    1.71
   2   6   1    3.21    0.88
  -2   6  -1    2.78    0.70
   2   6   1    2.78    0.75
   2   6   1    4.31    2.12
  -2   6  -1    3.05    1.59
  -3  -6  -1    6.07    0.94
  -3  -6  -1    6.07    1.51
  -3  -6  -1    4.97    2.17
  -3  -6  -1    5.80    1.13
   3  -6   1    5.05    0.44
  -3  -6  -1    7.27    1.52
   3  -6   1    6.31    1.35
   3  -6   1    5.73    2.03
   3  -6   1    8.89    1.54
  -3  -6  -1    2.80    1.54
  -3   6  -1    7.28    1.82
  -3   6  -1    6.97    2.65
   3   6   1    7.21    1.60
   3   6   1    7.22    1.45
   3   6   1    7.37    1.88
  -3   6  -1    7.92    3.04
   3   6   1    6.10    2.38
  -3   6  -1    7.01    1.58
   3   6   1    6.79    0.69
  -3   6  -1    5.19    1.03
   3   6   1    6.60    1.41
  -3   6  -1    5.07    1.22
  -4  -6  -1   21.90    2.17
   4  -6   1   25.47    4.02
   4  -6   1   24.90    2.20
   4  -6   1   24.34    1.90
  -4  -6  -1   22.75    3.41
  -4  -6  -1   25.50    2.13
  -4  -6  -1   25.48    4.89
  -4  -6  -1   25.47    4.41
  -4  -6  -1   24.74    1.40
  -4   6  -1   23.99    2.18
   4   6   1   22.17    2.14
  -4   6  -1   23.36    2.54
   4   6   1   19.52    4.40
   4   6   1   24.06    2.19
   4   6   1   24.65    2.21
  -4   6  -1   22.77    2.47
  -4   6  -1   17.70    4.31
   4   6   1   24.23    1.56
  -4   6  -1   24.06    2.38
   4   6   1   26.73    3.43
  -5  -6  -1    4.02    2.27
  -5  -6  -1    3.97    1.30
   5  -6   1    4.18    1.77
  -5  -6  -1    5.67    1.38
  -5  -6  -1    6.38    2.26
   5  -6   1    3.60    1.12
  -5  -6  -1    4.66    1.21
  -5  -6  -1    4.46    1.65
   5  -6   1    5.82    1.22
   5  -6   1    1.59    2.30
  -5   6  -1    5.60    1.74
  -5   6  -1    5.48    2.74
  -5   6  -1    4.56    1.41
   5   6   1    2.61    2.08
   5   6   1    6.09    1.56
  -5   6  -1    6.07    1.49
   5   6   1    3.90    1.06
   5   6   1    5.15    1.45
   5   6   1    4.77    0.81
  -5   6  -1    4.46    1.50
   6  -6   1   -0.19    0.20
  -6  -6  -1    0.32    0.30
  -6  -6  -1    2.20    1.65
  -6  -6  -1    0.64    0.37
   6  -6   1   -0.11    0.22
  -6  -6  -1    0.45    0.33
   6  -6   1    0.09    1.78
  -6  -6  -1   -0.02    0.22
  -6  -6  -1    1.24    1.19
   6  -6   1    0.31    0.65
   6   6   1    0.52    0.50
   6   6   1   -0.17    0.21
  -6   6  -1    0.34    0.31
   6   6   1   -0.15    0.25
  -6   6  -1   -0.52    0.27
   6   6   1    0.52    1.30
  -6   6  -1    0.16    0.32
  -6   6  -1    0.66    0.31
  -6   6  -1   -1.49    1.12
  -7  -6  -1    1.32    2.06
  -7  -6  -1    1.75    1.56
   7  -6   1   -1.50    1.07
  -7  -6  -1    1.03    0.41
   7  -6   1    0.49    0.30
   7  -6   1    0.89    0.24
  -7  -6  -1    0.32    0.31
   7  -6   1    0.44    0.85
  -7  -6  -1    1.01    0.52
  -7  -6  -1    0.12    0.44
   7   6   1    0.37    0.38
   7   6   1    2.06    1.80
  -7   6  -1   -0.93    1.77
   7   6   1    0.42    0.26
  -7   6  -1    0.70    0.42
  -7   6  -1    1.46    0.64
  -7   6  -1    0.15    0.32
  -7   6  -1    0.46    0.56
  -8  -6  -1    0.72    1.38
  -8  -6  -1    7.14    1.44
   8  -6   1    4.79    1.15
  -8  -6  -1    4.20    1.30
   8  -6   1    3.77    1.05
  -8  -6  -1    2.54    1.27
   8  -6   1    4.70    2.67
  -8  -6  -1    6.06    1.93
  -8  -6  -1    4.48    2.07
   8   6   1    7.06    3.08
  -8   6  -1    5.81    1.66
   8   6   1    4.65    1.48
  -8   6  -1    5.55    1.93
  -8   6  -1    5.16    3.15
  -8   6  -1    5.36    1.86
   8   6   1    4.28    1.34
   9  -6   1   -0.01    1.53
  -9  -6  -1   -0.09    0.51
   9  -6   1    0.90    0.31
  -9  -6  -1    0.74    0.56
  -9  -6  -1   -0.44    1.50
   9  -6   1    0.52    0.57
  -9  -6  -1    0.12    0.44
   9   6   1    0.77    0.39
   9   6   1   -0.28    0.32
  -9   6  -1   -0.31    0.61
  -9   6  -1    0.06    0.56
  -9   6  -1    2.23    1.91
  -9   6  -1   -0.22    0.37
   9   6   1   -0.20    1.46
 -10  -6  -1    1.57    0.79
 -10  -6  -1    2.26    2.89
  10  -6   1    0.91    0.36
 -10  -6  -1    0.17    0.62
 -10  -6  -1    0.47    0.68
  10  -6   1    0.77    0.63
  10  -6   1    0.32    1.84
  10   6   1    1.51    0.85
  10   6   1    0.78    0.37
  10   6   1    1.75    1.95
 -10   6  -1    1.48    0.85
 -10   6  -1    0.23    0.48
 -10   6  -1    0.86    1.94
 -10   6  -1    1.45    0.64
 -11  -6  -1   -1.81    0.69
 -11  -6  -1    1.33    1.94
  11  -6   1    0.24    1.82
 -11  -6  -1    0.07    0.55
  11  -6   1    0.48    0.52
 -11  -6  -1    1.18    0.51
  11  -6   1    0.23    0.39
  11   6   1    0.07    0.59
 -11   6  -1    0.37    0.56
  11   6   1    0.66    0.39
 -11   6  -1    0.18    0.65
 -11   6  -1   -0.59    0.52
  11   6   1    1.34    1.72
 -11   6  -1    1.20    2.38
  12  -6   1    2.95    0.71
 -12  -6  -1    4.50    1.14
 -12  -6  -1    4.95    1.45
 -12  -6  -1    6.75    2.04
 -12  -6  -1    4.78    4.14
  12  -6   1    5.77    0.66
  12  -6   1    5.85    3.18
  12   6   1    5.78    1.23
 -12   6  -1    7.58    3.81
 -12   6  -1    4.88    1.69
  12   6   1    2.94    1.09
 -12   6  -1    4.72    1.71
  12   6   1    8.73    3.97
 -12   6  -1    5.25    1.68
 -13  -6  -1    4.49    1.28
 -13  -6  -1    4.53    3.33
  13  -6   1    3.37    4.03
 -13  -6  -1    2.20    0.98
 -13  -6  -1    5.76    2.23
  13  -6   1    3.73    1.10
 -13   6  -1    2.57    1.01
 -13   6  -1    4.94    1.43
 -13   6  -1    3.92    1.93
  13   6   1    2.10    1.92
  13   6   1    2.73    1.38
  13   6   1    3.80    0.70
 -13   6  -1    3.27    1.19
 -14  -6  -1    0.21    0.86
 -14  -6  -1    0.91    0.82
  14  -6   1   -0.20    0.73
 -14  -6  -1   -0.77    0.98
 -14   6  -1    0.34    0.76
  14   6   1   -0.60    0.60
 -14   6  -1    0.43    0.58
 -14   6  -1    2.21    0.69
  14   6   1    0.50    0.51
  15  -6   1    1.58    0.81
 -15  -6  -1    1.35    1.05
 -15  -6  -1    1.93    1.25
 -15  -6  -1    1.94    1.14
  15   6   1    2.51    0.97
 -15   6  -1    2.45    0.89
 -15   6  -1    4.90    1.10
  15   6   1    2.91    0.68
 -16  -6  -1   -1.42    1.24
 -16  -6  -1    0.33    0.90
  16  -6   1    1.44    0.99
  16  -6   1    0.91    1.07
 -16  -6  -1   -0.01    1.08
  16   6   1    0.40    0.78
 -16   6  -1    1.70    1.07
  16   6   1   -0.04    0.64
 -16   6  -1    2.60    1.20
  17   6   1    1.81    0.97
  16  -7  -1    3.15    1.14
 -16  -7   1    0.34    1.29
 -16  -7   1   -0.73    1.15
  16   7  -1    1.41    0.66
 -16   7   1    0.92    0.88
 -15  -7   1    6.81    2.09
  15  -7  -1    8.19    1.65
 -15  -7   1    9.65    2.43
 -15   7   1    9.23    2.87
  15   7  -1    9.20    2.51
 -15   7   1   10.27    2.65
  14  -7  -1    6.92    2.14
 -14  -7   1    5.63    1.66
 -14  -7   1    6.43    1.80
 -14  -7   1    3.61    0.91
 -14   7   1    3.85    1.34
  14   7  -1    4.93    0.64
 -14   7   1    2.71    0.85
  14   7  -1    4.60    1.28
  13  -7  -1    5.26    0.68
 -13  -7   1    7.67    1.29
  13  -7  -1    6.13    1.29
 -13  -7   1   10.00    4.51
 -13  -7   1    7.38    2.38
  13  -7  -1    8.34    3.59
 -13  -7   1    8.46    2.17
 -13   7   1    9.26    1.21
 -13   7   1    9.89    2.81
  13   7  -1    5.72    2.40
 -13   7   1   10.72    3.90
  13   7  -1    8.14    1.35
 -13   7   1    5.94    1.96
  13   7  -1    8.10    2.23
 -12  -7   1    4.96    0.97
  12  -7  -1    4.13    1.03
 -12  -7   1    4.63    1.27
  12  -7  -1    3.03    0.65
 -12  -7   1    5.23    1.12
 -12  -7   1    2.27    4.05
  12  -7  -1   -1.40    2.93
 -12   7   1    2.27    0.85
 -12   7   1    3.50    1.11
  12   7  -1    3.36    0.76
  12   7  -1    1.62    1.84
  12   7  -1    4.41    1.60
 -12   7   1    4.36    1.18
 -12   7   1    3.07    3.00
 -11  -7   1    5.66    1.97
 -11  -7   1    7.92    2.34
  11  -7  -1    9.38    2.80
 -11  -7   1    6.18    1.85
  11  -7  -1   17.17    6.61
  11  -7  -1    7.36    1.61
 -11  -7   1    7.40    4.83
 -11   7   1    6.28    1.42
  11   7  -1    4.91    2.81
  11   7  -1    5.75    1.64
  11   7  -1    5.33    1.34
 -11   7   1    8.72    2.37
 -11   7   1    5.79    2.08
 -11   7   1   16.23    6.13
 -10  -7   1    0.10    0.59
 -10  -7   1    0.14    0.59
  10  -7  -1   -1.08    1.65
 -10  -7   1    1.63    2.55
 -10  -7   1    1.27    0.49
  10  -7  -1    0.99    0.46
  10   7  -1    0.75    0.64
  10   7  -1    1.67    0.41
  10   7  -1    1.11    1.79
 -10   7   1    1.79    0.74
 -10   7   1    3.37    3.38
 -10   7   1    1.78    1.10
 -10   7   1    3.46    0.74
  -9  -7   1   36.66    5.85
  -9  -7   1   33.39    2.80
  -9  -7   1   28.51    6.84
  -9  -7   1   33.48    5.78
  -9  -7   1   31.05    5.89
   9  -7  -1   27.52    2.85
   9  -7  -1   33.29    7.58
  -9   7   1   27.41    4.94
   9   7  -1   30.35    6.91
  -9   7   1   36.75    3.62
  -9   7   1   33.00    5.58
   9   7  -1   33.66    3.03
  -9   7   1   29.96    7.49
   9   7  -1   34.86    3.54
  -9   7   1   34.92    5.02
   8  -7  -1   20.45    3.82
  -8  -7   1   18.35    5.24
  -8  -7   1   21.08    4.24
  -8  -7   1   20.91    4.10
  -8  -7   1   18.54    4.76
   8  -7  -1   21.83    3.43
  -8  -7   1   19.73    2.08
   8  -7  -1   20.46    1.73
   8  -7  -1   13.94    4.52
  -8   7   1   19.89    4.12
   8   7  -1   19.12    3.33
   8   7  -1   21.36    3.21
  -8   7   1   20.21    4.08
  -8   7   1   19.32    3.30
   8   7  -1   21.22    3.74
   8   7  -1   21.80    5.30
  -8   7   1   27.73    6.76
  -8   7   1   20.45    3.63
  -7  -7   1    0.25    1.93
   7  -7  -1    0.65    1.14
  -7  -7   1    1.75    0.70
   7  -7  -1    1.31    0.89
  -7  -7   1    1.75    0.70
  -7  -7   1    3.09    2.19
  -7  -7   1    2.28    0.91
   7  -7  -1    1.34    0.62
   7  -7  -1    1.45    0.41
   7   7  -1    1.68    0.72
  -7   7   1    2.02    0.98
  -7   7   1    3.46    2.67
  -7   7   1    3.28    1.25
   7   7  -1    1.90    0.70
  -7   7   1    2.63    0.63
  -7   7   1    1.33    0.70
   7   7  -1    0.94    1.16
   7   7  -1    2.07    0.63
  -6  -7   1    6.75    1.63
   6  -7  -1    5.68    1.55
  -6  -7   1    9.87    2.59
   6  -7  -1    9.42    2.71
  -6  -7   1    6.13    2.74
   6  -7  -1    6.30    1.33
  -6  -7   1    8.41    3.10
  -6  -7   1    6.90    1.90
  -6   7   1    5.96    1.78
   6   7  -1    7.12    1.80
  -6   7   1    7.15    3.17
  -6   7   1    9.26    2.24
   6   7  -1    6.28    1.51
   6   7  -1    7.28    3.20
   6   7  -1    7.60    1.96
  -6   7   1    7.18    1.57
  -6   7   1    6.38    2.02
  -6   7   1    9.48    4.00
   5  -7  -1    4.73    1.79
   5  -7  -1    4.96    1.16
  -5  -7   1    4.76    1.61
   5  -7  -1    5.84    1.47
  -5  -7   1    5.88    2.56
  -5  -7   1    4.07    2.10
  -5  -7   1    5.12    1.12
  -5  -7   1    5.09    1.43
  -5   7   1    6.90    2.84
   5   7  -1    4.43    1.29
  -5   7   1    5.14    2.81
  -5   7   1    7.57    1.97
   5   7  -1    6.33    1.50
  -5   7   1    5.20    1.64
   5   7  -1    7.65    3.04
  -5   7   1    4.67    1.59
  -5   7   1    4.84    1.29
   5   7  -1    3.58    1.17
   4  -7  -1   91.32    4.94
   4  -7  -1   93.29    6.70
   4  -7  -1   93.01    4.49
  -4  -7   1   99.35    5.93
  -4  -7   1  111.31    8.37
  -4  -7   1   94.81    7.20
   4  -7  -1   89.87    3.64
  -4  -7   1   92.54    4.75
  -4  -7   1   95.35    3.50
  -4  -7   1   99.95    5.58
   4   7  -1   98.85    5.04
  -4   7   1   96.90    6.05
   4   7  -1   80.63    9.20
   4   7  -1   93.27    4.73
  -4   7   1   91.66    4.38
  -4   7   1   90.74    5.64
  -4   7   1  106.64   11.64
  -4   7   1   92.75   10.31
  -4   7   1   90.46    5.16
   4   7  -1   97.31    4.82
   4   7  -1   93.15    4.97
   3  -7  -1    1.96    0.34
  -3  -7   1    1.72    0.70
   3  -7  -1    1.20    0.85
  -3  -7   1    2.57    0.37
  -3  -7   1    2.18    1.99
  -3  -7   1    0.46    1.28
   3  -7  -1    1.26    0.57
  -3  -7   1    1.74    0.53
  -3  -7   1    1.79    0.53
   3  -7  -1    1.28    0.41
  -3   7   1    2.31    0.95
   3   7  -1    1.84    0.71
  -3   7   1    1.40    0.58
   3   7  -1    2.56    0.78
  -3   7   1    2.28    0.49
   3   7  -1    1.38    1.44
  -3   7   1    0.48    0.52
   3   7  -1    1.72    0.90
  -3   7   1    0.15    0.95
  -3   7   1    2.80    1.98
   3   7  -1    2.31    0.72
  -2  -7   1   25.94    2.51
   2  -7  -1   29.43    4.94
   2  -7  -1   25.79    1.92
  -2  -7   1   32.39    4.76
  -2  -7   1   23.54    4.51
  -2  -7   1   23.61    1.85
   2  -7  -1   22.57    2.06
  -2  -7   1   22.21    2.18
   2  -7  -1   24.89    2.27
  -2  -7   1   26.91    2.03
   2   7  -1   23.52    4.96
   2   7  -1   24.43    2.42
  -2   7   1   23.73    2.34
   2   7  -1   25.38    2.25
   2   7  -1   32.39    4.33
  -2   7   1   22.87    1.73
  -2   7   1   21.19    4.85
  -2   7   1   25.30    2.62
   2   7  -1   23.37    1.75
  -2   7   1   23.49    2.46
   2   7  -1   27.38    2.28
  -2   7   1   26.23    5.09
   1  -7  -1    1.28    0.92
  -1  -7   1    4.44    1.26
  -1  -7   1    2.53    0.44
  -1  -7   1    2.40    0.29
  -1  -7   1    3.12    0.83
  -1  -7   1    3.51    1.11
  -1  -7   1    2.32    1.77
   1  -7  -1    2.68    0.45
   1  -7  -1    2.28    0.67
   1  -7  -1    2.04    0.71
   1   7  -1    2.46    0.81
  -1   7   1    3.38    0.80
   1   7  -1    2.34    0.78
   1   7  -1    2.79    0.66
  -1   7   1    2.75    1.89
   1   7  -1    4.06    1.50
  -1   7   1    2.37    0.68
  -1   7   1    1.88    0.68
   1   7  -1    4.46    2.17
   1   7  -1    1.76    0.48
  -1   7   1    2.99    1.77
  -1   7   1    2.73    0.67
   0  -7   1   93.51    4.52
   0  -7   1   91.05    6.52
   0  -7  -1   90.44    4.19
   0  -7  -1   97.99    4.64
   0  -7  -1  102.16    4.89
   0  -7  -1   92.69    6.65
   0  -7  -1   98.28    4.34
   0  -7   1  101.34    4.69
   0  -7   1   93.57    4.27
   0   7  -1  103.88    4.52
   0   7   1   96.34    4.88
   0   7  -1   93.10    4.81
   0   7   1   95.52    3.89
   0   7  -1  100.85    6.78
   0   7  -1   95.11    4.76
   0   7   1   92.95    5.04
   0   7   1  103.60    4.99
   0   7  -1   97.29    4.71
   0   7   1  108.41    7.27
   0   7  -1   98.41    4.99
   0   7   1  103.22   10.00
  -1  -7  -1   43.90    2.34
   1  -7   1   45.95    3.00
  -1  -7  -1   49.28    4.92
  -1  -7  -1   45.78    3.30
  -1  -7  -1   44.83    2.72
   1  -7   1   45.36    3.02
   1  -7   1   45.20    2.75
  -1  -7  -1   41.05    2.96
   1  -7   1   58.41    6.72
  -1  -7  -1   44.72    5.98
   1   7   1   40.89    3.16
  -1   7  -1   40.57    6.63
  -1   7  -1   43.60    3.35
   1   7   1   48.73    3.10
  -1   7  -1   43.25    3.19
  -1   7  -1   64.26    7.52
   1   7   1   47.08    6.89
   1   7   1   47.23    2.72
  -1   7  -1   39.44    3.12
   1   7   1   46.63    5.76
   1   7   1   37.46    2.92
  -1   7  -1   45.94    1.79
  -1   7  -1   42.74    2.77
   2  -7   1   23.67    2.22
  -2  -7  -1   24.28    2.45
  -2  -7  -1   28.45    4.40
  -2  -7  -1   22.01    1.77
   2  -7   1   26.47    4.42
   2  -7   1   22.65    2.05
   2  -7   1   25.04    1.71
  -2  -7  -1   24.07    2.24
  -2  -7  -1   24.46    4.46
  -2  -7  -1   30.19    2.12
  -2   7  -1   21.71    2.31
  -2   7  -1   23.51    2.41
  -2   7  -1   21.98    2.24
   2   7   1   27.00    2.46
   2   7   1   25.24    2.35
  -2   7  -1   21.81    5.12
   2   7   1   23.99    3.97
  -2   7  -1   25.05    2.09
  -2   7  -1   24.72    4.93
   2   7   1   29.31    5.45
   2   7   1   22.41    1.80
   2   7   1   21.84    1.87
   3  -7   1   27.99    2.28
   3  -7   1   26.90    1.64
  -3  -7  -1   32.13    3.10
   3  -7   1   32.15    4.80
   3  -7   1   25.73    2.41
  -3  -7  -1   31.17    2.49
  -3  -7  -1   26.02    4.70
  -3  -7  -1   39.25    5.87
  -3  -7  -1   32.33    2.01
  -3  -7  -1   25.58    2.30
  -3   7  -1   29.56    5.88
  -3   7  -1   26.47    2.30
  -3   7  -1   29.84    5.45
  -3   7  -1   31.16    3.00
  -3   7  -1   30.04    2.91
   3   7   1   31.96    5.79
   3   7   1   27.85    4.07
   3   7   1   27.80    2.48
  -3   7  -1   27.98    2.80
   3   7   1   30.54    2.09
   3   7   1   28.01    2.56
   3   7   1   26.81    2.23
  -4  -7  -1   62.14    4.23
  -4  -7  -1   57.05    4.52
  -4  -7  -1   73.62    8.70
   4  -7   1   62.85    3.52
   4  -7   1   59.75    3.91
  -4  -7  -1   59.03    2.54
  -4  -7  -1   70.62    7.99
  -4  -7  -1   58.17    3.67
   4  -7   1   76.51    7.83
  -4   7  -1   61.17    4.31
  -4   7  -1   61.15    4.67
   4   7   1   58.98    2.93
   4   7   1   52.63    3.46
   4   7   1   56.68    7.76
   4   7   1   56.21    3.83
  -4   7  -1   60.31    3.82
  -4   7  -1   49.24    8.06
  -4   7  -1   58.05    4.44
   4   7   1   57.97    3.87
   4   7   1   60.97    4.45
   5  -7   1   17.01    5.12
   5  -7   1   21.01    3.87
   5  -7   1   20.69    1.85
   5  -7   1   20.62    3.03
  -5  -7  -1   30.05    5.96
  -5  -7  -1   20.65    2.10
  -5  -7  -1   23.90    2.64
  -5  -7  -1   19.22    3.52
  -5  -7  -1   20.94    4.32
  -5   7  -1   23.83    3.39
   5   7   1   13.42    3.97
  -5   7  -1   24.31    6.06
  -5   7  -1   17.20    3.26
  -5   7  -1   18.40    3.16
   5   7   1   21.85    2.27
  -5   7  -1   22.09    3.67
   5   7   1   22.33    3.12
   5   7   1   23.22    2.34
   5   7   1   20.69    3.17
  -6  -7  -1    4.68    1.02
  -6  -7  -1    3.03    1.71
   6  -7   1    6.56    1.34
  -6  -7  -1    6.56    2.62
   6  -7   1    2.63    2.78
  -6  -7  -1    5.10    1.45
  -6  -7  -1    3.38    1.36
   6  -7   1    5.31    1.51
   6  -7   1    3.73    1.62
  -6   7  -1    5.39    1.50
   6   7   1    4.84    2.64
  -6   7  -1    4.66    1.50
  -6   7  -1    6.03    3.38
   6   7   1    4.51    1.33
   6   7   1    5.73    1.71
  -6   7  -1    4.22    1.55
   6   7   1    5.39    1.56
  -6   7  -1    4.02    1.49
  -7  -7  -1   27.83    4.70
   7  -7   1   25.38    6.43
  -7  -7  -1   32.67    2.72
  -7  -7  -1   31.89    4.94
   7  -7   1   36.36    5.04
  -7  -7  -1   29.35    5.19
  -7  -7  -1   36.42    3.38
   7  -7   1   38.56    2.55
   7  -7   1   32.30    2.95
  -7  -7  -1   24.55    6.06
  -7   7  -1   34.07    4.81
   7   7   1   29.40    2.84
  -7   7  -1   28.66    2.99
  -7   7  -1   30.61    4.70
   7   7   1   30.06    3.00
   7   7   1   24.01    5.68
  -7   7  -1   41.95    8.28
  -7   7  -1   37.43    5.61
  -8  -7  -1    0.50    1.88
   8  -7   1   -1.49    1.20
  -8  -7  -1    0.78    0.60
   8  -7   1    1.10    0.91
  -8  -7  -1    2.74    1.39
  -8  -7  -1    1.70    0.68
  -8  -7  -1    1.20    0.38
   8  -7   1    1.29    0.41
  -8  -7  -1   -0.24    0.46
  -8   7  -1   -0.01    1.56
   8   7   1    1.51    0.79
  -8   7  -1    0.58    0.43
  -8   7  -1    0.39    0.42
   8   7   1    1.25    0.42
   8   7   1    4.53    2.34
  -8   7  -1    0.45    0.38
  -9  -7  -1   17.89    3.75
  -9  -7  -1   11.89    2.34
  -9  -7  -1   13.25    3.21
   9  -7   1   15.76    2.82
   9  -7   1   17.67    4.18
  -9  -7  -1   16.73    5.35
   9  -7   1   12.19    5.02
   9   7   1   15.00    3.03
  -9   7  -1   19.08    3.58
  -9   7  -1    9.48    4.68
   9   7   1   20.13    3.37
   9   7   1   12.56    4.27
  -9   7  -1   15.77    3.28
  -9   7  -1   15.01    3.51
 -10  -7  -1    0.11    0.74
 -10  -7  -1    0.54    0.53
  10  -7   1    0.57    2.48
 -10  -7  -1    2.35    0.82
  10  -7   1   -0.13    0.60
 -10  -7  -1   -1.55    2.22
  10  -7   1    0.05    0.34
 -10   7  -1    0.55    0.91
  10   7   1   -0.87    0.36
  10   7   1   -0.45    1.91
 -10   7  -1    1.68    2.78
 -10   7  -1    1.77    0.68
 -10   7  -1    0.90    2.35
  10   7   1    0.56    0.37
 -11  -7  -1   17.81    4.45
 -11  -7  -1   17.02    3.23
  11  -7   1   16.91    2.85
  11  -7   1   17.25    3.84
 -11  -7  -1   14.19    6.10
 -11  -7  -1   17.76    4.10
  11  -7   1   20.71    6.92
 -11   7  -1   15.78    3.71
  11   7   1    7.61    3.80
  11   7   1   13.99    2.71
 -11   7  -1   15.82    3.50
 -11   7  -1   18.16    3.88
  11   7   1   13.24    2.87
 -11   7  -1    9.16    4.66
 -12  -7  -1   10.52    2.07
 -12  -7  -1    7.33    2.12
  12  -7   1    4.75    4.20
  12  -7   1    8.51    1.66
  12  -7   1   11.36    3.11
 -12  -7  -1   15.11    6.87
 -12  -7  -1    9.12    2.69
 -12   7  -1   12.59    4.96
 -12   7  -1    8.53    2.39
 -12   7  -1    8.30    2.48
  12   7   1    8.52    1.64
  12   7   1    5.98    3.21
  12   7   1    9.50    2.51
 -12   7  -1    6.49    2.25
 -13  -7  -1    1.00    0.73
  13  -7   1    3.25    1.35
 -13  -7  -1    1.75    0.95
 -13  -7  -1    1.93    0.67
  13  -7   1    6.17    3.27
 -13  -7  -1    2.86    2.96
 -13   7  -1   -0.41    2.09
  13   7   1    3.14    0.59
 -13   7  -1    2.15    0.90
 -13   7  -1    3.18    0.81
 -13   7  -1    1.55    0.70
  13   7   1    1.23    0.82
 -14  -7  -1    8.29    2.24
 -14  -7  -1    3.50    1.04
  14  -7   1    3.53    1.45
 -14  -7  -1    6.90    2.37
 -14   7  -1    6.85    2.26
  14   7   1    5.50    1.38
 -14   7  -1    4.84    1.53
  14   7   1    6.04    1.17
 -14   7  -1    7.98    2.48
 -15  -7  -1    5.14    1.32
 -15  -7  -1    5.67    2.32
 -15  -7  -1    5.57    1.61
  15  -7   1    8.39    1.85
  15   7   1    6.95    2.06
 -15   7  -1    6.75    2.02
  15   7   1    7.48    1.43
 -15   7  -1    8.38    2.63
  16  -7   1    4.19    1.20
 -16  -7  -1    6.15    1.06
 -16  -7  -1    7.21    1.20
  16  -7   1    3.18    1.10
 -16  -7  -1    6.38    1.24
 -16   7  -1    6.82    1.13
 -16   7  -1    1.90    1.36
  16   7   1    6.61    1.50
  16   7   1    8.87    1.05
  15  -8  -1    0.43    1.09
 -15  -8   1   -0.90    1.22
 -15  -8   1   -0.84    0.99
 -15   8   1    0.70    0.84
  15   8  -1   -0.80    0.62
 -15   8   1    0.34    0.83
  15   8  -1    2.38    0.95
  14  -8  -1    4.66    0.97
 -14  -8   1    2.00    1.07
 -14  -8   1    4.62    1.36
  14   8  -1    6.11    2.23
  14   8  -1    5.38    1.57
 -14   8   1    4.63    1.58
 -14   8   1    8.79    2.55
 -13  -8   1    0.21    0.87
 -13  -8   1    0.74    0.97
  13  -8  -1   -0.03    0.52
  13  -8  -1   -0.97    0.75
  13   8  -1   -0.74    1.31
 -13   8   1   -0.41    0.75
  13   8  -1    0.54    0.60
 -13   8   1    0.21    0.82
  13   8  -1    0.38    0.58
  12  -8  -1   11.94    2.05
  12  -8  -1    5.99    3.54
 -12  -8   1   12.04    3.05
 -12  -8   1   11.00    2.56
  12  -8  -1   10.37    3.20
 -12  -8   1    6.43    4.06
  12   8  -1   12.72    2.91
 -12   8   1   12.96    3.76
  12   8  -1   16.61    1.78
 -12   8   1   11.34    2.80
  12   8  -1   22.97    6.68
  12   8  -1   14.05    3.40
 -12   8   1   14.81    3.75
  11  -8  -1    7.04    4.79
  11  -8  -1    5.64    2.07
 -11  -8   1    9.06    1.76
 -11  -8   1    0.28    2.95
  11  -8  -1    4.78    0.97
 -11  -8   1    5.66    1.87
 -11   8   1    5.32    1.85
  11   8  -1    4.89    1.74
  11   8  -1    5.38    1.24
  11   8  -1    2.84    1.29
 -11   8   1    6.22    3.54
 -11   8   1    6.88    2.40
  11   8  -1   -3.45    1.66
 -10  -8   1    6.12    4.15
  10  -8  -1    6.74    1.84
 -10  -8   1    8.69    2.49
  10  -8  -1    5.14    4.05
 -10  -8   1    7.19    2.32
  10   8  -1   10.47    2.72
 -10   8   1    7.82    2.28
  10   8  -1    0.07    1.76
  10   8  -1    7.62    1.69
 -10   8   1   12.07    4.84
 -10   8   1    8.81    2.80
  10   8  -1    7.10    2.04
  -9  -8   1    9.66    2.13
   9  -8  -1    8.94    4.40
   9  -8  -1   12.57    2.73
  -9  -8   1   13.17    3.33
  -9  -8   1   11.19    3.53
  -9  -8   1   12.31    2.30
  -9  -8   1    9.19    3.89
   9   8  -1    9.78    2.42
   9   8  -1    6.30    3.18
  -9   8   1   12.52    3.40
   9   8  -1   12.96    2.98
  -9   8   1    9.42    2.66
  -9   8   1    8.98    4.58
  -9   8   1   11.52    2.72
   9   8  -1   10.37    2.15
   8  -8  -1   19.24    1.68
  -8  -8   1   20.02    3.99
  -8  -8   1   22.83    5.80
  -8  -8   1   20.13    3.15
  -8  -8   1   19.13    4.70
   8  -8  -1   17.04    6.34
  -8  -8   1   17.77    3.92
   8  -8  -1   13.07    2.52
   8  -8  -1   18.30    3.97
  -8   8   1   16.81    3.98
  -8   8   1   23.24    3.44
  -8   8   1   16.01    3.19
   8   8  -1   16.92    3.30
   8   8  -1   15.67    3.14
   8   8  -1   13.87    4.59
  -8   8   1   18.01    4.11
  -8   8   1   22.99    6.62
   8   8  -1   21.31    2.31
   7  -8  -1   32.63    5.39
  -7  -8   1   30.79    6.04
   7  -8  -1   32.34    3.09
  -7  -8   1   34.04    3.12
   7  -8  -1   35.70    2.87
   7  -8  -1   36.30    7.96
  -7  -8   1   29.55    4.79
  -7  -8   1   39.14    4.07
  -7  -8   1   36.88    7.51
   7   8  -1   32.77    3.33
  -7   8   1   37.96    5.89
   7   8  -1   39.22    3.22
  -7   8   1   41.99    4.05
  -7   8   1   34.38    5.28
   7   8  -1   31.94    3.33
  -7   8   1   35.54    3.02
   7   8  -1   35.83    7.17
  -7   8   1   26.02    6.68
  -6  -8   1    0.54    0.47
  -6  -8   1    1.05    1.51
  -6  -8   1    0.01    1.71
  -6  -8   1    0.64    0.32
   6  -8  -1    1.19    0.30
   6  -8  -1    0.82    0.38
  -6  -8   1    2.21    1.11
   6  -8  -1    0.41    1.16
   6   8  -1    1.31    0.43
  -6   8   1    0.87    0.51
   6   8  -1    1.61    0.65
  -6   8   1    0.30    0.41
  -6   8   1    1.62    0.40
   6   8  -1    2.44    2.07
   6   8  -1    1.58    0.88
  -6   8   1    2.43    2.18
  -6   8   1    1.76    0.78
  -5  -8   1   30.58    2.86
  -5  -8   1   33.32    3.25
  -5  -8   1   33.42    3.60
   5  -8  -1   41.22    6.10
  -5  -8   1   28.78    5.71
   5  -8  -1   29.25    2.54
   5  -8  -1   29.09    2.84
  -5  -8   1   36.22    6.00
  -5   8   1   36.75    5.46
  -5   8   1   36.58    5.25
   5   8  -1   34.53    6.45
  -5   8   1   35.47    7.17
  -5   8   1   30.91    3.18
  -5   8   1   32.16    2.50
   5   8  -1   36.75    3.06
   5   8  -1   33.66    3.14
   5   8  -1   27.39    3.78
  -5   8   1   43.74    8.26
  -4  -8   1   -0.28    1.33
  -4  -8   1    1.22    1.54
  -4  -8   1    1.99    0.93
  -4  -8   1    2.13    0.39
   4  -8  -1    1.39    0.63
  -4  -8   1    2.42    1.06
   4  -8  -1    2.13    1.55
   4  -8  -1    1.45    0.28
  -4  -8   1    1.76    0.30
  -4   8   1    0.67    1.31
  -4   8   1    1.80    0.33
  -4   8   1    1.40    0.72
   4   8  -1    0.82    1.65
   4   8  -1    1.81    0.72
   4   8  -1    0.84    0.48
  -4   8   1    0.69    0.31
  -4   8   1    0.59    1.90
   4   8  -1    1.90    0.56
  -4   8   1    1.65    0.55
   3  -8  -1   67.86    3.37
  -3  -8   1   72.93    5.04
  -3  -8   1   61.07    7.21
  -3  -8   1   67.25    8.37
  -3  -8   1   72.64    4.25
   3  -8  -1   69.73    4.18
  -3  -8   1   66.15    4.25
  -3  -8   1   72.77    3.49
   3  -8  -1   70.46    4.35
   3  -8  -1   63.04    7.33
  -3   8   1   65.99    3.49
   3   8  -1   62.45    8.69
   3   8  -1   74.42    4.98
   3   8  -1   71.66    4.39
  -3   8   1   71.37    5.20
  -3   8   1   74.50   10.12
   3   8  -1   64.86    4.00
  -3   8   1   75.42    4.87
  -3   8   1   81.49    9.92
  -3   8   1   63.41    4.81
   3   8  -1   65.48    4.39
   2  -8  -1    2.67    0.94
  -2  -8   1    3.12    1.10
  -2  -8   1    1.67    0.31
   2  -8  -1    2.03    1.09
  -2  -8   1    4.09    1.51
  -2  -8   1    1.81    0.54
  -2  -8   1    3.15    0.77
  -2  -8   1    1.89    1.93
   2  -8  -1    2.37    0.77
   2  -8  -1    4.09    0.90
  -2   8   1    2.23    0.88
  -2   8   1    1.89    1.64
   2   8  -1    1.73    0.55
  -2   8   1    3.62    1.25
  -2   8   1    2.74    0.55
   2   8  -1    3.28    2.20
  -2   8   1    2.18    0.82
  -2   8   1    2.41    2.17
   2   8  -1    2.69    0.74
   2   8  -1    1.74    1.19
   2   8  -1    2.65    1.00
   2   8  -1    2.02    0.27
  -1  -8   1   60.05    3.48
   1  -8  -1   60.88    3.90
   1  -8  -1   54.24    3.51
  -1  -8   1   54.91    3.74
   1  -8  -1   57.61    7.13
   1  -8  -1   56.54    3.53
  -1  -8   1   69.44    4.39
  -1  -8   1   46.63    6.54
  -1  -8   1   56.65    3.91
   1   8  -1   58.02    6.72
   1   8  -1   60.32    4.13
  -1   8   1   55.15    7.39
   1   8  -1   64.79    3.77
  -1   8   1   53.00    3.88
  -1   8   1   59.03    4.18
  -1   8   1   51.97    7.86
   1   8  -1   54.54    8.15
  -1   8   1   58.44    4.39
   1   8  -1   56.65    3.95
  -1   8   1   56.77    2.99
   1   8  -1   57.18    3.48
   0  -8  -1    4.86    1.33
   0  -8   1    5.73    1.32
   0  -8  -1    5.87    2.43
   0  -8  -1    6.42    1.45
   0  -8  -1    5.89    1.26
   0  -8   1    5.62    1.39
   0  -8   1    6.69    1.32
   0  -8   1    6.63    2.31
   0   8   1    9.86    3.00
   0   8  -1    5.84    1.26
   0   8  -1    5.20    1.48
   0   8   1    7.95    1.91
   0   8   1    4.20    2.47
   0   8  -1    5.50    1.57
   0   8  -1    5.95    1.26
   0   8   1    8.44    1.46
   0   8   1    6.05    1.65
   0   8  -1    8.45    2.63
   0   8   1    4.27    0.88
   0   8  -1    2.70    2.26
  -1  -8  -1   24.66    4.83
  -1  -8  -1   24.04    2.41
  -1  -8  -1   25.86    2.53
  -1  -8  -1   23.77    2.06
   1  -8   1   26.26    2.09
   1  -8   1   26.54    2.45
   1  -8   1   27.11    2.46
   1  -8   1   20.11    4.19
   1   8   1   27.95    2.39
  -1   8  -1   29.80    4.00
   1   8   1   26.90    2.66
  -1   8  -1   30.84    2.98
   1   8   1   28.99    4.89
  -1   8  -1   24.94    4.78
   1   8   1   24.40    5.41
   1   8   1   26.33    2.72
  -1   8  -1   26.81    2.30
  -1   8  -1   25.74    2.46
  -1   8  -1   22.28    5.25
   1   8   1   25.80    2.01
   2  -8   1    9.75    2.79
  -2  -8  -1   10.62    2.18
  -2  -8  -1    7.25    0.76
   2  -8   1    7.87    1.75
  -2  -8  -1    8.35    3.03
  -2  -8  -1    7.33    2.02
  -2  -8  -1   10.78    1.76
  -2  -8  -1    7.76    1.90
   2  -8   1    8.39    0.76
   2  -8   1    9.05    1.81
   2   8   1    8.11    3.16
   2   8   1    9.39    2.57
  -2   8  -1   12.39    2.02
   2   8   1    7.52    1.83
   2   8   1    9.80    1.63
  -2   8  -1    8.70    3.77
  -2   8  -1   10.55    2.19
  -2   8  -1   11.16    2.32
   2   8   1   10.46    2.17
  -2   8  -1    7.53    1.90
   2   8   1   11.00    1.79
  -2   8  -1   10.52    3.03
  -3  -8  -1   43.22    2.98
  -3  -8  -1   42.72    3.31
   3  -8   1   44.57    3.21
  -3  -8  -1   44.42    2.61
  -3  -8  -1   45.39    3.95
  -3  -8  -1   49.40    6.97
  -3  -8  -1   49.11    6.38
   3  -8   1   41.22    5.82
   3  -8   1   40.98    3.27
   3   8   1   50.21    5.91
  -3   8  -1   39.90    2.97
  -3   8  -1   38.90    3.53
   3   8   1   45.75    2.77
  -3   8  -1   48.84    8.45
  -3   8  -1   40.11    3.66
   3   8   1   37.65    3.23
  -3   8  -1   38.93    6.66
  -3   8  -1   39.88    3.70
   3   8   1   43.38    2.99
   3   8   1   40.15    6.90
   3   8   1   47.57    3.64
  -4  -8  -1   64.77    8.39
  -4  -8  -1   55.67    4.73
   4  -8   1   47.70    6.23
  -4  -8  -1   77.14    9.02
  -4  -8  -1   62.13    4.24
   4  -8   1   62.53    3.82
   4  -8   1   60.38    4.12
  -4  -8  -1   62.16    4.09
   4   8   1   63.10    4.22
  -4   8  -1   54.67    3.76
  -4   8  -1   54.54    4.50
  -4   8  -1   57.78    4.67
  -4   8  -1   66.66   10.08
   4   8   1   67.23    4.90
   4   8   1   50.59    3.81
   4   8   1   56.57    3.68
   4   8   1   55.82    8.22
  -4   8  -1   58.28    4.79
   5  -8   1    5.97    1.64
   5  -8   1    3.81    1.62
   5  -8   1    7.50    1.53
   5  -8   1    5.92    3.48
  -5  -8  -1    6.67    3.02
  -5  -8  -1   11.39    2.76
  -5  -8  -1    7.62    1.72
  -5  -8  -1    8.34    1.95
  -5  -8  -1    9.26    2.98
  -5   8  -1    9.98    4.37
  -5   8  -1   10.02    2.01
  -5   8  -1    9.33    2.39
  -5   8  -1    9.83    2.23
   5   8   1    7.20    1.68
   5   8   1    6.92    1.70
   5   8   1    4.70    2.81
   5   8   1   10.53    2.32
  -5   8  -1    8.94    2.46
  -6  -8  -1   42.49    7.71
   6  -8   1   49.56    3.93
   6  -8   1   48.25    3.22
   6  -8   1   41.01    5.92
  -6  -8  -1   47.04    3.56
   6  -8   1   57.07   10.15
  -6  -8  -1   45.20    6.98
  -6  -8  -1   45.40    4.53
  -6  -8  -1   48.33    4.32
  -6   8  -1   53.97    4.63
  -6   8  -1   44.26    8.47
   6   8   1   38.87    7.02
  -6   8  -1   46.72    4.55
   6   8   1   50.11    4.00
   6   8   1   52.39    3.98
  -6   8  -1   48.38    4.77
   6   8   1   45.91    3.72
  -6   8  -1   48.84    3.88
   7  -8   1    3.06    0.61
   7  -8   1    2.76    1.29
  -7  -8  -1    1.58    0.64
   7  -8   1    2.59    0.92
  -7  -8  -1    2.70    1.58
  -7  -8  -1    3.56    1.22
  -7  -8  -1    2.46    0.92
   7  -8   1    2.49    2.69
  -7  -8  -1    0.73    2.16
  -7   8  -1    2.37    1.10
   7   8   1    1.32    0.42
   7   8   1    3.59    2.23
  -7   8  -1    2.16    0.52
  -7   8  -1    2.71    1.06
   7   8   1    2.77    1.12
   7   8   1    2.62    0.98
  -7   8  -1    1.11    1.98
  -7   8  -1    2.89    1.16
   8  -8   1   43.12    9.35
  -8  -8  -1   50.02    3.67
  -8  -8  -1   43.85    8.42
   8  -8   1   46.91    3.97
  -8  -8  -1   50.25    5.19
  -8  -8  -1   44.81    4.65
  -8  -8  -1   42.00    6.61
   8   8   1   50.07    4.12
   8   8   1   44.53    4.01
  -8   8  -1   43.40    4.69
  -8   8  -1   51.35    4.47
  -8   8  -1   43.89    4.40
   8   8   1   42.89    7.92
   8   8   1   53.25    4.49
  -8   8  -1   48.69    9.86
  -9  -8  -1   -0.49    0.64
   9  -8   1    0.82    0.38
  -9  -8  -1    1.72    2.40
   9  -8   1   -0.70    1.60
   9  -8   1    1.08    0.72
  -9  -8  -1    0.05    0.50
  -9  -8  -1    0.04    0.38
  -9   8  -1    2.69    3.01
   9   8   1    1.98    2.42
  -9   8  -1    0.31    0.43
  -9   8  -1   -0.06    0.51
   9   8   1    0.85    0.70
  -9   8  -1    0.07    0.54
   9   8   1    0.50    0.38
  10  -8   1   25.28    3.90
  10  -8   1   20.35    4.42
  10  -8   1   21.07    6.71
 -10  -8  -1   27.45    5.40
 -10  -8  -1   23.13    4.66
 -10  -8  -1   22.40    7.34
 -10   8  -1   21.21    4.05
 -10   8  -1   17.39    5.91
 -10   8  -1   28.52    5.35
  10   8   1   21.05    6.08
  10   8   1   18.69    3.48
  10   8   1   26.53    4.19
 -10   8  -1   20.51    3.66
  11  -8   1   -0.27    0.62
 -11  -8  -1    3.53    0.80
 -11  -8  -1    0.37    0.62
 -11  -8  -1    1.44    2.92
  11  -8   1   -0.28    2.64
  11  -8   1    1.84    0.44
  11   8   1   -0.76    2.07
  11   8   1    1.93    0.56
 -11   8  -1    2.37    0.91
 -11   8  -1    1.41    0.68
 -11   8  -1    2.74    0.81
 -11   8  -1    0.05    2.26
  11   8   1    0.71    0.56
 -12  -8  -1   11.74    3.20
 -12  -8  -1    9.74    2.96
  12  -8   1    6.09    3.68
 -12  -8  -1   26.39    7.05
  12  -8   1   11.60    3.05
  12  -8   1   13.02    2.00
  12   8   1    8.20    2.23
  12   8   1    6.56    3.43
 -12   8  -1    9.22    3.88
 -12   8  -1   11.78    2.05
 -12   8  -1   11.37    3.08
 -12   8  -1   15.64    3.64
  12   8   1   11.10    2.17
 -13  -8  -1    3.77    1.33
 -13  -8  -1    4.80    1.35
  13  -8   1    4.36    0.73
  13  -8   1    5.52    1.19
  13   8   1    2.90    1.09
 -13   8  -1    6.53    0.99
 -13   8  -1    6.91    2.22
  13   8   1    4.27    0.60
 -13   8  -1    4.30    1.02
 -14  -8  -1    3.79    1.09
 -14  -8  -1    2.02    1.00
  14  -8   1    2.90    1.01
  14   8   1    2.22    0.76
 -14   8  -1    3.23    1.56
 -14   8  -1    3.74    1.18
  14   8   1    4.10    1.50
 -15  -8  -1    2.55    1.18
  15  -8   1    1.23    1.06
 -15  -8  -1    2.80    1.44
 -15   8  -1    2.83    1.03
  15   8   1    2.39    0.90
 -15   8  -1    4.31    1.54
  15   8   1    0.41    0.77
  15  -9  -1    6.16    1.51
 -15  -9   1    1.99    1.07
 -15  -9   1    2.58    1.20
 -15   9   1    0.34    0.96
  15   9  -1    4.58    0.98
  14  -9  -1   -0.56    1.03
 -14  -9   1   -0.75    1.04
 -14  -9   1    0.00    1.15
 -14   9   1    0.48    0.86
  14   9  -1   -0.75    0.85
 -14   9   1    0.31    1.00
  14   9  -1   -0.72    1.09
 -13  -9   1   15.35    3.93
 -13  -9   1   13.11    3.63
  13  -9  -1   10.33    3.12
  13  -9  -1   13.67    2.10
  13   9  -1   10.18    2.69
 -13   9   1   12.61    3.20
 -13   9   1   11.92    3.22
  13   9  -1   14.10    3.37
 -12  -9   1    0.51    0.84
  12  -9  -1    2.24    0.56
 -12  -9   1   -7.54    2.88
  12  -9  -1    1.68    0.87
 -12  -9   1    1.67    0.92
  12   9  -1    1.95    0.67
  12   9  -1    0.49    0.53
 -12   9   1    0.56    0.73
 -12   9   1    1.42    0.75
  12   9  -1    0.68    0.63
  11  -9  -1    3.71    3.71
  11  -9  -1   11.36    2.12
 -11  -9   1    7.37    2.20
 -11  -9   1   14.80    6.80
  11  -9  -1   11.36    3.46
 -11  -9   1   11.94    3.35
  11   9  -1    9.89    4.03
 -11   9   1   12.91    3.57
  11   9  -1   12.56    2.29
 -11   9   1    8.63    4.33
  11   9  -1   10.27    2.61
  11   9  -1    7.47    1.93
 -11   9   1   11.79    2.82
 -10  -9   1    1.51    0.76
  10  -9  -1   -1.25    2.22
 -10  -9   1    0.73    0.74
 -10  -9   1   -0.12    2.76
  10  -9  -1    0.33    0.46
  10   9  -1    0.20    0.48
  10   9  -1   -0.02    0.45
 -10   9   1    1.85    3.27
  10   9  -1    5.52    3.04
  10   9  -1    0.42    0.44
 -10   9   1   -0.34    1.07
 -10   9   1    0.46    0.70
   9  -9  -1   17.52    3.25
  -9  -9   1   19.12    4.05
  -9  -9   1   17.89    4.00
  -9  -9   1   19.17    4.52
   9  -9  -1   24.00    7.61
  -9  -9   1   16.59    2.65
  -9  -9   1   17.19    5.30
  -9   9   1   16.22    5.16
   9   9  -1   23.13    4.07
  -9   9   1   17.55    4.03
   9   9  -1   19.02    3.08
  -9   9   1   15.19    3.71
   9   9  -1   14.13    3.15
  -9   9   1   15.75    3.50
   9   9  -1   16.62    5.32
  -8  -9   1   17.61    4.03
   8  -9  -1   15.42    2.99
  -8  -9   1   20.00    5.70
   8  -9  -1   11.17    2.28
  -8  -9   1   18.68    3.11
  -8  -9   1   15.23    4.55
   8  -9  -1    8.68    4.63
  -8  -9   1   13.86    2.87
   8  -9  -1   17.17    1.62
  -8   9   1   19.83    6.83
   8   9  -1   17.47    3.06
   8   9  -1   11.78    2.69
   8   9  -1   17.04    5.15
  -8   9   1   15.93    3.72
  -8   9   1   14.09    3.51
  -8   9   1   18.67    3.83
   8   9  -1   17.14    3.36
   7  -9  -1    2.04    0.53
   7  -9  -1    1.96    0.71
  -7  -9   1    4.39    2.49
   7  -9  -1    2.04    1.08
  -7  -9   1    3.71    1.31
  -7  -9   1    1.57    0.86
  -7  -9   1    3.08    1.69
  -7  -9   1    3.65    0.85
   7  -9  -1    3.07    3.49
   7   9  -1    2.01    0.71
  -7   9   1    2.22    0.93
   7   9  -1    2.20    0.46
   7   9  -1    2.49    1.21
  -7   9   1    2.53    1.08
  -7   9   1    3.39    2.55
  -7   9   1    2.14    0.93
   7   9  -1    2.46    2.15
  -6  -9   1    7.88    3.23
  -6  -9   1    4.33    1.26
  -6  -9   1    1.37    1.73
   6  -9  -1    4.33    1.22
   6  -9  -1    0.59    0.91
   6  -9  -1    4.84    1.08
  -6  -9   1    4.08    1.32
  -6  -9   1    4.21    1.23
  -6   9   1    3.24    1.33
  -6   9   1    2.38    2.58
   6   9  -1    4.00    1.00
   6   9  -1    4.26    1.43
  -6   9   1    2.25    0.78
  -6   9   1    2.77    1.35
   6   9  -1    7.03    3.41
   6   9  -1    4.60    1.47
   5  -9  -1    9.16    2.69
   5  -9  -1   11.31    2.49
  -5  -9   1   14.32    3.15
  -5  -9   1   10.28    2.30
  -5  -9   1    7.83    3.03
   5  -9  -1    9.93    1.96
  -5  -9   1    7.66    2.95
  -5  -9   1   10.44    1.81
   5   9  -1   10.70    2.25
  -5   9   1    8.29    2.48
   5   9  -1   10.30    2.17
   5   9  -1    9.69    2.37
  -5   9   1    9.23    3.75
  -5   9   1   11.69    2.59
  -5   9   1    9.46    2.63
   5   9  -1    4.70    2.49
  -5   9   1   10.44    4.06
  -4  -9   1   22.95    3.51
   4  -9  -1   25.48    3.69
  -4  -9   1   27.19    5.52
   4  -9  -1   28.25    2.68
   4  -9  -1   21.12    4.29
  -4  -9   1   29.29    4.53
  -4  -9   1   26.11    2.10
  -4  -9   1   27.84    5.16
   4   9  -1   25.63    2.64
  -4   9   1   22.48    3.95
   4   9  -1   30.63    6.65
  -4   9   1   28.14    4.69
  -4   9   1   20.49    5.41
   4   9  -1   24.63    2.55
  -4   9   1   25.64    4.00
   4   9  -1   23.39    3.70
  -4   9   1   32.76    7.04
  -3  -9   1    1.32    0.47
   3  -9  -1    3.68    2.02
  -3  -9   1    2.77    2.15
   3  -9  -1    0.69    0.39
  -3  -9   1    1.47    0.44
   3  -9  -1    1.54    0.61
  -3  -9   1    0.72    0.55
  -3   9   1    1.25    0.66
  -3   9   1    1.39    0.43
  -3   9   1    1.44    2.48
   3   9  -1    0.79    0.37
   3   9  -1    1.56    0.51
  -3   9   1    1.73    1.92
   3   9  -1    0.31    0.27
   3   9  -1    0.48    1.44
  -3   9   1    1.72    0.78
   2  -9  -1    4.35    2.14
  -2  -9   1    3.81    1.26
   2  -9  -1    2.16    0.81
   2  -9  -1    2.17    0.96
   2  -9  -1    5.23    1.00
  -2  -9   1    2.89    0.94
  -2  -9   1    3.54    0.93
  -2  -9   1    4.53    2.66
   2   9  -1    2.47    0.67
   2   9  -1    0.87    1.92
  -2   9   1    3.25    1.36
  -2   9   1    5.09    1.56
   2   9  -1    3.29    0.99
  -2   9   1    0.30    1.81
  -2   9   1    2.60    0.90
   2   9  -1    5.05    1.32
   2   9  -1    4.30    1.69
  -2   9   1    2.82    2.14
  -1  -9   1    1.41    0.40
  -1  -9   1    1.15    1.69
   1  -9  -1    1.09    0.50
   1  -9  -1    2.21    1.56
  -1  -9   1    2.18    1.01
   1  -9  -1    1.70    0.34
  -1  -9   1    0.99    0.37
   1  -9  -1    1.16    0.42
   1   9  -1    0.01    1.68
  -1   9   1    0.62    1.86
  -1   9   1   -1.30    1.09
  -1   9   1    1.66    0.75
   1   9  -1    1.70    0.74
   1   9  -1    0.55    0.27
  -1   9   1    1.09    0.34
  -1   9   1    1.55    0.80
   1   9  -1    0.64    1.13
   1   9  -1    2.02    0.34
   1   9  -1    2.42    0.35
   0  -9  -1   57.90    7.92
   0  -9  -1   43.98    3.39
   0  -9   1   47.00    6.92
   0  -9   1   37.98    3.23
   0  -9  -1   40.12    3.14
   0  -9   1   38.90    3.09
   0  -9  -1   41.05    3.37
   0  -9   1   40.82    3.15
   0   9  -1   39.57    6.04
   0   9   1   39.64    3.64
   0   9  -1   42.46    7.72
   0   9  -1   35.79    2.94
   0   9   1   42.49    3.63
   0   9   1   41.69    6.36
   0   9  -1   44.99    3.10
   0   9   1   41.64    3.43
   0   9  -1   47.36    3.95
   0   9   1   30.77    6.36
   0   9  -1   40.30    3.63
  -1  -9  -1    9.17    2.09
   1  -9   1    8.41    1.83
   1  -9   1    9.63    2.15
  -1  -9  -1   10.03    1.90
   1  -9   1    7.95    0.82
   1  -9   1    7.91    2.72
  -1  -9  -1    8.36    3.24
  -1  -9  -1    7.38    1.87
  -1   9  -1   11.16    1.89
   1   9   1    9.04    3.81
  -1   9  -1    6.66    1.76
   1   9   1   10.69    2.46
  -1   9  -1    5.26    3.20
  -1   9  -1    7.50    1.93
   1   9   1   10.23    2.27
   1   9   1   10.15    1.87
  -1   9  -1   10.06    2.04
   1   9   1   10.45    3.01
  -1   9  -1    8.91    2.85
   2  -9   1   21.83    4.77
  -2  -9  -1   25.56    3.68
  -2  -9  -1   23.38    3.62
  -2  -9  -1   23.65    5.25
  -2  -9  -1   23.50    2.07
   2  -9   1   21.10    3.22
   2  -9   1   22.64    2.39
   2   9   1   23.05    1.90
  -2   9  -1   21.52    2.01
   2   9   1   23.19    2.03
  -2   9  -1   25.41    2.70
   2   9   1   24.73    5.88
   2   9   1   21.16    3.35
  -2   9  -1   27.09    4.20
  -2   9  -1   23.28    6.06
   2   9   1   25.59    4.60
  -2   9  -1   23.16    5.10
   2   9   1   22.92    3.57
  -2   9  -1   23.41    3.71
  -3  -9  -1    0.46    0.31
   3  -9   1   -1.20    0.92
  -3  -9  -1   -0.17    0.25
  -3  -9  -1   -0.86    1.95
   3  -9   1   -0.52    0.25
  -3  -9  -1   -0.13    0.35
   3  -9   1    0.02    0.41
   3   9   1    0.86    0.82
   3   9   1   -0.10    0.28
  -3   9  -1   -0.81    1.31
  -3   9  -1    0.48    0.32
  -3   9  -1   -0.62    1.55
   3   9   1    0.09    0.31
  -3   9  -1    0.44    0.34
   3   9   1   -0.54    1.84
  -3   9  -1    0.46    0.37
  -3   9  -1   -0.33    0.39
   3   9   1    0.09    0.31
   4  -9   1   16.38    4.06
   4  -9   1   13.15    2.62
   4  -9   1   13.77    2.53
  -4  -9  -1   15.61    2.85
  -4  -9  -1   13.46    2.95
  -4  -9  -1    9.82    0.89
  -4  -9  -1   12.95    3.39
   4  -9   1   13.36    4.96
  -4  -9  -1   13.36    3.91
   4   9   1   13.16    2.74
  -4   9  -1   17.54    3.41
  -4   9  -1   11.90    2.83
   4   9   1   13.19    2.24
   4   9   1   10.12    3.92
   4   9   1   13.91    2.65
  -4   9  -1   12.61    2.22
  -4   9  -1   15.32    3.39
  -4   9  -1    8.55    3.51
  -5  -9  -1   20.94    4.81
   5  -9   1   24.14    4.83
  -5  -9  -1   25.12    2.67
   5  -9   1   22.26    3.54
  -5  -9  -1   22.99    2.38
  -5  -9  -1   23.51    5.25
   5  -9   1   20.00    5.45
  -5  -9  -1   25.95    4.53
   5  -9   1   21.63    2.17
  -5   9  -1   22.02    2.24
  -5   9  -1   18.91    3.40
   5   9   1   19.03    4.89
  -5   9  -1   23.20    4.24
   5   9   1   23.90    2.54
  -5   9  -1   20.63    5.55
  -5   9  -1   28.16    4.64
   5   9   1   24.23    3.66
   5   9   1   21.00    3.41
  -6  -9  -1    3.20    1.03
   6  -9   1    2.75    1.45
   6  -9   1    3.69    2.80
   6  -9   1    1.98    0.73
  -6  -9  -1    1.99    0.80
  -6  -9  -1    4.17    2.36
  -6  -9  -1    3.36    2.20
  -6  -9  -1    2.19    0.76
   6  -9   1    1.55    0.39
  -6   9  -1    0.82    0.44
  -6   9  -1    2.35    1.02
   6   9   1   -0.62    1.33
   6   9   1    2.07    0.71
  -6   9  -1    1.47    0.86
   6   9   1    1.10    0.61
   6   9   1    1.46    0.48
  -6   9  -1    1.66    0.64
  -6   9  -1   -0.28    1.61
  -7  -9  -1   21.42    4.01
   7  -9   1   17.26    3.54
  -7  -9  -1   15.73    3.61
  -7  -9  -1   17.33    4.66
  -7  -9  -1   17.54    4.61
   7  -9   1   18.92    1.82
  -7  -9  -1   21.26    3.37
   7  -9   1   18.32    6.40
   7  -9   1   18.08    3.37
   7   9   1   19.12    5.24
  -7   9  -1   17.12    3.55
  -7   9  -1   22.05    2.30
  -7   9  -1   19.77    4.24
   7   9   1   19.59    3.32
   7   9   1   14.83    3.04
   7   9   1   21.74    3.60
  -7   9  -1   16.94    5.81
  -7   9  -1   20.54    4.27
  -8  -9  -1    1.26    2.28
   8  -9   1   -1.90    2.85
  -8  -9  -1   -0.32    1.41
  -8  -9  -1   -0.61    0.56
  -8  -9  -1    0.79    0.75
  -8  -9  -1    1.02    0.80
   8  -9   1    0.67    0.39
   8   9   1    0.34    0.71
  -8   9  -1    1.32    0.65
   8   9   1    1.12    0.37
  -8   9  -1   -0.56    2.20
   8   9   1    0.57    0.46
  -8   9  -1    0.24    1.09
   8   9   1    0.02    1.90
  -9  -9  -1    3.83    0.51
  -9  -9  -1    4.78    1.10
   9  -9   1    5.68    1.87
  -9  -9  -1    4.73    3.23
  -9  -9  -1    5.45    2.05
   9  -9   1    3.33    1.02
   9  -9   1    4.09    3.64
  -9   9  -1    3.23    1.20
   9   9   1    4.72    1.55
   9   9   1    7.10    3.33
   9   9   1    5.43    2.19
  -9   9  -1    3.72    3.29
   9   9   1    3.80    1.28
  -9   9  -1    2.98    1.10
 -10  -9  -1    2.37    1.04
  10  -9   1    3.01    0.98
 -10  -9  -1    3.04    1.13
  10  -9   1    3.89    1.45
  10  -9   1    3.36    3.91
 -10  -9  -1    0.35    2.47
  10   9   1    5.76    1.62
 -10   9  -1    8.17    2.62
  10   9   1    1.62    0.78
 -10   9  -1    2.59    1.39
 -10   9  -1    4.22    2.58
  10   9   1    0.71    1.65
  10   9   1    3.14    0.88
 -11  -9  -1    6.40    2.23
  11  -9   1    5.16    1.19
 -11  -9  -1    7.38    2.25
  11  -9   1    4.85    3.61
  11  -9   1    6.83    1.60
 -11  -9  -1    5.84    4.77
  11   9   1    4.53    1.26
  11   9   1    4.91    2.82
 -11   9  -1    4.64    1.30
 -11   9  -1    5.69    2.20
 -11   9  -1    3.65    2.77
  11   9   1    5.71    1.70
  11   9   1    5.48    0.93
 -12  -9  -1    2.03    3.83
 -12  -9  -1    7.54    2.37
  12  -9   1    4.92    1.41
  12  -9   1    5.65    1.33
 -12  -9  -1    4.94    1.14
  12   9   1    4.38    0.86
  12   9   1    4.91    1.85
 -12   9  -1    3.96    1.46
  12   9   1    5.65    1.96
 -12   9  -1    5.15    1.07
 -13  -9  -1    1.47    0.92
  13  -9   1    1.49    0.63
  13  -9   1    3.32    0.94
 -13  -9  -1    1.02    0.94
  13   9   1    3.42    1.29
 -13   9  -1    0.35    0.81
  13   9   1    1.41    0.96
 -13   9  -1    3.29    1.23
  13   9   1    2.48    0.64
  14  -9   1    2.42    0.95
 -14  -9  -1    1.28    1.06
 -14  -9  -1    2.68    2.01
  14   9   1    1.78    1.00
 -14   9  -1    3.40    0.95
  14   9   1    1.60    0.61
 -14   9  -1    1.71    1.02
  14   9   1    3.08    0.95
 -15  -9  -1   -2.21    1.36
 -15  -9  -1    3.11    1.18
  15   9   1    2.29    0.99
 -14 -10   1    0.75    1.12
  14 -10  -1    0.97    1.11
  14 -10  -1    0.28    0.73
 -14 -10   1   -1.97    1.30
 -14  10   1    0.48    0.98
  14  10  -1    1.26    0.71
 -14  10   1    0.33    0.96
  14  10  -1   -0.72    0.82
 -13 -10   1    2.05    0.97
 -13 -10   1    0.95    1.17
  13 -10  -1    0.25    0.64
  13 -10  -1    0.52    1.02
  13  10  -1    1.17    0.70
 -13  10   1    1.77    0.99
 -13  10   1    1.05    1.04
  13  10  -1   -0.15    0.81
  12 -10  -1   -1.02    0.58
 -12 -10   1   -0.10    0.86
 -12 -10   1    0.90    1.04
  12 -10  -1   -0.66    0.84
 -12  10   1   -0.15    0.82
  12  10  -1    1.70    0.51
 -12  10   1   -0.69    0.74
  12  10  -1   -0.03    0.66
  11 -10  -1    0.89    0.55
  11 -10  -1    0.95    0.77
 -11 -10   1    1.36    0.83
 -11 -10   1   -2.41    2.50
 -11 -10   1    0.77    0.72
 -11  10   1    0.26    0.69
  11  10  -1    0.12    0.48
 -11  10   1   -0.08    2.50
 -11  10   1   -0.25    0.78
  11  10  -1   -0.45    0.69
  11  10  -1    0.74    0.54
 -10 -10   1    0.98    0.74
  10 -10  -1    1.26    0.48
  10 -10  -1    4.15    3.35
 -10 -10   1    0.83    0.67
 -10 -10   1   -1.59    3.09
  10  10  -1    2.33    0.44
 -10  10   1    0.25    2.73
 -10  10   1    2.21    1.25
  10  10  -1    2.68    1.23
  10  10  -1    1.73    0.78
  10  10  -1    1.32    2.02
 -10  10   1    2.26    1.17
  -9 -10   1    0.33    0.50
   9 -10  -1   -0.22    2.46
  -9 -10   1    0.06    0.63
  -9 -10   1    0.13    0.77
  -9 -10   1   -0.43    1.81
  -9 -10   1    0.57    2.95
   9 -10  -1    1.58    0.54
   9  10  -1    1.06    0.56
   9  10  -1    0.58    0.46
  -9  10   1    0.59    0.61
   9  10  -1    0.22    0.39
  -9  10   1    2.58    3.32
  -9  10   1    0.65    0.55
   9  10  -1   -1.51    1.62
  -9  10   1    0.06    0.60
  -8 -10   1    3.62    2.80
  -8 -10   1    1.95    2.84
   8 -10  -1    0.78    0.41
   8 -10  -1    1.89    3.31
  -8 -10   1    0.67    0.46
  -8 -10   1    0.04    0.56
   8 -10  -1    0.32    0.41
  -8 -10   1    2.12    0.69
   8 -10  -1   -0.13    1.36
   8  10  -1   -0.54    1.98
   8  10  -1   -0.39    0.49
   8  10  -1   -0.03    0.37
  -8  10   1    0.78    0.53
  -8  10   1    0.16    0.51
  -8  10   1   -0.14    0.61
  -8  10   1    0.81    2.26
   8  10  -1    0.70    0.43
  -7 -10   1    0.72    0.61
   7 -10  -1    0.72    1.41
  -7 -10   1    0.29    0.36
   7 -10  -1    0.51    0.35
   7 -10  -1    1.08    0.40
  -7 -10   1    1.50    2.00
  -7 -10   1   -0.20    0.53
  -7 -10   1    3.99    1.89
   7 -10  -1    1.57    3.08
   7  10  -1    0.65    0.40
   7  10  -1    0.81    0.50
   7  10  -1    0.23    0.47
  -7  10   1    0.21    0.48
  -7  10   1    1.02    0.74
  -7  10   1   -0.26    2.27
   7  10  -1    2.10    2.09
  -7  10   1    0.09    0.50
  -6 -10   1    0.22    0.56
   6 -10  -1   -1.41    3.01
   6 -10  -1    0.97    0.38
  -6 -10   1    1.06    0.49
  -6 -10   1    1.21    0.41
   6 -10  -1   -0.48    1.32
   6 -10  -1    0.66    0.35
  -6 -10   1    0.51    1.74
   6  10  -1    0.47    0.42
  -6  10   1    2.10    2.14
   6  10  -1    0.02    0.33
  -6  10   1   -0.06    0.46
   6  10  -1    0.34    0.45
  -6  10   1    1.13    0.60
  -6  10   1   -0.22    0.57
   6  10  -1   -0.77    1.65
   5 -10  -1    1.43    1.19
  -5 -10   1    1.46    0.66
   5 -10  -1    0.50    0.42
  -5 -10   1    1.12    0.54
   5 -10  -1    0.59    0.33
  -5 -10   1    2.40    2.45
  -5  10   1    2.01    2.58
  -5  10   1    1.23    0.49
   5  10  -1   -1.00    1.49
   5  10  -1    0.58    0.32
  -5  10   1    0.64    0.44
   5  10  -1    0.95    0.50
   5  10  -1    0.20    0.41
  -5  10   1    1.23    0.43
  -5  10   1    0.74    1.68
  -4 -10   1    0.66    0.54
  -4 -10   1   -0.28    0.42
  -4 -10   1   -1.06    1.52
   4 -10  -1    0.06    0.30
   4 -10  -1   -2.65    1.07
   4 -10  -1    0.34    0.34
  -4  10   1   -0.27    0.37
  -4  10   1    0.79    1.20
   4  10  -1   -0.01    0.42
  -4  10   1    1.28    1.89
   4  10  -1    0.21    0.37
   4  10  -1    0.22    0.32
  -4  10   1   -0.45    0.45
   4  10  -1   -2.16    1.84
  -4  10   1   -0.38    0.42
  -3 -10   1    7.15    1.88
   3 -10  -1    7.43    2.05
  -3 -10   1    7.62    2.01
  -3 -10   1    9.03    1.58
  -3 -10   1    7.67    3.19
   3 -10  -1    7.81    1.86
   3 -10  -1    5.64    2.10
  -3  10   1    7.84    3.01
  -3  10   1    6.86    1.91
   3  10  -1    7.14    1.52
  -3  10   1    4.07    2.55
  -3  10   1    6.55    2.06
   3  10  -1    6.49    1.58
   3  10  -1    5.19    1.61
   3  10  -1    8.83    3.73
  -3  10   1    9.64    2.30
  -2 -10   1    0.10    0.42
  -2 -10   1    0.32    0.29
   2 -10  -1   -0.20    0.31
  -2 -10   1   -0.14    1.32
   2 -10  -1    0.18    0.89
   2 -10  -1   -0.10    0.28
  -2 -10   1    0.23    0.29
  -2  10   1   -0.28    1.44
   2  10  -1   -0.46    1.30
  -2  10   1    0.05    0.37
   2  10  -1   -0.10    0.37
   2  10  -1    0.32    0.36
   2  10  -1    0.08    0.30
  -2  10   1   -0.10    1.31
  -2  10   1   -0.06    0.43
  -2  10   1   -0.36    0.38
   1 -10  -1    2.98    0.40
  -1 -10   1    2.77    0.89
   1 -10  -1    2.28    1.31
   1 -10  -1    3.36    1.04
  -1 -10   1    1.94    0.66
   1 -10  -1    3.33    1.02
  -1 -10   1    1.75    0.52
  -1 -10   1    4.62    2.01
   1  10  -1    1.51    0.36
   1  10  -1    2.70    0.45
  -1  10   1    2.95    1.97
   1  10  -1    3.55    1.35
  -1  10   1    3.05    0.65
   1  10  -1    1.37    0.44
  -1  10   1    3.36    1.18
   1  10  -1    0.46    0.96
  -1  10   1    1.93    1.71
  -1  10   1    3.25    1.11
   1  10  -1    2.67    2.12
   0 -10   1    0.87    0.39
   0 -10   1   -0.08    0.93
   0 -10  -1    0.68    0.42
   0 -10   1    0.52    0.27
   0 -10  -1    0.62    1.14
   0 -10  -1    0.48    0.37
   0 -10   1    1.99    0.78
   0 -10  -1    1.20    0.56
   0  10   1    1.14    0.63
   0  10  -1    1.27    1.85
   0  10   1    1.09    0.37
   0  10   1    0.51    1.10
   0  10  -1    1.66    0.39
   0  10  -1    2.02    1.17
   0  10   1    1.72    0.87
   0  10  -1    1.69    0.81
   0  10  -1    1.81    0.65
   0  10   1    0.52    1.48
   1 -10   1    0.28    0.36
  -1 -10  -1    0.13    0.35
   1 -10   1    0.86    0.37
  -1 -10  -1    0.46    0.40
  -1 -10  -1   -0.09    1.53
  -1 -10  -1    0.52    0.34
   1 -10   1    0.01    1.03
   1 -10   1    0.39    0.35
   1  10   1    0.32    1.54
  -1  10  -1    0.10    0.32
   1  10   1    0.98    0.38
   1  10   1    0.93    0.62
  -1  10  -1   -0.11    0.35
  -1  10  -1    0.87    0.35
  -1  10  -1   -0.39    1.16
   1  10   1    0.15    0.36
   1  10   1    2.04    1.02
  -1  10  -1    0.28    1.12
   2 -10   1    2.89    1.01
   2 -10   1    0.97    0.92
  -2 -10  -1    3.15    0.62
  -2 -10  -1    2.05    1.81
  -2 -10  -1    3.66    1.26
   2 -10   1    4.22    1.29
  -2 -10  -1    2.75    0.75
   2  10   1    6.03    2.12
   2  10   1    2.52    1.93
  -2  10  -1    2.92    0.63
  -2  10  -1    3.15    2.17
  -2  10  -1    3.83    1.53
  -2  10  -1    7.34    2.76
   2  10   1    3.19    1.13
  -2  10  -1    4.76    1.45
   2  10   1    2.36    1.01
  -3 -10  -1    1.69    0.73
   3 -10   1   -0.48    0.82
   3 -10   1    0.70    0.31
  -3 -10  -1    1.66    1.99
   3 -10   1    0.38    0.30
  -3 -10  -1    1.37    0.30
  -3 -10  -1    1.08    0.48
   3  10   1    0.18    0.33
  -3  10  -1    1.31    0.53
   3  10   1    0.30    0.32
   3  10   1    1.58    1.86
  -3  10  -1    1.20    0.45
  -3  10  -1   -0.40    1.53
  -3  10  -1    1.27    0.57
   4 -10   1    0.14    0.32
   4 -10   1    1.42    0.84
  -4 -10  -1   -0.68    2.40
   4 -10   1    0.33    0.93
   4 -10   1    1.76    2.76
  -4 -10  -1    0.54    0.40
  -4 -10  -1    0.85    0.51
   4  10   1    1.26    0.48
  -4  10  -1    1.12    0.54
   4  10   1    0.82    0.44
  -4  10  -1   -0.33    0.47
  -4  10  -1    0.87    1.89
   4  10   1    0.14    1.41
  -4  10  -1    0.62    0.39
   5 -10   1   -0.06    1.02
   5 -10   1    0.56    0.46
   5 -10   1    2.66    3.23
  -5 -10  -1    0.14    0.33
   5 -10   1    0.11    0.36
  -5 -10  -1    0.08    0.50
  -5 -10  -1    0.38    1.92
  -5  10  -1    0.53    0.66
  -5  10  -1   -0.85    1.70
   5  10   1   -0.45    0.35
   5  10   1    1.37    2.32
  -5  10  -1    2.10    0.71
  -5  10  -1    0.41    0.44
   5  10   1    0.31    0.32
  -6 -10  -1    1.18    0.64
   6 -10   1    1.91    0.74
   6 -10   1    2.12    1.20
  -6 -10  -1    2.35    1.14
  -6 -10  -1    1.69    1.86
   6 -10   1    3.68    3.84
   6 -10   1    3.50    0.84
  -6  10  -1    0.85    0.73
   6  10   1    1.50    0.43
  -6  10  -1    3.06    3.04
  -6  10  -1    1.29    0.77
  -6  10  -1    2.66    0.87
   6  10   1    1.50    0.81
   6  10   1    0.11    2.00
  -7 -10  -1    1.04    2.12
   7 -10   1    0.54    0.39
  -7 -10  -1    0.90    0.61
   7 -10   1   -0.29    0.35
  -7 -10  -1   -0.27    0.63
  -7 -10  -1    0.53    0.44
  -7 -10  -1   -2.13    1.79
   7 -10   1    6.32    4.13
   7 -10   1   -1.67    1.89
  -7  10  -1    0.17    0.52
   7  10   1    0.14    0.41
   7  10   1    0.45    0.44
   7  10   1    0.12    0.45
  -7  10  -1    0.31    0.92
  -7  10  -1   -0.25    0.48
   7  10   1   -0.51    1.87
  -7  10  -1   -0.33    2.27
  -8 -10  -1    3.96    0.97
  -8 -10  -1    4.10    2.59
  -8 -10  -1    3.31    0.70
  -8 -10  -1    1.00    2.33
  -8 -10  -1    2.82    0.76
   8 -10   1   -1.89    2.76
   8 -10   1    2.56    0.67
   8  10   1    2.10    0.77
  -8  10  -1    2.04    0.93
   8  10   1    3.12    0.92
   8  10   1    1.53    0.50
  -8  10  -1    4.16    3.98
  -8  10  -1    2.68    1.19
   8  10   1    0.35    1.64
  -9 -10  -1    1.17    2.73
   9 -10   1   -1.77    2.78
   9 -10   1    0.92    0.44
   9 -10   1    1.60    0.76
  -9 -10  -1   -1.44    0.62
  -9 -10  -1   -1.27    0.51
  -9 -10  -1   -0.11    0.78
  -9  10  -1    3.01    2.53
   9  10   1    0.43    0.42
   9  10   1   -0.35    1.74
  -9  10  -1    0.35    0.63
   9  10   1    0.41    0.45
  -9  10  -1    0.85    0.55
   9  10   1   -0.93    0.56
  10 -10   1    0.16    0.43
  10 -10   1    2.02    0.80
  10 -10   1    7.77    3.99
 -10 -10  -1    0.38    0.86
 -10 -10  -1    0.68    0.77
 -10 -10  -1    1.88    3.55
 -10  10  -1   -1.25    2.15
  10  10   1   -0.48    0.49
  10  10   1    1.83    2.25
 -10  10  -1   -0.43    0.59
  10  10   1    0.40    0.52
  10  10   1   -0.18    0.76
 -10  10  -1   -0.19    0.75
 -11 -10  -1   -2.96    2.95
 -11 -10  -1    0.71    0.74
  11 -10   1    0.22    0.54
  11 -10   1    0.43    0.84
 -11 -10  -1   -0.24    0.97
 -11  10  -1   -0.06    0.72
  11  10   1   -0.36    0.47
 -11  10  -1   -0.55    1.38
  11  10   1    0.29    0.55
  11  10   1    1.35    0.68
 -12 -10  -1    0.74    1.06
 -12 -10  -1    0.20    0.89
  12 -10   1    2.19    0.56
  12 -10   1    2.80    1.14
  12  10   1    1.53    0.61
  12  10   1    1.70    0.76
 -12  10  -1    2.26    1.02
 -12  10  -1    1.46    0.89
  12  10   1    0.60    0.86
 -13 -10  -1    2.14    1.00
 -13 -10  -1    1.39    1.02
  13 -10   1    0.81    0.77
  13 -10   1    0.37    0.90
 -13  10  -1    1.08    0.81
  13  10   1    0.43    0.84
 -13  10  -1    1.99    1.27
  13  10   1    1.63    0.69
  13  10   1    1.61    0.78
 -14 -10  -1    0.03    1.27
 -14 -10  -1    0.59    1.14
  14 -10   1    0.45    1.13
  14  10   1    2.36    0.95
  14  10   1    0.77    0.65
 -14  10  -1    0.93    1.01
 -14  10  -1    2.12    0.94
  13 -11  -1    3.03    1.11
 -13 -11   1    0.88    1.18
  13 -11  -1    3.40    0.72
 -13 -11   1    6.82    1.37
  13  11  -1    3.30    1.14
 -13  11   1    1.84    0.99
  13  11  -1   -0.49    0.79
 -13  11   1    2.00    0.88
 -12 -11   1    0.64    1.13
  12 -11  -1    0.60    0.65
  12 -11  -1   -1.64    1.09
 -12 -11   1    0.55    0.97
  12  11  -1   -0.34    0.77
  12  11  -1   -0.69    0.57
 -12  11   1   -0.26    0.91
 -12  11   1   -0.02    0.89
  11 -11  -1   -1.17    0.84
 -11 -11   1   -0.08    0.78
 -11 -11   1    1.84    1.05
  11 -11  -1    1.29    0.59
  11  11  -1    2.18    0.72
 -11  11   1    0.89    0.77
 -11  11   1    1.84    0.86
  11  11  -1    2.80    1.25
 -10 -11   1    0.46    0.72
 -10 -11   1   -1.21    0.92
  10 -11  -1   -0.08    0.81
  10 -11  -1    0.74    0.54
 -10  11   1   -0.85    0.74
 -10  11   1    0.42    0.69
  10  11  -1   -0.65    0.57
  10  11  -1   -0.21    0.48
  10  11  -1    0.26    0.68
   9 -11  -1    0.22    3.03
  -9 -11   1    1.67    0.55
  -9 -11   1    1.47    0.80
  -9 -11   1    1.30    0.90
   9 -11  -1    0.98    0.45
  -9 -11   1    1.55    1.81
  -9  11   1    5.47    3.42
   9  11  -1    1.61    0.50
  -9  11   1    0.65    0.75
  -9  11   1    1.22    0.65
   9  11  -1    1.23    0.72
  -9  11   1    1.00    0.72
   9  11  -1    0.38    2.20
   9  11  -1    0.85    0.58
   8 -11  -1   -0.94    1.47
  -8 -11   1   -3.01    1.97
   8 -11  -1    0.49    0.47
   8 -11  -1   -0.12    0.49
   8 -11  -1    0.58    2.86
  -8 -11   1    0.33    0.71
  -8 -11   1    0.62    0.53
  -8  11   1    0.60    0.58
  -8  11   1    0.46    0.70
   8  11  -1    0.01    0.47
  -8  11   1    0.26    2.87
   8  11  -1    0.15    0.42
  -8  11   1    0.79    0.62
   8  11  -1    0.24    0.56
   8  11  -1    0.88    2.03
  -7 -11   1    1.09    2.12
   7 -11  -1   -0.23    1.62
  -7 -11   1   -0.53    0.65
   7 -11  -1    1.39    0.44
   7 -11  -1    0.55    0.44
   7 -11  -1    1.54    3.39
  -7 -11   1    0.84    0.47
   7  11  -1    0.83    0.54
  -7  11   1    2.22    0.86
  -7  11   1   -0.05    2.50
  -7  11   1    1.05    0.66
  -7  11   1    1.38    0.63
   7  11  -1    0.69    0.44
   7  11  -1   -0.32    0.43
   7  11  -1   -4.07    1.62
   6 -11  -1    0.36    0.42
   6 -11  -1    0.32    0.41
   6 -11  -1   -1.94    1.34
   6 -11  -1   -1.91    2.18
  -6 -11   1    0.55    0.58
  -6 -11   1    0.28    2.22
  -6 -11   1   -0.16    0.60
  -6  11   1    0.66    0.52
  -6  11   1   -0.23    0.54
  -6  11   1   -0.35    1.75
  -6  11   1    0.68    0.53
   6  11  -1   -0.82    0.44
   6  11  -1    0.53    2.15
   6  11  -1   -0.31    0.54
  -5 -11   1   -0.05    0.50
   5 -11  -1   -0.69    1.29
  -5 -11   1   -0.14    0.41
  -5 -11   1    1.59    2.27
   5 -11  -1    0.16    0.38
   5 -11  -1    0.05    0.39
  -5  11   1    1.28    2.17
   5  11  -1    0.19    0.38
  -5  11   1   -0.69    0.58
   5  11  -1   -0.52    1.70
   5  11  -1    0.30    0.38
  -5  11   1    0.61    0.46
  -5  11   1   -0.40    0.50
   4 -11  -1    0.40    0.46
   4 -11  -1   -0.32    0.37
   4 -11  -1   -1.45    1.23
  -4 -11   1   -0.29    0.54
  -4 -11   1    0.06    0.43
  -4 -11   1    0.94    2.11
  -4  11   1    0.44    0.53
   4  11  -1    0.29    0.44
  -4  11   1   -0.82    1.95
  -4  11   1    0.64    0.64
   4  11  -1    0.74    0.75
   4  11  -1    2.61    2.75
  -4  11   1    1.73    0.64
  -4  11   1    2.62    3.08
   3 -11  -1    0.22    0.33
  -3 -11   1    1.05    2.04
   3 -11  -1    1.54    1.43
   3 -11  -1    0.09    0.34
  -3 -11   1   -0.44    0.50
  -3 -11   1    0.11    0.37
   3  11  -1    1.36    1.91
  -3  11   1    0.32    1.59
  -3  11   1   -0.04    0.49
   3  11  -1   -0.52    0.42
   3  11  -1    0.00    0.36
  -3  11   1   -0.79    0.41
  -3  11   1   -1.00    1.61
  -3  11   1   -0.11    0.50
  -2 -11   1    0.49    0.41
   2 -11  -1    0.92    0.39
  -2 -11   1    0.73    0.34
  -2 -11   1   -0.33    1.82
  -2 -11   1    1.36    0.49
   2 -11  -1    1.27    0.65
   2 -11  -1    0.26    1.39
  -2  11   1    0.52    2.23
   2  11  -1    1.92    0.59
   2  11  -1    1.84    1.96
  -2  11   1    2.03    1.20
  -2  11   1    0.75    0.40
  -2  11   1    0.83    0.42
  -2  11   1    1.63    0.45
   2  11  -1    0.22    0.51
  -1 -11   1   -0.85    1.18
   1 -11  -1    0.13    0.31
  -1 -11   1   -0.21    0.31
   1 -11  -1    0.16    0.38
   1 -11  -1    1.95    1.64
  -1 -11   1   -0.35    0.46
  -1 -11   1    0.31    0.37
   1  11  -1   -0.62    0.38
   1  11  -1    0.28    0.37
  -1  11   1   -0.77    1.28
  -1  11   1   -0.38    0.47
  -1  11   1    0.29    2.22
  -1  11   1    0.11    0.40
  -1  11   1   -0.38    0.38
   1  11  -1   -1.67    1.54
   0 -11  -1    1.80    0.95
   0 -11   1    4.12    2.24
   0 -11  -1    3.49    0.46
   0 -11  -1    3.96    1.20
   0 -11   1    2.20    0.46
   0 -11   1    1.43    0.65
   0 -11   1    2.61    0.87
   0 -11  -1    5.60    2.53
   0  11  -1    2.47    0.65
   0  11   1    1.70    0.77
   0  11   1    2.06    0.80
   0  11   1    3.01    0.55
   0  11   1    0.97    2.18
   0  11  -1    2.26    0.46
   0  11  -1    2.82    2.44
   0  11  -1    2.98    1.32
   0  11  -1    2.64    1.18
   0  11   1    1.05    1.85
  -1 -11  -1    0.39    0.50
   1 -11   1   -0.17    0.37
   1 -11   1   -3.51    1.28
  -1 -11  -1   -0.08    0.42
  -1 -11  -1    0.87    1.98
   1 -11   1   -0.37    0.34
  -1 -11  -1   -0.56    0.35
  -1  11  -1    0.01    0.39
  -1  11  -1    0.35    0.47
   1  11   1   -0.73    0.37
   1  11   1    0.24    0.42
   1  11   1    1.34    2.22
  -1  11  -1   -1.70    1.65
  -1  11  -1   -0.56    1.28
  -1  11  -1    0.84    0.46
  -2 -11  -1    0.15    1.97
   2 -11   1    2.57    1.78
  -2 -11  -1    1.55    0.68
   2 -11   1    2.26    0.64
  -2 -11  -1    2.40    0.72
  -2 -11  -1    1.88    0.50
   2 -11   1    3.94    1.34
   2  11   1    2.39    1.14
  -2  11  -1    3.95    3.23
  -2  11  -1    2.67    0.88
  -2  11  -1    3.69    1.34
   2  11   1    4.99    3.37
   2  11   1    2.58    1.12
  -2  11  -1    2.21    0.47
   3 -11   1   -0.28    0.37
  -3 -11  -1   -0.27    0.51
   3 -11   1    2.50    1.79
  -3 -11  -1   -0.10    1.82
   3 -11   1    0.71    0.35
  -3 -11  -1    0.46    0.54
   3 -11   1    3.21    2.97
   3  11   1   -2.43    1.68
  -3  11  -1    0.20    0.51
   3  11   1   -0.42    0.41
  -3  11  -1   -0.12    0.46
  -3  11  -1    3.45    2.92
  -3  11  -1    0.69    0.43
   3  11   1    1.36    0.79
   4 -11   1    2.07    1.03
   4 -11   1    1.83    0.35
  -4 -11  -1    2.11    2.41
  -4 -11  -1    1.53    0.77
   4 -11   1    1.88    1.52
   4 -11   1    1.11    3.38
  -4 -11  -1    1.47    0.65
  -4  11  -1    2.70    2.95
   4  11   1    0.85    0.43
   4  11   1    3.58    1.25
  -4  11  -1    4.22    0.85
   4  11   1    0.06    2.30
  -4  11  -1    2.17    1.03
   5 -11   1    1.18    0.41
  -5 -11  -1    0.97    0.54
   5 -11   1    3.75    2.09
   5 -11   1    6.65    5.30
  -5 -11  -1    1.88    0.69
   5 -11   1    1.89    0.88
  -5 -11  -1   -0.07    2.06
  -5  11  -1    1.32    0.66
   5  11   1    0.53    1.90
  -5  11  -1    1.97    0.62
   5  11   1    1.68    0.74
  -5  11  -1   -0.40    1.74
  -5  11  -1    1.57    0.59
   5  11   1    2.43    0.75
   6 -11   1    1.74    2.64
   6 -11   1    1.50    1.55
   6 -11   1    0.39    0.40
  -6 -11  -1   -2.98    1.70
   6 -11   1    0.33    0.37
  -6 -11  -1    0.86    0.54
  -6 -11  -1    0.87    0.52
   6  11   1    0.81    0.44
  -6  11  -1    0.76    0.48
   6  11   1    0.82    0.49
  -6  11  -1    0.42    0.52
  -6  11  -1   -0.56    2.22
   6  11   1    1.42    2.26
  -6  11  -1    0.16    0.54
   7 -11   1    3.83    3.43
   7 -11   1    1.13    0.44
   7 -11   1    1.54    0.49
  -7 -11  -1   -2.10    2.00
   7 -11   1    2.12    2.03
  -7 -11  -1    0.65    0.64
  -7 -11  -1    2.64    0.58
   7  11   1    3.61    3.32
   7  11   1    1.42    0.50
  -7  11  -1    1.09    0.52
   7  11   1    0.60    0.45
  -7  11  -1    0.84    0.55
  -7  11  -1   -0.50    2.08
  -7  11  -1    1.05    0.67
  -8 -11  -1    2.27    2.20
   8 -11   1    2.69    3.08
   8 -11   1    0.86    0.45
  -8 -11  -1    0.13    0.69
  -8 -11  -1    0.05    0.52
  -8  11  -1    0.04    0.56
   8  11   1    0.94    0.51
  -8  11  -1   -1.28    2.44
  -8  11  -1    0.53    0.65
   8  11   1    3.89    2.20
   8  11   1   -0.52    0.44
   9 -11   1   -0.31    2.85
   9 -11   1    0.59    0.51
  -9 -11  -1   -0.36    0.56
  -9 -11  -1   -0.78    0.69
   9 -11   1   -0.23    0.82
  -9  11  -1   -0.57    2.49
   9  11   1    2.68    1.99
  -9  11  -1    0.57    0.72
  -9  11  -1   -0.29    0.60
   9  11   1    0.49    0.47
   9  11   1    0.18    0.51
  10 -11   1    2.48    1.21
 -10 -11  -1    3.55    0.90
 -10 -11  -1    4.10    0.89
  10 -11   1    3.49    0.71
  10  11   1    3.07    0.98
  10  11   1    5.12    1.57
 -10  11  -1    1.94    0.89
 -10  11  -1    1.55    1.01
 -11 -11  -1    1.56    0.86
  11 -11   1    2.13    0.62
 -11 -11  -1    0.21    1.01
  11 -11   1    0.49    0.92
 -11  11  -1    0.65    0.82
  11  11   1   -0.35    0.53
 -11  11  -1   -1.33    0.82
  11  11   1    0.27    0.61
  12 -11   1    2.74    0.66
 -12 -11  -1    1.00    1.01
  12 -11   1   -0.17    0.98
 -12 -11  -1    1.38    1.15
 -12  11  -1    1.27    0.80
  12  11   1    1.32    0.64
 -12  11  -1    0.57    0.90
  12  11   1    1.79    1.17
 -13 -11  -1   -0.38    1.08
  13 -11   1   -1.04    0.74
  13 -11   1    1.60    1.12
 -13 -11  -1   -1.46    1.28
 -13  11  -1   -0.29    0.88
 -13  11  -1    0.27    1.01
  13  11   1    1.11    0.66
  12 -12  -1    3.54    1.00
  12 -12  -1    4.79    0.82
 -12 -12   1    5.99    1.31
 -12  12   1    9.67    2.11
 -12  12   1    6.18    1.18
  12  12  -1    4.07    1.04
  11 -12  -1   -0.14    0.68
  11 -12  -1    0.53    1.04
 -11 -12   1   -0.85    0.99
  11  12  -1    0.07    0.64
 -11  12   1   -0.74    0.86
 -11  12   1    1.50    1.08
  10 -12  -1    3.25    0.87
 -10 -12   1    2.55    0.84
  10 -12  -1    3.98    1.10
 -10  12   1    2.30    1.11
  10  12  -1    3.33    1.35
 -10  12   1    1.24    0.86
   9 -12  -1    1.40    0.64
  -9 -12   1    2.13    0.77
  -9 -12   1   -4.30    1.87
  -9 -12   1   -0.93    0.63
  -9  12   1    2.18    0.84
   9  12  -1    1.63    0.81
  -9  12   1    1.01    0.81
  -8 -12   1    4.15    2.51
  -8 -12   1    3.47    1.17
  -8 -12   1    6.79    1.99
   8 -12  -1    1.56    0.54
   8 -12  -1    2.80    0.68
   8  12  -1    6.69    2.37
  -8  12   1    3.11    0.78
  -8  12   1    7.13    2.13
  -8  12   1    2.82    1.05
  -8  12   1    7.70    3.35
   8  12  -1    3.68    0.74
   7 -12  -1    9.39    3.79
  -7 -12   1    6.08    1.46
  -7 -12   1    3.60    1.57
  -7 -12   1    3.20    2.24
   7 -12  -1    7.07    3.47
   7 -12  -1    7.00    1.23
   7 -12  -1    4.86    1.56
  -7  12   1   -0.30    3.77
  -7  12   1    4.76    1.58
   7  12  -1    4.72    2.64
   7  12  -1    4.50    1.40
  -7  12   1    4.69    0.96
  -7  12   1    5.64    1.60
   7  12  -1    4.51    1.08
  -6 -12   1    2.18    0.71
   6 -12  -1    1.56    2.14
   6 -12  -1    2.98    0.92
   6 -12  -1    0.72    0.50
  -6 -12   1    4.05    1.09
   6 -12  -1    0.24    2.38
  -6 -12   1    5.60    2.99
   6  12  -1    1.53    0.52
   6  12  -1    3.81    2.81
  -6  12   1    2.53    0.98
  -6  12   1    2.05    2.81
   6  12  -1    3.13    0.58
  -6  12   1    3.58    0.97
  -6  12   1    3.27    1.00
  -5 -12   1   10.75    4.62
   5 -12  -1    7.32    2.05
  -5 -12   1    8.40    2.03
   5 -12  -1    9.09    3.57
  -5 -12   1   10.43    2.37
   5 -12  -1    8.46    4.46
   5 -12  -1    7.66    1.45
  -5  12   1    9.44    2.35
  -5  12   1    6.45    1.83
  -5  12   1   12.78    4.93
  -5  12   1    6.94    2.01
   5  12  -1    5.65    1.62
   5  12  -1   10.13    2.04
   5  12  -1    7.03    3.85
   4 -12  -1    3.13    2.53
   4 -12  -1    4.02    1.35
  -4 -12   1    3.03    1.20
  -4 -12   1    2.85    0.75
   4 -12  -1    2.60    0.77
  -4 -12   1    2.26    2.85
   4  12  -1    3.46    1.04
  -4  12   1    2.91    1.04
   4  12  -1    1.64    0.58
  -4  12   1    0.90    2.55
  -4  12   1    1.41    0.62
   4  12  -1    1.07    1.91
  -4  12   1    0.34    0.61
   3 -12  -1   12.74    2.88
  -3 -12   1   11.06    2.55
   3 -12  -1   14.13    4.29
  -3 -12   1   11.38    2.36
   3 -12  -1   10.27    2.29
  -3 -12   1    6.13    3.07
  -3  12   1   15.53    5.54
   3  12  -1   10.50    2.69
   3  12  -1   10.87    2.34
  -3  12   1    9.70    2.49
  -3  12   1    9.09    2.25
  -3  12   1   13.84    4.73
   3  12  -1   11.10    5.03
  -3  12   1    9.05    2.37
  -2 -12   1   -0.33    0.41
   2 -12  -1   -0.10    0.36
   2 -12  -1    0.17    1.36
  -2 -12   1    0.32    0.55
   2 -12  -1    0.12    0.37
  -2 -12   1    0.28    2.10
  -2 -12   1   -0.38    0.36
  -2  12   1   -0.33    1.64
   2  12  -1    0.25    0.43
   2  12  -1    1.17    3.00
  -2  12   1    0.95    0.53
  -2  12   1   -0.31    0.57
  -2  12   1   -0.24    0.53
  -2  12   1   -0.04    2.12
   2  12  -1    0.34    0.47
  -1 -12   1   13.54    1.21
   1 -12  -1   11.53    2.24
  -1 -12   1   12.81    4.40
   1 -12  -1    6.87    2.78
   1 -12  -1   11.14    2.47
  -1 -12   1   12.95    2.81
  -1 -12   1   15.47    2.75
   1  12  -1   12.24    2.94
  -1  12   1   17.47    5.97
  -1  12   1   13.86    3.27
  -1  12   1    6.09    2.23
  -1  12   1    9.14    2.61
  -1  12   1   14.82    2.51
   1  12  -1   14.68    3.00
   1  12  -1   15.75    5.06
   0 -12  -1    0.63    0.38
   0 -12   1    4.28    2.13
   0 -12   1    0.30    0.39
   0 -12  -1    0.23    0.38
   0 -12  -1   -0.22    1.46
   0 -12   1    0.77    0.41
   0  12  -1    0.54    0.52
   0  12  -1    1.13    0.49
   0  12  -1    1.69    2.71
   0  12   1    0.69    0.52
   0  12   1    0.26    0.93
   0  12   1   -3.64    1.82
  -1 -12  -1    1.31    0.40
  -1 -12  -1    2.58    0.56
   1 -12   1    2.30    0.88
  -1 -12  -1    0.61    0.45
   1 -12   1    0.43    1.89
  -1 -12  -1    1.41    2.72
   1 -12   1    1.80    0.73
   1  12   1    2.40    1.17
  -1  12  -1    3.66    2.61
  -1  12  -1    1.57    0.65
   1  12   1    2.44    0.54
  -1  12  -1    2.15    1.05
  -1  12  -1    2.29    0.58
   1  12   1   -0.15    2.44
  -2 -12  -1    4.63    1.49
  -2 -12  -1    3.89    0.77
   2 -12   1    5.59    1.82
  -2 -12  -1    4.79    3.19
   2 -12   1    3.99    1.15
   2 -12   1    1.78    2.75
   2 -12   1    3.08    1.88
   2  12   1    6.05    1.90
  -2  12  -1    3.65    1.55
   2  12   1    6.08    1.62
  -2  12  -1    0.64    2.25
  -2  12  -1    3.42    1.40
   2  12   1    0.87    2.59
  -2  12  -1    4.78    1.09
   3 -12   1    1.84    2.00
  -3 -12  -1    0.31    2.15
   3 -12   1    2.66    0.87
   3 -12   1    5.18    1.37
   3 -12   1   -0.15    2.99
  -3 -12  -1    3.25    0.85
  -3 -12  -1    2.97    0.68
   3  12   1    3.27    1.07
  -3  12  -1    2.75    1.04
  -3  12  -1    1.46    3.47
   3  12   1    3.03    2.84
   3  12   1    3.04    1.36
  -3  12  -1    3.49    0.86
  -3  12  -1    4.31    1.16
   4 -12   1    7.55    1.93
  -4 -12  -1    8.46    2.00
  -4 -12  -1    9.52    2.47
   4 -12   1    5.16    2.66
  -4 -12  -1    6.52    3.22
   4 -12   1    5.74    4.08
   4 -12   1    8.80    1.78
   4  12   1   12.03    4.47
  -4  12  -1    9.03    2.33
  -4  12  -1   14.02    5.64
   4  12   1    6.78    1.88
  -4  12  -1    8.37    1.83
  -4  12  -1    7.44    2.16
   4  12   1    9.69    2.53
   5 -12   1   -2.94    1.44
  -5 -12  -1    0.31    0.47
   5 -12   1   -0.06    0.41
   5 -12   1    3.78    3.77
  -5 -12  -1    1.66    2.18
  -5 -12  -1   -0.34    0.64
   5 -12   1    0.21    0.46
   5  12   1   -0.87    0.45
   5  12   1   -1.56    1.89
  -5  12  -1   -1.05    2.18
  -5  12  -1    0.31    0.56
  -5  12  -1    0.14    0.64
   5  12   1    0.06    0.42
  -5  12  -1   -0.08    0.52
  -6 -12  -1   14.02    2.76
  -6 -12  -1    9.42    2.48
   6 -12   1   16.51    2.86
   6 -12   1   21.63    7.51
   6 -12   1   12.56    2.74
  -6 -12  -1   12.81    4.16
   6 -12   1   11.07    3.58
  -6  12  -1   15.36    3.22
  -6  12  -1   13.68    3.07
   6  12   1   10.11    3.28
   6  12   1   14.36    2.92
  -6  12  -1   12.00    2.99
   6  12   1   13.70    2.52
  -6  12  -1   16.85    5.36
  -7 -12  -1    0.23    0.61
   7 -12   1   -1.69    1.90
   7 -12   1   -2.28    3.10
   7 -12   1    0.91    0.53
  -7 -12  -1    1.37    0.76
  -7 -12  -1   -0.90    2.14
   7 -12   1   -0.24    0.43
  -7  12  -1    1.31    2.50
   7  12   1   -0.43    0.48
  -7  12  -1    0.03    0.58
  -7  12  -1   -0.08    0.69
   7  12   1    2.41    1.84
   7  12   1    0.07    0.71
  -8 -12  -1   12.79    2.32
   8 -12   1   13.54    3.77
   8 -12   1   14.42    5.23
  -8 -12  -1   15.71    3.67
  -8 -12  -1   17.03    4.27
   8 -12   1   13.78    3.01
   8  12   1   12.16    2.82
  -8  12  -1   18.67    4.07
  -8  12  -1    8.16    3.71
   8  12   1   10.56    2.06
  -8  12  -1   13.67    3.63
   9 -12   1    0.81    0.55
   9 -12   1    0.00    0.89
  -9 -12  -1   -0.84    0.89
  -9  12  -1    1.53    0.72
   9  12   1   -0.45    0.58
  -9  12  -1   -0.92    0.70
   9  12   1    0.48    0.60
  10 -12   1    6.06    1.40
  10 -12   1    3.82    1.35
 -10 -12  -1    3.55    1.32
 -10  12  -1    7.64    2.21
  10  12   1    6.08    1.56
 -10  12  -1    5.49    2.00
  10  12   1    5.77    1.01
 -11 -12  -1    2.36    0.99
  11 -12   1    0.59    1.06
  11 -12   1    1.68    0.67
  11  12   1    1.64    2.21
 -11  12  -1    0.82    0.83
  11  12   1    2.13    0.75
 -11  12  -1    0.54    0.97
  12 -12   1    3.30    1.39
  12 -12   1    4.30    0.88
 -12 -12  -1    4.37    1.26
  12  12   1    4.67    1.22
 -12  12  -1    3.99    0.89
 -12  12  -1    5.19    1.49
 -11 -13   1    3.46    1.18
  11 -13  -1    3.24    0.72
  11 -13  -1    1.98    1.05
 -11  13   1    5.36    1.13
  11  13  -1    2.84    0.80
 -11  13   1    1.28    0.90
  10 -13  -1    1.13    0.62
  10 -13  -1    0.55    0.99
 -10 -13   1   -0.60    1.00
 -10  13   1    1.36    0.92
 -10  13   1    0.85    1.97
  10  13  -1    0.25    0.65
   9 -13  -1    7.99    2.22
  -9 -13   1    8.42    1.34
  -9 -13   1    8.98    2.23
  -9  13   1    8.14    2.00
   9  13  -1    7.01    2.06
  -9  13   1    7.24    1.93
  -8 -13   1    6.61    1.48
  -8 -13   1    4.99    0.99
   8 -13  -1    6.59    1.98
  -8  13   1    5.01    1.87
  -8  13   1    8.38    2.25
   8  13  -1    5.50    1.82
  -8  13   1    6.77    2.38
  -7 -13   1    1.14    0.73
   7 -13  -1    0.72    0.57
   7 -13  -1    0.81    0.56
   7 -13  -1    4.84    2.06
  -7 -13   1    1.73    0.76
   7  13  -1    0.21    0.52
  -7  13   1    0.97    0.82
  -7  13   1    2.13    0.72
   7  13  -1    2.05    0.63
  -7  13   1    1.65    0.84
   6 -13  -1    5.76    3.94
   6 -13  -1    6.32    1.20
  -6 -13   1    6.21    1.78
   6 -13  -1    4.84    1.32
  -6 -13   1    5.35    1.98
  -6 -13   1    5.70    1.38
   6 -13  -1    7.89    3.27
   6  13  -1    5.80    1.69
  -6  13   1    4.97    0.97
  -6  13   1    8.07    2.90
  -6  13   1    4.41    1.51
  -6  13   1    7.03    1.87
   6  13  -1    5.38    1.15
   5 -13  -1   10.07    1.88
  -5 -13   1   10.91    4.13
  -5 -13   1   11.43    2.66
   5 -13  -1   -0.88    3.60
  -5 -13   1    9.48    2.20
   5 -13  -1   11.69    3.47
   5 -13  -1   11.41    3.85
  -5  13   1    1.29    3.03
   5  13  -1   15.34    5.00
   5  13  -1   12.78    3.72
  -5  13   1   11.69    2.84
   5  13  -1    9.60    1.64
  -5  13   1   17.39    3.75
  -5  13   1   11.24    2.78
  -4 -13   1   11.60    3.76
   4 -13  -1   32.70    8.39
  -4 -13   1   17.44    3.04
   4 -13  -1   16.63    3.20
   4 -13  -1   22.30    6.08
  -4 -13   1   16.20    3.25
   4 -13  -1   14.57    3.04
  -4  13   1   16.28    5.80
  -4  13   1   19.71    4.31
   4  13  -1   14.43    3.07
  -4  13   1   16.79    3.87
   4  13  -1   12.35    4.77
  -4  13   1   18.37    3.44
   4  13  -1   19.76    3.95
  -3 -13   1   -0.51    2.09
   3 -13  -1    1.84    0.60
  -3 -13   1    0.79    0.51
  -3 -13   1    2.06    0.67
   3 -13  -1   -1.82    1.61
   3 -13  -1    1.37    0.46
   3  13  -1    0.56    0.64
  -3  13   1    1.08    2.68
  -3  13   1    0.22    0.61
  -3  13   1    0.59    0.53
  -3  13   1    1.86    0.69
   3  13  -1    9.37    3.74
   3  13  -1    1.35    0.50
   2 -13  -1   16.44    5.12
  -2 -13   1   20.93    1.83
   2 -13  -1   15.73    3.04
  -2 -13   1    5.49    3.26
   2 -13  -1   17.05    3.30
  -2 -13   1   12.04    2.82
   2  13  -1   14.94    3.43
  -2  13   1   20.03    2.10
   2  13  -1   17.09    5.21
  -2  13   1   15.76    3.39
   2  13  -1   14.52    2.81
  -2  13   1   22.53    6.11
  -2  13   1   20.23    6.26
  -2  13   1   21.42    4.06
   1 -13  -1    2.20    2.79
   1 -13  -1    1.61    0.66
   1 -13  -1    0.69    0.48
  -1 -13   1    1.36    0.60
  -1 -13   1    1.31    0.45
  -1 -13   1    4.99    2.97
  -1  13   1    1.84    2.50
   1  13  -1    0.41    2.10
   1  13  -1    0.94    0.69
  -1  13   1    1.11    0.55
  -1  13   1    0.80    0.54
   1  13  -1    1.07    0.57
   0 -13   1   32.55    7.49
   0 -13  -1   28.49    3.04
   0 -13  -1   24.36    4.17
   0 -13   1   26.32    3.86
   0 -13   1   21.20    3.70
   0 -13  -1   26.81    6.79
   0  13   1   26.52    4.54
   0  13   1   21.40    6.93
   0  13  -1   29.81    5.07
   0  13   1   24.53    4.39
   0  13  -1   29.21    7.84
   0  13  -1   32.31    4.91
   1 -13   1   11.46    2.52
   1 -13   1   12.45    2.60
   1 -13   1    7.76    3.94
  -1 -13  -1   11.50    1.96
  -1 -13  -1   12.76    3.10
  -1 -13  -1    8.50    4.19
  -1  13  -1   16.66    5.89
  -1  13  -1   12.13    2.79
   1  13   1   11.06    2.71
   1  13   1    7.96    4.12
   1  13   1   13.24    3.12
  -1  13  -1    9.17    2.41
   2 -13   1    9.86    2.28
  -2 -13  -1    1.97    2.67
  -2 -13  -1    9.33    1.63
  -2 -13  -1    5.61    1.65
   2 -13   1    7.73    1.97
   2 -13   1   11.87    4.76
  -2  13  -1    7.33    4.53
   2  13   1    8.23    2.35
  -2  13  -1    7.41    2.21
   2  13   1    6.31    3.45
   2  13   1    9.89    2.15
  -2  13  -1   11.24    2.72
   3 -13   1    0.20    0.47
  -3 -13  -1    2.00    0.81
   3 -13   1    2.45    2.40
  -3 -13  -1    0.74    0.67
   3 -13   1    2.62    0.94
  -3 -13  -1    0.42    1.91
   3 -13   1    4.37    3.02
   3  13   1    2.67    1.06
  -3  13  -1    3.43    1.02
  -3  13  -1    1.42    0.69
   3  13   1    3.67    2.44
   3  13   1    1.63    0.68
  -3  13  -1    1.28    2.55
  -3  13  -1    3.06    0.81
   4 -13   1   12.13    4.96
  -4 -13  -1    3.12    1.01
  -4 -13  -1    3.96    3.25
  -4 -13  -1    5.30    0.86
   4 -13   1    7.24    3.41
   4 -13   1    3.84    0.69
   4 -13   1    5.76    1.64
   4  13   1    7.29    2.14
  -4  13  -1    9.27    5.03
   4  13   1    7.69    3.89
  -4  13  -1    6.75    1.48
  -4  13  -1    6.60    2.04
   4  13   1    9.30    1.96
  -4  13  -1    8.40    2.47
  -5 -13  -1   10.53    2.60
   5 -13   1   12.32    4.72
   5 -13   1   10.40    2.06
   5 -13   1   11.49    2.73
   5 -13   1    7.03    3.67
  -5 -13  -1   11.28    2.67
  -5 -13  -1    8.18    3.02
  -5  13  -1   11.25    2.89
   5  13   1   11.31    2.85
  -5  13  -1    8.09    2.29
  -5  13  -1    8.52    1.35
   5  13   1    4.76    2.59
   5  13   1   14.47    2.87
  -5  13  -1   14.13    5.60
  -6 -13  -1    4.15    1.04
  -6 -13  -1    4.26    1.13
   6 -13   1    3.10    1.15
   6 -13   1    0.11    2.59
  -6 -13  -1    9.09    2.78
   6 -13   1    3.48    0.91
   6 -13   1    2.26    3.74
  -6  13  -1    3.32    1.19
  -6  13  -1   -2.88    2.35
   6  13   1    3.13    2.08
   6  13   1    3.34    0.89
  -6  13  -1    4.75    1.27
  -6  13  -1    4.20    1.43
   6  13   1    3.41    1.19
  -7 -13  -1    5.39    1.05
   7 -13   1    9.45    1.02
   7 -13   1    7.02    1.68
  -7 -13  -1    5.67    1.43
  -7 -13  -1    8.08    2.67
   7  13   1    5.80    1.71
  -7  13  -1    8.57    2.64
  -7  13  -1    7.02    1.99
   7  13   1    8.02    2.21
  -8 -13  -1   -1.21    0.80
   8 -13   1    0.56    0.59
  -8 -13  -1    1.58    0.74
   8 -13   1    0.18    0.96
   8  13   1   -0.29    0.65
   8  13   1   -0.65    0.64
  -8  13  -1   -0.87    0.83
  -8  13  -1   -0.69    0.84
  -9 -13  -1    6.07    1.23
   9 -13   1    4.39    0.98
   9 -13   1    4.64    1.42
  -9  13  -1    4.38    1.99
   9  13   1    4.36    0.91
  -9  13  -1    9.03    2.46
   9  13   1    5.67    1.72
  10 -13   1    1.18    0.71
  10 -13   1   -0.90    0.96
 -10 -13  -1    0.59    1.38
  10  13   1    0.63    0.74
 -10  13  -1   -0.18    1.00
  10  13   1    0.36    0.75
 -10  13  -1   -0.64    0.82
  11 -13   1    5.90    1.54
  11 -13   1    6.34    1.21
  11  13   1    4.16    0.70
 -11  13  -1    6.68    1.10
 -11  13  -1    5.76    1.31
 -10  14   1    2.41    1.02
  -9 -14   1    1.03    0.79
  -9 -14   1    2.15    1.03
   9 -14  -1    3.51    1.13
   9 -14  -1    2.03    0.65
  -9  14   1    1.14    1.05
   9  14  -1   -0.16    0.65
  -9  14   1    0.54    0.94
  -8 -14   1    4.01    1.11
   8 -14  -1    5.16    1.79
  -8 -14   1    5.74    1.56
   8  14  -1    5.07    1.41
  -8  14   1    6.75    1.17
  -8  14   1    4.99    1.86
   7 -14  -1    1.13    1.02
   7 -14  -1    4.61    0.83
  -7 -14   1    2.72    0.95
  -7 -14   1    3.46    0.98
   7  14  -1    1.49    1.05
  -7  14   1    6.02    1.18
  -7  14   1    2.37    1.00
  -7  14   1    1.33    0.86
   6 -14  -1    1.23    0.61
  -6 -14   1    1.01    0.92
  -6 -14   1    1.13    0.72
   6 -14  -1    0.66    0.62
  -6  14   1   -1.72    0.83
   6  14  -1    0.09    0.69
  -6  14   1    1.33    0.79
   6  14  -1    1.54    0.72
  -6  14   1    1.92    0.80
   5 -14  -1    5.97    1.51
   5 -14  -1    4.78    0.93
  -5 -14   1    9.41    1.69
  -5 -14   1    5.62    2.16
   5  14  -1    5.35    1.20
   5  14  -1    5.09    1.68
  -5  14   1    7.59    2.16
  -5  14   1    4.34    1.19
  -5  14   1    6.43    1.34
  -4 -14   1    0.02    0.84
  -4 -14   1    1.84    0.82
   4 -14  -1    2.04    0.57
   4 -14  -1    3.40    2.85
   4 -14  -1    0.97    0.59
   4  14  -1    1.46    0.75
  -4  14   1    1.04    0.80
  -4  14   1    1.44    0.95
  -4  14   1    2.40    0.77
   4  14  -1    1.10    0.66
   3 -14  -1   12.72    2.81
  -3 -14   1   11.45    2.66
  -3 -14   1    9.03    1.25
   3 -14  -1   12.31    2.83
   3  14  -1   15.09    2.90
  -3  14   1   12.39    1.14
  -3  14   1   12.12    2.71
  -3  14   1    7.95    3.12
   3  14  -1   13.19    2.99
  -3  14   1   12.51    2.81
   2 -14  -1   -0.26    0.48
  -2 -14   1   -0.08    0.48
   2 -14  -1   -0.02    0.49
   2  14  -1   -0.29    0.64
  -2  14   1    3.84    2.58
   2  14  -1   -0.44    1.99
  -2  14   1    0.03    0.71
   2  14  -1    0.45    0.59
  -2  14   1   -0.56    0.71
   1 -14  -1   17.07    3.34
   1 -14  -1   14.29    2.77
   1 -14  -1   15.53    4.90
  -1 -14   1   13.27    2.74
  -1 -14   1   15.18    4.79
   1  14  -1   12.47    3.13
  -1  14   1   15.91    3.62
   1  14  -1   10.62    3.72
  -1  14   1   10.05    2.42
  -1  14   1    3.44    3.07
   1  14  -1   16.54    3.35
   0 -14  -1    5.62    1.23
   0 -14   1    3.97    0.82
   0 -14   1    5.31    1.43
   0 -14  -1    4.37    1.40
   0 -14  -1    4.40    1.97
   0 -14   1    7.73    3.85
   0  14  -1   -0.45    2.45
   0  14   1    6.14    3.37
   0  14  -1    4.32    1.09
   0  14  -1    2.66    0.74
   0  14   1    4.35    0.87
   0  14   1    4.03    1.44
   1 -14   1    1.80    0.60
   1 -14   1    2.83    1.00
  -1 -14  -1    2.42    2.94
   1 -14   1    6.46    2.40
  -1 -14  -1    2.07    0.80
   1  14   1    2.72    1.02
   1  14   1    1.74    0.86
  -1  14  -1    3.11    1.13
   1  14   1    1.55    2.52
  -1  14  -1    4.23    3.24
  -1  14  -1    3.34    0.74
   2 -14   1    2.88    0.72
  -2 -14  -1    2.87    0.83
   2 -14   1    0.64    2.05
   2 -14   1    4.72    1.28
  -2  14  -1    6.06    3.30
   2  14   1    2.26    0.72
   2  14   1    6.82    3.30
  -2  14  -1    4.08    1.20
  -2  14  -1    2.50    1.27
   2  14   1    3.15    1.09
   3 -14   1    6.94    1.93
  -3 -14  -1    4.67    1.26
  -3 -14  -1    7.45    1.60
   3 -14   1    5.88    1.29
   3  14   1    3.75    0.90
  -3  14  -1    8.33    5.41
  -3  14  -1    4.83    1.12
   3  14   1    4.70    1.31
  -4 -14  -1    7.07    1.72
   4 -14   1    8.52    2.20
   4 -14   1    6.52    1.30
  -4 -14  -1    4.84    1.28
  -4  14  -1    8.39    2.14
  -4  14  -1   10.56    1.15
   4  14   1    5.83    1.65
  -4  14  -1    6.89    1.85
   4  14   1    9.10    1.73
   5 -14   1   -0.11    0.50
  -5 -14  -1    2.52    0.75
  -5 -14  -1    1.46    0.73
   5 -14   1    0.22    0.57
  -5  14  -1    1.94    0.83
  -5  14  -1    3.98    1.00
  -5  14  -1    1.38    0.76
   5  14   1    1.44    1.21
   5  14   1    1.24    0.70
   6 -14   1    5.49    1.49
  -6 -14  -1    4.19    0.93
  -6 -14  -1    5.48    1.48
   6 -14   1    2.62    0.85
  -6  14  -1    1.93    0.93
   6  14   1    4.98    1.12
   6  14   1    5.64    1.29
  -6  14  -1    5.57    1.17
   7 -14   1    0.16    0.65
   7 -14   1   -0.14    0.64
  -7 -14  -1    0.72    0.84
  -7 -14  -1   -0.52    0.86
   7 -14   1    3.55    1.24
  -7  14  -1   -0.54    0.91
   7  14   1    0.82    0.70
   7  14   1    0.59    0.70
  -7  14  -1    1.51    1.06
   8 -14   1    7.92    2.42
  -8 -14  -1    5.25    1.80
   8 -14   1    7.72    2.24
  -8 -14  -1    5.90    1.38
   8  14   1    7.78    1.40
   8  14   1    3.63    1.00
  -8  14  -1    3.94    0.99
  -8  14  -1    7.61    1.85
  -9 -14  -1    0.44    1.10
   9 -14   1   -0.21    0.70
   9 -14   1    2.75    1.23
  -9  14  -1    0.57    0.99
   9  14   1   -0.01    0.68
  -9  14  -1    0.01    1.04
  -8 -15   1   -0.50    1.11
  -8 -15   1    0.56    0.83
  -8  15   1   -0.28    1.07
  -7 -15   1    2.78    0.99
   7 -15  -1    2.16    0.80
   7 -15  -1    0.59    0.68
  -7 -15   1    0.88    1.24
   7  15  -1    1.00    0.69
  -7  15   1   -0.02    1.04
  -7  15   1   -0.14    0.95
   6 -15  -1    0.20    0.76
  -6 -15   1   -0.44    0.71
   6 -15  -1    0.67    0.66
  -6 -15   1    1.82    1.04
   6  15  -1   -0.37    0.75
  -6  15   1    2.33    1.04
  -6  15   1   -0.03    0.85
  -6  15   1   -0.83    0.88
   5 -15  -1    1.61    0.70
  -5 -15   1    3.59    1.08
   5 -15  -1    2.38    0.62
  -5 -15   1    2.89    0.89
  -5  15   1    2.60    1.39
   5  15  -1    2.88    0.98
  -5  15   1    2.30    1.13
  -5  15   1    3.84    1.05
   4 -15  -1    0.79    0.55
  -4 -15   1    1.35    0.73
   4 -15  -1    2.78    0.90
  -4  15   1    2.44    0.95
  -4  15   1    2.25    0.84
  -4  15   1    3.08    1.42
   4  15  -1    1.77    0.79
   4  15  -1    0.08    0.66
   3 -15  -1   -0.52    0.59
   3 -15  -1    0.29    0.61
  -3 -15   1   -0.41    0.56
   3  15  -1    0.22    0.64
  -3  15   1    0.02    0.86
  -3  15   1    0.56    0.84
   3  15  -1    0.01    0.70
  -2 -15   1    1.28    0.53
   2 -15  -1    1.22    0.59
   2 -15  -1    1.35    0.60
   2  15  -1    3.16    0.72
   2  15  -1    1.03    0.74
  -2  15   1    2.43    0.82
  -2  15   1    0.75    0.83
   1 -15  -1    4.20    0.91
  -1 -15   1    1.38    0.60
   1 -15  -1    1.62    0.69
   1  15  -1    1.18    0.76
   1  15  -1    2.83    0.81
  -1  15   1    1.56    0.82
  -1  15   1    2.28    0.73
   0 -15   1    0.15    0.52
   0 -15   1   -0.26    0.62
   0 -15  -1    0.74    0.60
   0  15  -1    0.81    0.68
   0  15   1    0.34    0.84
   0  15   1    0.66    0.79
   0  15  -1    0.92    0.80
   1 -15   1    2.06    0.59
  -1 -15  -1    2.20    0.74
   1 -15   1    0.94    0.74
  -1  15  -1    3.54    0.81
   1  15   1    1.83    0.80
  -1  15  -1    1.22    1.01
   1  15   1    3.56    1.06
   2 -15   1    0.90    0.70
   2 -15   1   -0.30    0.58
  -2 -15  -1   -0.19    0.85
  -2  15  -1   -0.36    0.76
   2  15   1    0.83    0.79
   2  15   1    0.04    1.10
  -2  15  -1    0.18    0.75
   3 -15   1   -0.11    0.63
   3 -15   1   -0.33    0.63
  -3 -15  -1    0.61    0.56
   3  15   1    0.55    0.66
  -3  15  -1    0.61    0.74
  -3  15  -1   -0.25    0.78
   3  15   1   -1.28    0.76
   4 -15   1    0.82    1.01
  -4 -15  -1    2.31    0.94
   4 -15   1    0.26    0.62
  -4 -15  -1    0.99    0.71
  -4  15  -1    0.28    0.80
   4  15   1   -0.08    0.68
  -4  15  -1    0.06    0.77
   4  15   1    1.34    1.02
  -5 -15  -1    2.53    0.93
  -5 -15  -1    1.51    0.88
   5 -15   1    3.19    0.92
   5 -15   1    1.28    0.67
   5  15   1    2.61    1.00
  -5  15  -1    4.74    1.30
   5  15   1    3.20    0.80
  -5  15  -1    2.69    0.94
  -6 -15  -1   -0.77    0.73
   6 -15   1    0.62    0.67
   6 -15   1   -0.07    1.11
  -6 -15  -1   -1.06    1.02
   6 -15   1    0.62    0.70
  -6  15  -1    0.89    0.85
   6  15   1    0.96    0.82
  -6  15  -1    0.07    0.90
   6  15   1   -0.10    0.68
  -7 -15  -1    0.34    0.79
   7 -15   1    2.91    0.70
  -7 -15  -1    1.81    0.99
   7 -15   1    0.42    1.17
   7  15   1    0.14    0.79
   7  15   1    3.12    0.85
  -7  15  -1    1.45    1.32
  -7  15  -1   -0.75    1.01
   8 -15   1    1.67    1.10
  -8 -15  -1    0.82    0.88
  -6 -16   1   -0.26    1.13
   5 -16  -1    1.38    0.77
   5 -16  -1    1.32    0.78
  -5  16   1   -0.38    1.04
  -5  16   1    2.53    1.01
   4 -16  -1   -0.70    0.75
   4 -16  -1    0.01    0.74
  -4 -16   1    1.38    0.72
  -4  16   1   -0.66    0.89
  -4  16   1    1.13    1.07
   4  16  -1    0.36    0.85
  -3 -16   1    0.26    0.70
   3 -16  -1    0.86    0.70
   3 -16  -1    0.30    0.71
   3  16  -1   -0.86    0.94
   3  16  -1   -0.09    0.87
  -3  16   1    1.08    1.01
  -3  16   1   -0.03    0.88
  -2 -16   1   -0.30    0.62
   2 -16  -1   -0.11    0.72
   2 -16  -1    1.43    0.71
   2  16  -1   -1.80    0.89
  -2  16   1    0.45    0.91
  -2  16   1   -1.20    0.95
   2  16  -1    0.61    0.88
   1 -16  -1   -0.07    0.68
   1 -16  -1   -0.02    0.76
  -1 -16   1   -0.32    0.69
  -1  16   1   -1.24    0.82
  -1  16   1   -0.63    0.93
   1  16  -1   -0.18    0.91
   1  16  -1    0.28    0.82
   0 -16   1    0.13    1.06
   0 -16  -1    0.50    0.67
   0  16  -1    0.51    0.91
   0  16   1   -0.21    0.79
   0  16   1    0.10    0.93
   0  16  -1    0.68    0.87
   1 -16   1   -0.22    0.73
  -1 -16  -1    0.52    0.68
   1 -16   1    0.17    0.65
  -1  16  -1   -0.71    0.86
   1  16   1    0.96    0.79
   1  16   1   -0.61    1.53
  -1  16  -1    0.35    0.89
   2 -16   1    1.05    0.71
  -2 -16  -1   -0.35    0.67
   2 -16   1    1.61    0.64
   2  16   1    0.70    0.99
   2  16   1   -1.29    0.93
  -2  16  -1   -0.33    1.02
  -2  16  -1    0.44    0.87
   3 -16   1    1.97    0.71
  -3 -16  -1    1.80    0.72
   3 -16   1    3.03    0.70
   3  16   1    2.04    0.91
  -3  16  -1    1.19    0.99
   3  16   1    1.08    0.79
  -3  16  -1   -0.39    1.68
  -4 -16  -1    0.10    0.76
   4 -16   1    0.69    0.76
   4 -16   1   -0.73    0.73
   4  16   1    2.60    1.02
  -4  16  -1    1.71    1.08
   4  16   1   -1.41    0.87
  -4  16  -1   -0.51    0.87
   5 -16   1    1.18    0.81
   5 -16   1   -0.76    0.74
   5  16   1    0.92    0.96
  -5  16  -1    0.73    1.03
   5  16   1    0.92    0.80
  -5  16  -1   -1.21    0.97
  -6 -16  -1    2.17    1.32
  18   0  -2    4.45    0.88
 -18   0   2    2.55    1.50
 -17   0   2    7.09    2.55
  17   0  -2    5.91    1.92
  17   0  -2    7.58    1.98
 -17   0   2    6.61    2.29
  16   0  -2    0.74    0.69
 -16   0   2    1.83    0.83
  16   0  -2   -0.37    0.62
 -16   0   2   -0.31    1.03
 -15   0   2   15.45    4.33
 -15   0   2    3.38    1.18
  15   0  -2    4.32    2.69
 -15   0   2    2.17    0.86
  15   0  -2    3.32    0.73
  14   0  -2    0.05    0.59
 -14   0   2   -0.28    0.72
 -14   0   2    0.05    0.44
 -14   0   2    1.25    0.67
  14   0  -2   -1.70    2.37
 -14   0   2    1.10    2.88
 -13   0   2   24.61    4.85
  13   0  -2   27.21    4.54
  13   0  -2   28.97    7.96
 -13   0   2   23.95    4.00
 -13   0   2   23.87    7.56
 -13   0   2   23.98    5.07
 -12   0   2   13.28    2.44
 -12   0   2   13.13    2.81
  12   0  -2   13.12    4.53
  12   0  -2   14.75    3.14
 -12   0   2   11.56    3.25
 -12   0   2   11.31    4.60
 -12   0   2   17.30    4.31
  11   0  -2    9.58    1.07
 -11   0   2    9.16    4.31
 -11   0   2   14.36    2.83
 -11   0   2   12.35    2.66
  11   0  -2    9.39    2.30
  11   0  -2   17.75    4.54
 -11   0   2   11.04    2.99
 -11   0   2   10.04    3.03
  11   0  -2   12.26    4.08
 -10   0   2    1.37    2.58
 -10   0   2    0.13    0.28
 -10   0   2    0.31    0.43
  10   0  -2    0.25    0.36
 -10   0   2    0.41    0.42
  10   0  -2   -0.89    1.10
  10   0  -2    0.38    1.21
 -10   0   2    0.37    0.38
  10   0  -2    0.34    0.35
   9   0  -2   21.70    4.29
  -9   0   2   20.39    3.10
  -9   0   2   18.36    3.62
   9   0  -2   18.09    3.05
  -9   0   2   19.33    5.50
  -9   0   2   19.02    3.05
  -9   0   2   20.63    3.72
  -9   0   2   14.94    1.11
  -9   0   2   19.47    3.34
   9   0  -2   17.95    4.75
   9   0  -2   17.09    1.86
  -8   0   2  127.29    6.72
  -8   0   2  122.82    5.53
   8   0  -2  128.60    5.70
   8   0  -2  126.13    6.15
  -8   0   2  117.23    6.91
   8   0  -2  120.86    7.65
  -8   0   2  124.06    4.21
  -8   0   2  129.15    6.23
  -8   0   2  134.64   13.16
  -8   0   2  122.98    5.76
   7   0  -2    0.68    1.02
   7   0  -2    1.35    0.28
  -7   0   2    1.69    0.41
  -7   0   2    1.73    0.52
  -7   0   2   -0.60    1.14
  -7   0   2    0.93    0.36
  -7   0   2    1.01    0.97
  -7   0   2    0.64    0.36
  -7   0   2    1.56    0.32
  -7   0   2    0.82    0.33
  -7   0   2    1.97    1.66
   6   0  -2   24.79    3.70
   6   0  -2   41.06    2.53
  -6   0   2   34.98    1.78
  -6   0   2   33.85    5.11
  -6   0   2   36.24    3.07
  -6   0   2   32.15    2.29
  -6   0   2   33.51    2.73
  -6   0   2   34.46    2.49
  -6   0   2   33.23    1.86
  -6   0   2   37.75    3.86
  -6   0   2   23.20    4.72
  -6   0   2   29.97    2.30
  -5   0   2    7.21    1.61
  -5   0   2   10.40    1.55
  -5   0   2    8.99    1.67
  -5   0   2    9.13    1.53
  -5   0   2    7.93    1.39
  -5   0   2   10.96    3.07
  -5   0   2    4.51    1.92
   5   0  -2    9.09    2.06
  -5   0   2    7.71    0.75
  -5   0   2    8.73    1.67
  -5   0   2    8.09    1.30
  -5   0   2    8.68    0.70
  -4   0   2  493.03   10.09
  -4   0   2  476.16    8.52
  -4   0   2  495.84   12.16
  -4   0   2  466.82    9.26
  -4   0   2  478.06    9.88
   4   0  -2  500.43   11.19
  -4   0   2  493.98    8.00
  -4   0   2  496.97   10.91
  -4   0   2  478.47   13.74
  -4   0   2  485.61    8.95
  -4   0   2  512.33    9.16
  -3   0   2  261.52    6.80
  -3   0   2  254.54    5.80
  -3   0   2  266.79    6.54
  -3   0   2  269.67    5.22
  -3   0   2  272.08    6.93
  -3   0   2  263.01    8.80
  -3   0   2  270.30    7.61
  -3   0   2  277.74    6.24
  -2   0   2    2.75    0.78
  -2   0   2    2.48    0.74
  -2   0   2    3.72    1.19
  -2   0   2    3.74    0.82
  -1   0   2  182.11    4.24
  -1   0   2  177.57    5.10
   1   0  -2  173.52    3.39
  -1   0   2  176.06    3.75
   1   0  -2  180.07    3.61
   0   0   2   45.51    1.89
   0   0   2   44.55    1.70
   0   0  -2   45.77    1.16
   0   0  -2   44.73    2.14
   0   0   2   47.55    1.16
  -1   0  -2   75.08    1.71
  -1   0  -2   73.72    2.66
  -1   0  -2   73.00    3.21
   1   0   2   75.90    1.74
   1   0   2   77.58    3.05
  -2   0  -2    9.36    0.87
  -2   0  -2   12.54    1.87
   2   0   2   11.59    1.79
  -2   0  -2   12.32    2.05
   2   0   2    9.90    0.89
  -3   0  -2  258.84    6.69
  -3   0  -2  236.45    8.59
   3   0   2  240.52    7.66
  -3   0  -2  254.10    6.19
   3   0   2  254.06    6.26
   3   0   2  262.73    6.13
  -3   0  -2  257.79    5.54
  -3   0  -2  262.30    8.27
  -4   0  -2   21.05    3.80
  -4   0  -2   20.22    1.36
  -4   0  -2   20.30    1.72
  -4   0  -2   20.38    0.83
  -4   0  -2   26.79    3.91
  -4   0  -2   23.29    1.64
   4   0   2   22.71    1.69
   4   0   2   21.96    0.76
   4   0   2   22.86    1.83
   4   0   2   27.54    3.65
  -4   0  -2   22.22    1.94
   5   0   2   19.44    1.07
  -5   0  -2   26.19    1.80
  -5   0  -2   26.36    4.71
   5   0   2   26.43    1.98
  -5   0  -2   25.52    2.31
  -5   0  -2   26.79    2.27
  -5   0  -2   22.42    3.98
   5   0   2   21.08    3.48
  -5   0  -2   22.73    1.14
   5   0   2   25.14    2.14
   5   0   2   26.23    1.04
  -5   0  -2   25.80    1.94
  -6   0  -2    1.99    0.71
   6   0   2    3.10    0.44
  -6   0  -2    2.39    0.96
  -6   0  -2    3.06    0.91
   6   0   2    3.34    0.91
  -6   0  -2    3.25    1.75
   6   0   2    2.22    1.41
  -6   0  -2    3.17    0.90
   6   0   2    2.79    0.61
  -6   0  -2    3.34    2.07
  -6   0  -2    3.68    0.71
   7   0   2  141.91    8.25
  -7   0  -2  130.45    9.72
   7   0   2  142.36    3.61
  -7   0  -2  148.56    6.80
  -7   0  -2  139.32    5.65
  -7   0  -2  143.52    7.30
   7   0   2  147.08    6.71
   7   0   2  141.24    5.99
  -7   0  -2  149.12    9.18
  -7   0  -2  141.18    5.42
  -8   0  -2    6.53    2.50
  -8   0  -2    7.41    2.23
   8   0   2    3.96    0.81
   8   0   2    5.25    2.28
  -8   0  -2    9.61    1.80
  -8   0  -2    5.54    3.34
  -8   0  -2    5.76    1.49
  -8   0  -2    2.92    1.07
   8   0   2    4.75    1.37
   8   0   2    8.47    1.76
  -9   0  -2    4.01    2.45
   9   0   2    6.60    2.22
   9   0   2    7.60    1.92
  -9   0  -2    9.47    2.07
  -9   0  -2   11.70    3.00
  -9   0  -2    9.45    2.36
   9   0   2    9.71    1.94
  -9   0  -2    9.54    1.84
  -9   0  -2   11.04    4.30
 -10   0  -2   17.61    3.06
  10   0   2   13.04    3.42
 -10   0  -2   19.87    4.27
  10   0   2   17.94    3.46
 -10   0  -2   11.44    4.82
 -10   0  -2   15.23    3.40
 -10   0  -2   19.00    2.91
  10   0   2   16.81    2.90
  11   0   2   43.99    8.65
 -11   0  -2   47.22    4.82
  11   0   2   46.76    7.45
 -11   0  -2   37.53    8.29
 -11   0  -2   47.31    5.29
 -11   0  -2   46.45    4.06
  11   0   2   50.58    4.83
  11   0   2   48.71    4.02
  12   0   2   28.75    4.86
 -12   0  -2   26.19    4.11
  12   0   2   26.63    5.09
  12   0   2   34.07    7.69
  12   0   2   26.65    2.62
 -12   0  -2   25.71    4.91
 -12   0  -2   13.94    6.04
 -12   0  -2   21.69    4.76
 -13   0  -2    1.97    1.01
  13   0   2    2.92    2.71
  13   0   2    1.77    0.54
 -13   0  -2    1.63    0.57
  13   0   2    2.00    0.75
 -13   0  -2    1.85    0.59
 -13   0  -2   -0.85    2.89
  14   0   2   20.87    4.16
 -14   0  -2   22.69    5.11
 -14   0  -2   22.28    4.05
  14   0   2   19.57    6.88
 -14   0  -2   29.79    8.89
 -14   0  -2   20.61    4.58
 -15   0  -2    3.63    1.66
 -15   0  -2    6.37    2.33
  15   0   2    3.45    0.62
 -15   0  -2   -1.48    3.38
 -15   0  -2    4.34    1.29
 -16   0  -2   16.57    3.96
 -16   0  -2   15.78    4.09
  16   0   2   20.43    4.28
 -17   0  -2    3.75    1.40
  17   0   2    2.82    0.79
 -17   0  -2    7.85    2.43
  17   0   2    2.88    0.95
 -18   0  -2    1.13    1.55
  18  -1  -2    0.31    1.05
 -18  -1   2   -0.12    1.51
  18   1  -2    1.06    0.98
  17  -1  -2    4.78    1.99
  17  -1  -2    3.81    0.92
 -17  -1   2    3.50    1.30
 -17  -1   2    3.08    1.27
  17   1  -2    3.92    0.81
 -17   1   2    3.18    1.28
  17   1  -2    3.65    1.16
 -17   1   2    3.21    1.07
 -16  -1   2    6.88    2.94
 -16  -1   2    9.65    3.34
  16  -1  -2    8.65    1.99
 -16   1   2    9.23    2.07
  16   1  -2   10.64    3.02
 -16   1   2    7.22    2.07
 -16   1   2    7.94    1.86
  16   1  -2   10.47    2.20
  15  -1  -2    1.45    0.69
 -15  -1   2    0.72    0.73
  15  -1  -2    3.15    2.45
 -15  -1   2   -2.69    3.20
 -15  -1   2    2.49    1.38
  15   1  -2   -2.18    1.94
 -15   1   2    4.04    3.30
 -15   1   2    3.31    1.12
 -15   1   2    1.61    0.86
  15   1  -2    1.01    0.55
  15   1  -2    2.19    0.98
 -15   1   2    2.47    1.29
  14  -1  -2   11.37    6.20
 -14  -1   2   12.16    3.71
  14  -1  -2   10.84    2.45
 -14  -1   2   19.57    6.87
 -14  -1   2   10.40    3.22
 -14   1   2    5.62    3.66
 -14   1   2   11.75    3.32
  14   1  -2   13.31    5.51
 -14   1   2   11.39    2.76
  14   1  -2   11.14    2.10
 -14   1   2   11.91    3.04
  14   1  -2    7.53    2.15
 -13  -1   2    0.17    0.71
  13  -1  -2   -1.55    1.78
 -13  -1   2   -0.27    0.58
 -13  -1   2    1.00    0.57
 -13  -1   2    1.41    3.89
  13  -1  -2    0.63    0.54
 -13   1   2    0.96    0.53
 -13   1   2    2.08    3.66
 -13   1   2   -0.25    0.56
  13   1  -2    0.25    0.42
  13   1  -2    0.78    0.51
  13   1  -2   -0.94    1.99
 -13   1   2    0.41    0.73
  12  -1  -2   25.65    5.26
 -12  -1   2    9.18    5.07
 -12  -1   2   21.21    4.83
  12  -1  -2   23.93    2.37
 -12  -1   2   23.51    4.02
  12  -1  -2   18.34    5.59
  12  -1  -2   14.95    3.04
 -12  -1   2   21.59    4.41
 -12   1   2   10.27    4.62
  12   1  -2   16.42    5.18
 -12   1   2   18.61    3.46
 -12   1   2   23.77    4.81
  12   1  -2   16.27    3.12
 -12   1   2   18.27    3.95
  11  -1  -2   11.36    2.29
 -11  -1   2   12.19    5.00
 -11  -1   2    9.94    3.19
  11  -1  -2   12.09    2.95
 -11  -1   2   10.20    2.34
  11  -1  -2   10.80    3.58
 -11  -1   2    9.65    2.60
 -11  -1   2   13.52    2.98
 -11   1   2    9.46    2.18
  11   1  -2   14.83    3.02
 -11   1   2   11.70    3.13
  11   1  -2   12.82    3.75
 -11   1   2    8.51    4.41
 -11   1   2    9.85    2.61
 -11   1   2   12.44    2.38
 -10  -1   2   12.68    3.17
 -10  -1   2   10.67    2.41
 -10  -1   2    8.46    4.46
  10  -1  -2    9.22    2.81
 -10  -1   2    8.91    2.01
 -10  -1   2    9.44    2.68
  10  -1  -2   14.21    2.86
  10  -1  -2   11.90    2.31
 -10   1   2   13.51    2.41
  10   1  -2   10.11    2.28
 -10   1   2   12.78    3.25
  10   1  -2   13.57    4.38
  10   1  -2   13.30    3.30
 -10   1   2   11.82    4.72
 -10   1   2   12.26    4.08
 -10   1   2   11.38    2.91
 -10   1   2   14.76    2.72
  10   1  -2    9.63    1.06
  -9  -1   2   26.06    3.79
   9  -1  -2   27.01    1.70
  -9  -1   2   30.48    4.23
  -9  -1   2   22.93    3.95
   9  -1  -2   29.83    2.87
  -9  -1   2   24.12    2.47
  -9  -1   2   25.03    1.69
  -9  -1   2   18.08    5.43
  -9  -1   2   23.63    4.32
   9  -1  -2   35.45    6.03
  -9   1   2   25.51    5.70
  -9   1   2   23.92    3.57
  -9   1   2   26.23    4.40
  -9   1   2   26.23    3.57
  -9   1   2   21.13    3.55
  -9   1   2   25.75    3.81
  -9   1   2   22.01    1.43
  -9   1   2   23.31    2.26
   9   1  -2   24.67    2.04
   9   1  -2   21.66    3.36
   9   1  -2   29.47    4.64
  -9   1   2   28.00    6.33
   9   1  -2   13.72    4.20
  -8  -1   2   17.26    3.24
   8  -1  -2   20.40    2.10
  -8  -1   2   16.47    5.06
   8  -1  -2   22.80    4.45
  -8  -1   2   19.06    3.00
   8  -1  -2   16.97    1.32
  -8  -1   2   17.38    1.40
  -8  -1   2   17.56    3.25
  -8  -1   2   18.53    3.51
  -8  -1   2   17.59    2.72
  -8   1   2   17.93    4.40
  -8   1   2   14.93    1.25
  -8   1   2   12.54    2.59
  -8   1   2   20.58    3.23
   8   1  -2   22.70    3.96
  -8   1   2   20.09    2.97
  -8   1   2   17.76    1.90
   8   1  -2   16.77    1.55
   8   1  -2   17.21    4.22
  -8   1   2   27.86    5.83
  -8   1   2   21.49    3.45
  -8   1   2   16.06    2.92
   8   1  -2   18.16    2.79
  -7  -1   2   57.67    2.69
  -7  -1   2   58.82    2.09
  -7  -1   2   65.77    4.80
  -7  -1   2   59.00    4.12
  -7  -1   2   62.12    3.96
  -7  -1   2   59.19    3.42
  -7  -1   2   59.01    4.14
  -7  -1   2   51.67    7.84
   7  -1  -2   64.94    7.33
  -7   1   2   59.97    2.72
   7   1  -2   65.25    6.16
  -7   1   2   50.48    3.27
  -7   1   2   60.48    4.13
   7   1  -2   55.51    7.11
  -7   1   2   56.40    3.35
  -7   1   2   58.62    3.68
  -7   1   2   58.80    3.97
   7   1  -2   68.03    3.96
  -7   1   2   58.28    4.22
   7   1  -2   66.93    3.32
  -7   1   2   53.74    7.42
  -7   1   2   60.75    2.86
  -7   1   2   56.86    7.13
  -6  -1   2   45.13    3.10
  -6  -1   2   46.60    4.50
  -6  -1   2   44.42    3.59
  -6  -1   2   44.03    2.21
  -6  -1   2   44.93    3.32
   6  -1  -2   52.11    6.26
  -6  -1   2   47.08    2.78
  -6  -1   2   37.56    1.57
  -6  -1   2   38.03    6.13
   6   1  -2   48.14    4.70
  -6   1   2   45.44    2.98
  -6   1   2   47.00    2.87
   6   1  -2   43.93    2.38
   6   1  -2   42.16    2.78
  -6   1   2   45.81    2.30
  -6   1   2   39.71    2.83
   6   1  -2   42.83    5.80
  -6   1   2   41.80    3.15
  -6   1   2   44.26    5.99
  -6   1   2   46.40    3.40
  -6   1   2   39.18    2.52
  -6   1   2   43.52    6.11
  -6   1   2   42.11    3.04
  -6   1   2   42.71    2.17
  -5  -1   2   85.72    4.10
  -5  -1   2   76.64    8.20
  -5  -1   2   86.27    3.04
  -5  -1   2   81.57    4.55
  -5  -1   2   89.97    3.55
  -5  -1   2   78.52    4.17
  -5  -1   2   83.73    4.23
  -5   1   2   71.40    3.94
  -5   1   2   87.10    3.56
  -5   1   2   86.23    3.12
  -5   1   2   88.47    3.93
   5   1  -2   82.09    5.82
  -5   1   2   91.94    6.27
   5   1  -2   86.00    4.40
  -5   1   2   83.91    4.03
   5   1  -2   89.36    3.26
  -5   1   2   85.34    3.00
  -5   1   2   82.05    3.87
  -5   1   2   79.73    3.52
  -5   1   2   86.41    4.30
  -5   1   2   78.96    5.60
   5   1  -2   85.45    3.70
  -4  -1   2   13.42    1.40
  -4  -1   2   14.12    2.09
  -4  -1   2   20.03    3.71
  -4  -1   2   12.35    1.06
  -4  -1   2   13.60    1.33
  -4  -1   2   12.17    0.91
  -4  -1   2   13.91    1.56
   4   1  -2   13.63    1.90
  -4   1   2   12.82    1.23
  -4   1   2   14.39    1.19
  -4   1   2   11.79    1.18
  -4   1   2   12.01    2.00
  -4   1   2    9.95    2.27
  -4   1   2   13.06    2.46
   4   1  -2   15.09    2.89
  -4   1   2   10.03    2.05
  -4   1   2   12.95    1.14
   4   1  -2   14.25    1.16
  -4   1   2   10.64    1.66
  -4   1   2   13.23    1.01
  -4   1   2   13.04    0.94
  -4   1   2   11.93    1.18
  -3  -1   2  142.93    5.04
  -3  -1   2  139.10    4.40
  -3  -1   2  144.03    4.51
  -3  -1   2  138.62    3.48
  -3  -1   2  130.98    4.71
  -3  -1   2  125.26    6.40
   3   1  -2  145.43    5.92
  -3   1   2  137.31    4.82
  -3   1   2  127.55    5.67
  -3   1   2  129.96    5.52
  -3   1   2  137.74    3.80
  -3   1   2  120.58    4.08
   3   1  -2  149.42    4.05
  -3   1   2  139.91    4.29
  -3   1   2  137.13    4.01
   3   1  -2  140.79    3.86
  -3   1   2  140.34    3.50
  -3   1   2  139.05    3.73
  -3   1   2  138.41    3.52
   3   1  -2  136.26    3.69
  -3   1   2  141.63    4.10
  -3   1   2  140.94    5.75
  -2  -1   2   90.06    3.07
  -2  -1   2  109.55    3.92
  -2  -1   2  108.83    5.09
  -2  -1   2  109.67    2.36
  -2  -1   2  105.46    3.33
  -2  -1   2  108.85    3.78
  -2   1   2  103.59    3.86
  -2   1   2  104.67    4.23
   2   1  -2  109.91    2.23
  -2   1   2  104.25    4.29
  -2   1   2   99.61    3.98
   2   1  -2  101.71    4.17
  -1  -1   2  177.09    5.49
  -1  -1   2  179.28    2.70
  -1  -1   2  177.44    4.54
   1  -1  -2  179.92    4.58
  -1   1   2  163.90    4.80
  -1   1   2  173.38    4.04
   1   1  -2  185.00    2.72
  -1   1   2  181.83    4.82
   1   1  -2  188.36    4.71
   0  -1  -2    0.19    0.18
   0  -1   2    0.10    0.16
   0  -1  -2    0.28    0.08
   0  -1  -2    0.36    0.25
   0  -1   2    0.13    0.17
   0   1   2   -0.07    0.25
   0   1  -2    0.06    0.17
   0   1  -2    0.34    0.26
   0   1   2    0.22    0.15
   1  -1   2   12.01    1.21
   1  -1   2    9.90    1.56
  -1  -1  -2   11.99    1.79
  -1  -1  -2   12.63    1.37
   1   1   2   14.44    1.73
   1   1   2   13.49    1.56
  -1   1  -2   10.52    1.56
  -1   1  -2   10.53    1.50
  -2  -1  -2   38.07    1.86
   2  -1   2   37.84    2.82
   2  -1   2   38.31    1.48
  -2  -1  -2   35.62    1.49
   2  -1   2   36.59    1.96
  -2  -1  -2   36.48    1.63
  -2  -1  -2   39.95    2.13
  -2  -1  -2   42.37    4.21
  -2   1  -2   33.92    1.72
  -2   1  -2   37.17    1.68
   2   1   2   38.08    2.38
  -2   1  -2   38.87    1.86
   2   1   2   37.37    2.60
  -2   1  -2   42.16    2.73
  -2   1  -2   37.83    2.78
   2   1   2   37.89    1.79
   3  -1   2   36.82    1.39
   3  -1   2   37.14    4.12
  -3  -1  -2   37.13    2.32
   3  -1   2   36.16    1.59
   3  -1   2   40.42    2.32
  -3  -1  -2   35.41    2.02
  -3  -1  -2   35.67    1.76
  -3  -1  -2   37.20    1.99
  -3  -1  -2   32.10    4.11
  -3  -1  -2   34.22    1.61
   3   1   2   35.00    1.84
  -3   1  -2   35.52    2.03
   3   1   2   32.82    1.89
  -3   1  -2   36.69    4.00
   3   1   2   43.73    4.39
   3   1   2   41.98    2.88
  -3   1  -2   37.08    2.18
  -3   1  -2   36.19    2.09
  -3   1  -2   40.61    4.33
  -3   1  -2   36.23    1.95
   4  -1   2  202.25    4.51
  -4  -1  -2  189.80    9.34
  -4  -1  -2  211.73    6.95
   4  -1   2  209.28    3.73
  -4  -1  -2  217.21    5.46
  -4  -1  -2  201.71    4.30
  -4  -1  -2  213.37    6.26
   4  -1   2  238.65    6.86
  -4  -1  -2  210.63    5.89
   4  -1   2  188.81    8.10
  -4   1  -2  213.23    8.66
  -4   1  -2  209.33    6.37
  -4   1  -2  203.09    6.35
   4   1   2  196.62    7.24
   4   1   2  206.75    5.57
  -4   1  -2  212.61    5.71
   4   1   2  197.03    5.92
  -4   1  -2  215.48    6.10
  -4   1  -2  195.28    8.44
  -5  -1  -2    1.77    0.61
  -5  -1  -2    2.50    0.65
  -5  -1  -2    1.83    0.48
  -5  -1  -2    1.56    0.42
   5  -1   2    1.78    0.47
  -5  -1  -2    2.02    0.70
  -5  -1  -2    0.82    1.32
   5  -1   2    1.67    1.16
   5  -1   2    1.84    0.37
   5  -1   2    1.54    0.27
  -5   1  -2    1.12    0.21
   5   1   2    2.25    0.83
   5   1   2    2.10    0.65
  -5   1  -2   -0.49    0.64
   5   1   2    1.37    0.26
  -5   1  -2    1.57    0.48
  -5   1  -2    2.55    1.45
  -5   1  -2    1.87    0.21
  -5   1  -2    1.13    0.40
  -5   1  -2    1.96    0.54
  -6  -1  -2   36.27    6.10
  -6  -1  -2   46.19    2.97
   6  -1   2   39.57    5.49
  -6  -1  -2   51.62    3.59
  -6  -1  -2   49.85    2.41
   6  -1   2   44.87    1.92
   6  -1   2   52.40    2.26
  -6  -1  -2   45.20    2.83
   6  -1   2   46.47    3.27
  -6  -1  -2   41.75    3.57
  -6   1  -2   58.07    7.39
  -6   1  -2   46.43    3.20
  -6   1  -2   43.24    3.32
  -6   1  -2   49.02    3.17
  -6   1  -2   48.05    3.54
   6   1   2   55.01    5.81
  -6   1  -2   43.48    6.48
   6   1   2   49.74    2.87
   6   1   2   49.02    3.31
  -6   1  -2   46.70    2.42
   7  -1   2    0.39    0.33
   7  -1   2    0.76    0.23
  -7  -1  -2    1.31    0.64
  -7  -1  -2    0.75    0.31
  -7  -1  -2    0.79    0.35
  -7  -1  -2    1.44    0.51
  -7  -1  -2    1.28    0.51
  -7  -1  -2   -1.06    0.80
   7  -1   2    0.24    0.85
   7  -1   2    0.92    0.18
  -7   1  -2    0.97    0.24
   7   1   2    0.53    0.22
  -7   1  -2    0.46    0.89
  -7   1  -2    0.92    0.36
  -7   1  -2    0.21    0.20
  -7   1  -2    1.36    1.52
   7   1   2    0.99    1.08
  -7   1  -2    0.85    0.22
   7   1   2    0.06    1.48
  -7   1  -2    0.96    0.46
   7   1   2    0.38    0.23
   8  -1   2   55.45    2.49
  -8  -1  -2   52.86    3.65
  -8  -1  -2   53.00    4.77
  -8  -1  -2   55.37    9.08
  -8  -1  -2   51.12    3.54
   8  -1   2   61.11    7.88
  -8  -1  -2   54.71    4.38
   8  -1   2   53.15    3.93
   8   1   2   60.04    3.57
  -8   1  -2   52.56    3.06
   8   1   2   55.17    8.29
  -8   1  -2   57.48    9.00
  -8   1  -2   53.17    4.46
   8   1   2   62.12    7.03
  -8   1  -2   46.35    3.50
   8   1   2   57.99    4.20
  -8   1  -2   50.08    4.20
  -8   1  -2   43.16    6.65
  -9  -1  -2    8.67    2.23
  -9  -1  -2   10.65    2.14
   9  -1   2    8.28    1.78
  -9  -1  -2    8.70    2.56
  -9  -1  -2    1.95    2.81
   9  -1   2    8.59    2.83
   9  -1   2    9.23    2.30
  -9  -1  -2    9.82    2.07
   9   1   2    6.95    1.83
  -9   1  -2   10.82    4.37
   9   1   2   12.47    2.25
  -9   1  -2    9.43    2.35
  -9   1  -2   11.49    2.86
  -9   1  -2    7.26    1.29
  -9   1  -2   11.52    3.95
  -9   1  -2    7.25    1.80
   9   1   2    6.00    2.36
   9   1   2    8.62    3.60
 -10  -1  -2   19.59    3.69
 -10  -1  -2   26.45    3.92
 -10  -1  -2   15.90    5.67
  10  -1   2   21.18    3.55
  10  -1   2   18.09    4.61
  10  -1   2   21.58    3.91
 -10  -1  -2   17.88    4.02
 -10  -1  -2   24.68    3.63
 -10   1  -2   14.74    3.96
  10   1   2   19.05    4.21
 -10   1  -2   22.01    6.22
 -10   1  -2   25.38    4.50
  10   1   2   21.29    3.69
 -10   1  -2   19.83    3.90
  10   1   2   15.11    5.04
 -10   1  -2   19.63    3.27
  10   1   2   18.74    1.93
  11  -1   2    4.99    1.11
  11  -1   2    6.64    2.09
 -11  -1  -2    5.39    1.73
 -11  -1  -2    5.86    3.59
 -11  -1  -2    6.19    2.12
 -11  -1  -2    6.00    2.07
 -11  -1  -2    7.36    1.71
  11  -1   2    6.16    2.45
 -11   1  -2    4.38    2.70
  11   1   2    4.21    1.42
 -11   1  -2    6.89    3.59
 -11   1  -2    3.84    1.31
  11   1   2    4.02    2.67
  11   1   2    7.70    2.84
 -11   1  -2    7.18    2.04
  11   1   2    6.69    1.27
 -11   1  -2    5.69    1.98
 -12  -1  -2    6.20    2.43
 -12  -1  -2    4.15    1.25
  12  -1   2    6.24    1.94
  12  -1   2    5.21    0.91
 -12  -1  -2    7.00    2.29
 -12  -1  -2    5.11    4.05
  12  -1   2    7.58    2.95
 -12   1  -2    7.23    3.39
  12   1   2    5.16    1.56
 -12   1  -2    5.52    1.84
 -12   1  -2    6.90    2.10
  12   1   2    5.11    2.32
 -12   1  -2    1.86    3.07
 -12   1  -2    6.30    2.17
  12   1   2    6.22    0.66
  12   1   2   10.07    4.10
 -13  -1  -2   10.95    6.30
  13  -1   2    2.77    3.15
  13  -1   2    8.93    1.72
 -13  -1  -2    9.26    2.39
 -13  -1  -2    6.79    1.97
  13  -1   2    6.06    2.02
  13  -1   2    8.00    3.65
 -13  -1  -2    7.80    2.75
  13   1   2   11.01    2.68
 -13   1  -2    6.35    2.11
  13   1   2    3.98    3.62
 -13   1  -2    3.97    4.22
 -13   1  -2    9.17    2.45
 -13   1  -2    7.07    2.32
  14  -1   2    3.20    0.65
 -14  -1  -2    1.72    0.88
  14  -1   2    3.83    0.70
 -14  -1  -2    4.21    1.47
  14  -1   2    0.61    2.67
 -14  -1  -2    3.77    2.78
 -14   1  -2    4.97    1.98
 -14   1  -2    4.92    1.62
  14   1   2    4.44    0.85
 -14   1  -2    3.43    1.18
  14   1   2    0.86    3.12
 -14   1  -2   -0.66    2.85
 -15  -1  -2   17.44    4.55
 -15  -1  -2   13.14    3.81
 -15  -1  -2   11.80    5.58
  15  -1   2   15.68    3.37
  15   1   2   15.09    3.19
  15   1   2   18.74    4.02
 -15   1  -2   18.13    4.59
 -15   1  -2   18.15    3.64
 -15   1  -2   12.80    4.47
 -15   1  -2   15.47    3.79
  16  -1   2    1.39    0.72
 -16  -1  -2    0.08    1.00
 -16  -1  -2   -1.01    0.79
 -16   1  -2    0.26    0.82
 -16   1  -2    0.37    0.65
  16   1   2    0.54    0.75
  16   1   2    0.42    0.61
 -16   1  -2   -0.82    1.22
 -17  -1  -2   -0.37    1.30
  17  -1   2    2.32    0.82
 -17  -1  -2    2.52    1.02
  17   1   2    2.64    1.02
  17   1   2    2.81    0.89
 -17   1  -2    3.99    1.33
 -17   1  -2    0.10    0.95
 -17  -2   2    3.89    1.78
 -17  -2   2    5.05    1.60
  17  -2  -2    4.81    1.08
  17   2  -2    2.82    0.81
 -17   2   2    5.20    1.65
 -17   2   2    6.20    2.06
  17   2  -2    5.76    1.68
  16  -2  -2    1.99    0.84
 -16  -2   2    0.51    0.96
 -16  -2   2    0.61    0.93
  16   2  -2   -0.14    0.61
 -16   2   2    1.63    0.92
 -16   2   2    0.58    0.61
  16   2  -2    2.06    0.74
  15  -2  -2    2.77    2.61
 -15  -2   2    0.52    1.12
 -15  -2   2    7.25    3.82
 -15  -2   2    3.55    1.13
  15  -2  -2    2.37    0.76
  15   2  -2    3.86    0.68
  15   2  -2    1.65    0.58
 -15   2   2    0.26    0.97
 -15   2   2    2.55    0.99
 -15   2   2    3.19    1.08
 -14  -2   2    0.28    0.83
 -14  -2   2    0.78    0.70
  14  -2  -2   -0.04    0.65
  14  -2  -2    4.39    3.84
 -14  -2   2   -2.11    3.28
 -14  -2   2    0.66    0.62
 -14   2   2   10.46    3.92
 -14   2   2    0.36    0.45
 -14   2   2    2.99    0.93
 -14   2   2    1.00    0.74
  14   2  -2    0.28    0.48
  14   2  -2    0.78    0.57
  14   2  -2    0.57    2.36
 -13  -2   2    3.14    3.18
 -13  -2   2    8.20    2.66
 -13  -2   2   10.69    2.89
  13  -2  -2    8.68    1.33
 -13  -2   2   12.51    2.79
  13  -2  -2    6.87    3.08
  13  -2  -2   10.55    2.75
  13   2  -2    9.00    2.33
  13   2  -2    5.93    1.73
  13   2  -2   15.69    5.48
 -13   2   2    8.99    2.35
 -13   2   2   10.94    2.97
 -13   2   2    3.25    3.94
 -13   2   2    6.93    1.84
  12  -2  -2    9.01    1.81
 -12  -2   2    8.14    1.98
 -12  -2   2    9.53    5.19
  12  -2  -2    6.74    2.00
  12  -2  -2    7.42    2.51
 -12  -2   2   10.62    3.06
 -12  -2   2    8.81    3.17
  12   2  -2    8.43    2.35
  12   2  -2    5.17    2.93
 -12   2   2   10.09    2.72
 -12   2   2    7.18    3.59
 -12   2   2   11.79    2.68
 -12   2   2    7.91    2.27
  12   2  -2   10.77    2.50
 -12   2   2    8.47    4.35
 -11  -2   2   -0.35    0.51
 -11  -2   2    1.37    2.52
 -11  -2   2    0.09    0.46
  11  -2  -2    0.70    1.48
 -11  -2   2   -0.09    0.40
  11  -2  -2    0.24    0.46
  11   2  -2    0.32    0.35
  11   2  -2   -0.34    1.11
 -11   2   2   -0.42    1.26
 -11   2   2   -0.14    0.32
 -11   2   2    0.59    0.59
  11   2  -2    0.23    0.32
 -11   2   2   -0.08    0.49
 -11   2   2    1.13    0.44
 -11   2   2   -0.22    2.29
  10  -2  -2    0.33    1.06
 -10  -2   2    0.91    1.84
 -10  -2   2    0.14    0.46
 -10  -2   2    0.18    0.44
 -10  -2   2   -0.27    0.44
  10  -2  -2   -0.17    0.25
  10  -2  -2    0.21    0.36
 -10   2   2    0.08    0.50
 -10   2   2    0.74    0.45
 -10   2   2   -0.10    0.36
 -10   2   2   -0.86    2.12
  10   2  -2    0.20    0.35
 -10   2   2    0.20    0.42
  10   2  -2    1.37    1.05
 -10   2   2    0.35    0.28
  10   2  -2   -0.11    0.29
 -10   2   2    0.07    1.32
   9  -2  -2   11.44    1.15
   9  -2  -2   15.17    2.54
  -9  -2   2   10.72    1.01
   9  -2  -2   10.07    2.05
  -9  -2   2   13.04    2.89
  -9  -2   2   12.97    4.73
   9  -2  -2   15.20    3.92
  -9  -2   2   10.50    2.58
  -9  -2   2   12.85    3.20
  -9  -2   2   12.27    3.00
  -9   2   2   10.92    2.35
  -9   2   2    7.30    3.15
   9   2  -2    8.94    1.86
  -9   2   2   12.04    4.40
   9   2  -2    9.18    3.31
  -9   2   2   10.04    2.23
   9   2  -2   10.64    2.32
  -9   2   2   10.49    0.89
  -9   2   2   12.72    2.50
   9   2  -2   15.19    2.70
  -9   2   2   14.01    3.03
  -9   2   2   12.67    2.15
   8  -2  -2   16.88    4.02
   8  -2  -2   13.40    2.62
   8  -2  -2   13.76    1.26
  -8  -2   2   12.76    2.60
  -8  -2   2   15.90    2.98
  -8  -2   2   15.28    1.37
  -8  -2   2   17.14    3.32
  -8  -2   2   14.84    3.31
  -8  -2   2   15.08    4.91
   8   2  -2   10.14    2.19
  -8   2   2   12.76    2.38
  -8   2   2   14.20    2.26
  -8   2   2   11.74    2.35
   8   2  -2   14.90    3.96
  -8   2   2   13.06    2.56
  -8   2   2   11.88    2.39
   8   2  -2   17.17    3.01
   8   2  -2   15.07    1.24
  -8   2   2   15.11    4.32
   8   2  -2   13.90    2.33
  -8   2   2   13.13    1.18
  -8   2   2   14.54    2.75
  -8   2   2   12.82    3.90
   7  -2  -2   -0.04    0.52
  -7  -2   2   -0.25    0.18
  -7  -2   2   -0.27    0.23
  -7  -2   2    0.08    0.35
  -7  -2   2    0.25    0.30
   7  -2  -2   -0.38    0.81
  -7  -2   2   -1.06    1.08
  -7  -2   2    0.17    0.90
  -7   2   2    0.48    0.22
  -7   2   2    0.23    0.26
  -7   2   2   -0.60    1.76
  -7   2   2   -0.01    0.17
  -7   2   2    0.48    0.28
  -7   2   2   -0.07    0.29
   7   2  -2   -0.13    0.22
  -7   2   2    0.05    0.18
   7   2  -2   -0.04    0.63
  -7   2   2    0.22    0.19
   7   2  -2    0.73    0.52
   7   2  -2    0.11    0.19
  -7   2   2    0.27    0.24
   7   2  -2    0.09    0.19
  -7   2   2    0.44    1.34
  -6  -2   2    1.56    0.41
   6  -2  -2    1.84    1.37
  -6  -2   2    1.24    0.47
  -6  -2   2    0.70    0.31
  -6  -2   2   -0.86    0.79
  -6  -2   2    1.15    0.85
  -6  -2   2    1.39    0.70
  -6   2   2    0.99    0.30
   6   2  -2    1.68    0.72
  -6   2   2    1.45    0.61
   6   2  -2    2.06    1.35
  -6   2   2    1.25    0.29
  -6   2   2    0.52    1.11
   6   2  -2    1.50    0.25
  -6   2   2    1.17    0.35
  -6   2   2    0.62    0.29
   6   2  -2    1.16    0.43
  -6   2   2    0.94    0.21
  -6   2   2    0.10    1.25
  -6   2   2    1.08    0.39
  -5  -2   2    0.36    0.24
  -5  -2   2    0.99    0.40
  -5  -2   2    1.32    0.31
  -5  -2   2    1.15    0.87
  -5  -2   2    1.38    0.37
  -5  -2   2   -0.01    0.86
  -5   2   2    1.15    0.30
  -5   2   2    1.54    0.40
   5   2  -2    2.07    1.32
  -5   2   2    1.45    1.31
  -5   2   2    0.71    0.17
  -5   2   2    1.67    0.95
   5   2  -2    1.00    0.46
  -5   2   2    0.55    0.14
  -5   2   2    0.86    0.25
  -5   2   2    1.54    1.25
  -5   2   2    1.33    0.38
   5   2  -2    0.55    0.25
   5   2  -2    0.94    0.14
  -5   2   2    0.89    0.29
  -5   2   2    1.18    0.40
  -4  -2   2   92.74    4.61
  -4  -2   2   96.81    6.67
   4  -2  -2   96.34    4.66
  -4  -2   2   86.14    3.03
  -4  -2   2   87.77    4.03
  -4  -2   2   84.79    4.00
  -4  -2   2   84.44    4.35
  -4   2   2   78.43    5.32
  -4   2   2   88.70    3.32
   4   2  -2   94.06    3.35
   4   2  -2   90.48    3.55
  -4   2   2   87.97    3.90
  -4   2   2   87.56    3.45
   4   2  -2   85.49    2.94
  -4   2   2   91.24    5.62
  -4   2   2   77.53    3.81
  -4   2   2   82.28    3.54
  -4   2   2   89.22    3.08
   4   2  -2   93.19    5.65
  -4   2   2   87.70    3.60
  -4   2   2   88.46    3.16
  -4   2   2   81.40    4.95
  -3  -2   2   -0.18    0.24
  -3  -2   2    0.34    0.12
   3  -2  -2    0.29    0.35
  -3  -2   2    0.27    0.12
  -3  -2   2    0.19    0.08
  -3  -2   2    0.15    0.14
  -3  -2   2    0.25    0.44
  -3   2   2    0.09    0.10
  -3   2   2    0.26    0.13
  -3   2   2   -0.10    0.10
   3   2  -2    0.52    0.40
   3   2  -2    0.45    0.17
  -3   2   2    0.24    0.10
  -3   2   2    0.17    0.11
   3   2  -2   -0.06    0.09
  -3   2   2   -0.54    0.29
   3   2  -2    0.28    0.12
  -3   2   2    0.30    0.12
  -3   2   2   -0.13    0.09
   3   2  -2    0.12    0.09
  -3   2   2   -0.16    0.44
  -3   2   2    0.05    0.39
  -2  -2   2    2.36    0.86
  -2  -2   2    1.99    0.35
  -2  -2   2    0.95    0.79
  -2  -2   2    2.32    0.53
  -2  -2   2    2.79    0.60
   2  -2  -2    2.03    0.76
  -2   2   2    1.79    0.83
   2   2  -2    2.24    0.50
  -2   2   2    2.44    0.91
  -2   2   2    1.68    0.37
  -2   2   2    1.66    0.34
  -2   2   2    2.33    0.50
   2   2  -2    1.57    0.76
   2   2  -2    2.28    0.51
  -2   2   2    1.74    0.40
  -2   2   2    1.67    0.30
   1  -2  -2    6.03    0.56
  -1  -2   2    4.75    0.69
  -1  -2   2    5.76    1.25
  -1  -2   2    6.10    0.73
   1  -2  -2    7.16    1.01
  -1  -2   2    4.29    0.77
  -1  -2   2    6.02    0.87
   1  -2  -2    8.79    1.63
  -1  -2   2    6.67    1.42
  -1   2   2    6.51    1.48
  -1   2   2    6.28    0.93
   1   2  -2    6.53    0.90
   1   2  -2    6.47    0.66
   1   2  -2    5.55    1.30
  -1   2   2    6.63    1.06
  -1   2   2    7.42    1.43
  -1   2   2    5.84    0.83
   0  -2  -2   43.17    1.72
   0  -2   2   41.16    2.39
   0  -2   2   42.48    2.48
   0  -2  -2   45.20    2.27
   0  -2   2   41.72    1.67
   0   2   2   50.51    2.85
   0   2  -2   47.07    2.57
   0   2  -2   50.87    3.00
   0   2   2   41.16    2.33
   0   2  -2   46.98    1.80
   0   2   2   44.19    1.80
   1  -2   2    0.47    0.31
  -1  -2  -2    0.62    0.18
  -1  -2  -2    1.42    0.66
  -1  -2  -2    1.32    0.58
   1  -2   2    0.59    0.61
   1  -2   2    1.44    0.34
   1   2   2    1.74    0.65
   1   2   2    0.37    0.09
  -1   2  -2    1.08    0.65
  -1   2  -2    0.92    0.21
  -1   2  -2    1.03    0.41
  -1   2  -2    0.61    0.14
   1   2   2    0.67    0.50
  -2  -2  -2    5.87    0.92
  -2  -2  -2    8.48    0.84
   2  -2   2    7.42    1.82
   2  -2   2    8.68    0.73
  -2  -2  -2    7.02    1.70
  -2  -2  -2    8.88    0.91
   2  -2   2   10.06    1.44
  -2  -2  -2    8.07    1.38
  -2   2  -2    6.04    0.65
   2   2   2    7.37    1.61
  -2   2  -2    7.41    0.74
  -2   2  -2    8.83    0.87
   2   2   2    8.98    0.80
  -2   2  -2    5.02    1.42
  -2   2  -2   10.41    1.69
   2   2   2    8.63    1.56
   2   2   2    8.04    0.71
   2   2   2    6.04    0.86
   3  -2   2   53.23    2.49
  -3  -2  -2   57.39    2.63
  -3  -2  -2   50.59    2.72
   3  -2   2   54.54    2.27
  -3  -2  -2   51.74    5.45
   3  -2   2   52.90    5.40
   3  -2   2   52.68    2.91
  -3  -2  -2   52.07    2.98
  -3  -2  -2   53.25    2.73
   3   2   2   49.26    3.64
   3   2   2   56.98    2.65
  -3   2  -2   51.13    2.38
  -3   2  -2   51.54    3.47
  -3   2  -2   49.75    2.48
  -3   2  -2   50.22    2.67
   3   2   2   44.42    2.06
   3   2   2   53.95    3.19
   3   2   2   53.90    2.46
  -3   2  -2   66.12    6.14
  -3   2  -2   46.03    2.54
  -4  -2  -2   58.69    1.97
  -4  -2  -2   50.34    6.06
  -4  -2  -2   57.54    3.52
   4  -2   2   55.31    2.56
   4  -2   2   58.35    3.38
  -4  -2  -2   56.13    2.88
  -4  -2  -2   59.07    3.11
   4  -2   2   54.45    5.92
   4  -2   2   60.75    2.53
  -4  -2  -2   52.73    3.04
   4   2   2   55.28    2.81
  -4   2  -2   56.20    2.97
  -4   2  -2   58.75    3.27
   4   2   2   68.21    6.58
   4   2   2   55.77    3.49
  -4   2  -2   54.41    3.12
  -4   2  -2   63.58    6.56
  -4   2  -2   57.33    2.95
   4   2   2   56.24    2.97
  -4   2  -2   54.84    5.46
   4   2   2   52.98    2.42
  -5  -2  -2   -0.01    0.83
  -5  -2  -2    0.13    0.10
   5  -2   2    0.53    0.22
   5  -2   2    0.20    0.28
  -5  -2  -2    0.34    0.17
  -5  -2  -2   -0.08    0.20
  -5  -2  -2    0.65    0.47
   5  -2   2    0.05    0.13
  -5  -2  -2   -0.11    0.18
   5  -2   2   -0.10    0.65
  -5   2  -2    0.61    0.24
   5   2   2    0.54    0.18
   5   2   2    0.78    0.16
  -5   2  -2   -0.64    0.63
  -5   2  -2    0.14    0.16
   5   2   2    0.63    1.35
   5   2   2   -0.09    0.39
  -5   2  -2    0.38    0.15
  -5   2  -2    0.50    0.88
  -5   2  -2    0.09    0.21
  -6  -2  -2    5.10    1.22
   6  -2   2    3.21    0.74
  -6  -2  -2    4.68    1.23
  -6  -2  -2    4.46    1.07
  -6  -2  -2    2.55    1.89
   6  -2   2    2.23    1.44
   6  -2   2    4.61    0.94
   6  -2   2    4.61    0.89
  -6  -2  -2    3.68    0.35
  -6  -2  -2    3.06    0.91
  -6  -2  -2    4.08    1.04
   6   2   2    4.73    1.60
   6   2   2    5.00    1.28
  -6   2  -2    3.23    0.97
  -6   2  -2    4.47    2.06
   6   2   2    1.29    1.44
  -6   2  -2    5.39    1.38
  -6   2  -2    6.57    2.67
  -6   2  -2    2.85    0.97
  -6   2  -2    2.56    0.89
   6   2   2    4.17    0.87
  -6   2  -2    2.55    0.25
  -7  -2  -2   18.50    3.49
   7  -2   2   20.19    2.05
   7  -2   2   16.92    2.94
  -7  -2  -2   16.79    2.88
   7  -2   2   13.84    3.56
  -7  -2  -2   11.53    3.84
  -7  -2  -2   14.35    0.91
  -7  -2  -2   20.39    2.54
  -7  -2  -2   16.39    2.69
  -7  -2  -2   14.78    2.27
   7  -2   2   15.16    1.30
   7   2   2   14.21    4.02
   7   2   2   17.94    2.80
   7   2   2   14.20    1.37
  -7   2  -2   15.05    2.44
  -7   2  -2   15.42    2.67
   7   2   2   16.98    3.24
  -7   2  -2   16.18    2.84
  -7   2  -2   12.05    3.34
  -7   2  -2   12.64    1.03
  -7   2  -2   11.37    2.29
  -7   2  -2   15.90    4.05
   8  -2   2   19.88    3.46
  -8  -2  -2   15.12    5.00
  -8  -2  -2   19.14    3.88
   8  -2   2   14.60    1.28
   8  -2   2   14.58    3.87
  -8  -2  -2   20.78    3.61
  -8  -2  -2   17.25    2.38
  -8  -2  -2   17.40    2.99
  -8  -2  -2   15.20    2.42
  -8   2  -2   13.29    1.01
   8   2   2   16.22    1.53
  -8   2  -2   18.96    3.29
  -8   2  -2   17.32    4.58
   8   2   2   13.60    2.54
   8   2   2   15.94    4.49
  -8   2  -2   17.27    3.20
  -8   2  -2   13.47    2.63
   8   2   2   17.62    3.48
  -8   2  -2   11.98    2.37
  -8   2  -2    8.71    3.23
   9  -2   2   -0.39    0.22
   9  -2   2    2.19    1.46
  -9  -2  -2    0.85    0.39
  -9  -2  -2   -0.16    1.63
  -9  -2  -2    0.72    0.40
   9  -2   2    0.25    0.36
  -9  -2  -2    0.07    0.26
  -9  -2  -2    0.61    0.38
  -9   2  -2   -0.15    0.54
   9   2   2    0.03    0.85
  -9   2  -2    0.26    0.42
  -9   2  -2    0.21    0.27
   9   2   2    0.47    1.71
  -9   2  -2    0.09    0.33
  -9   2  -2    0.44    1.93
   9   2   2    0.33    0.29
   9   2   2   -0.29    0.29
  -9   2  -2   -0.26    1.45
  10  -2   2   -0.79    1.26
 -10  -2  -2    0.25    0.39
  10  -2   2   -0.04    0.41
 -10  -2  -2   -0.32    2.00
 -10  -2  -2    0.21    0.45
 -10  -2  -2    0.90    0.43
 -10   2  -2    0.75    0.58
 -10   2  -2    0.03    0.35
 -10   2  -2   -0.74    2.01
  10   2   2    0.82    0.99
  10   2   2    0.70    1.44
  10   2   2    0.11    0.34
 -10   2  -2    0.53    0.45
  10   2   2   -0.08    0.32
 -10   2  -2   -1.17    1.29
 -11  -2  -2    7.97    2.72
  11  -2   2    4.95    2.48
  11  -2   2    6.63    2.22
 -11  -2  -2    3.59    1.55
 -11  -2  -2    5.48    1.66
  11  -2   2    4.08    1.17
 -11  -2  -2    2.14    3.03
 -11   2  -2    2.53    0.94
  11   2   2    1.95    1.33
  11   2   2    1.40    2.48
 -11   2  -2    3.78    1.44
  11   2   2    5.86    1.72
 -11   2  -2    5.97    1.96
 -11   2  -2    3.55    2.60
 -11   2  -2    0.27    2.40
  12  -2   2    2.97    0.71
 -12  -2  -2    2.70    1.08
  12  -2   2    2.25    1.61
 -12  -2  -2    3.36    1.47
 -12  -2  -2    1.97    0.57
 -12  -2  -2    7.47    4.22
  12  -2   2    2.28    0.95
 -12   2  -2    3.80    1.53
  12   2   2    0.22    2.03
 -12   2  -2    3.66    3.33
 -12   2  -2    1.52    0.84
  12   2   2    1.92    0.69
 -12   2  -2    3.16    1.14
 -12   2  -2    3.97    3.11
  12   2   2    2.43    1.02
  13  -2   2    5.68    1.09
 -13  -2  -2    5.74    2.07
  13  -2   2    5.74    2.05
  13  -2   2    4.22    2.61
 -13  -2  -2    4.09    1.39
 -13  -2  -2   10.61    5.88
 -13   2  -2    5.71    1.81
  13   2   2    5.45    1.75
  13   2   2    4.34    1.43
  13   2   2    0.54    1.83
 -13   2  -2    8.00    3.84
 -13   2  -2    5.79    1.81
 -13   2  -2    2.31    3.11
 -13   2  -2    7.09    2.21
 -14  -2  -2    0.48    3.38
  14  -2   2    0.86    0.65
 -14  -2  -2    1.03    0.60
  14  -2   2    0.45    2.47
 -14  -2  -2    0.88    0.76
  14  -2   2    1.96    0.69
  14   2   2   -1.68    1.86
  14   2   2    1.24    0.53
 -14   2  -2    3.15    2.88
  14   2   2    0.89    0.59
 -14   2  -2    0.71    0.57
 -14   2  -2   -0.34    0.88
 -14   2  -2    1.01    0.72
  15  -2   2    3.51    0.78
 -15  -2  -2    4.16    1.11
 -15  -2  -2    3.76    1.17
  15  -2   2    3.48    0.93
 -15   2  -2    3.43    1.29
  15   2   2    4.39    1.62
 -15   2  -2    3.89    1.09
 -15   2  -2    8.90    2.40
  15   2   2    7.03    1.68
 -15   2  -2    8.83    3.59
 -16  -2  -2    3.55    1.21
 -16  -2  -2    0.94    1.15
  16  -2   2    3.33    1.10
  16   2   2    3.60    1.20
 -16   2  -2    2.40    1.00
  16   2   2    3.62    0.72
 -16   2  -2    2.33    0.85
 -17  -2  -2    1.39    1.04
  17  -2   2    2.50    1.04
 -17  -2  -2   -0.20    1.16
 -17   2  -2    1.09    1.07
  17   2   2    1.01    0.86
 -17   2  -2   -0.02    0.69
  17   2   2    2.36    0.73
 -17  -3   2   -1.61    1.27
 -17  -3   2    0.74    1.04
  17  -3  -2   -0.04    0.96
  17   3  -2    0.01    0.69
 -17   3   2    1.90    0.86
 -17   3   2    1.22    1.11
  16  -3  -2    0.78    0.77
 -16  -3   2    1.05    1.10
 -16  -3   2   -0.68    0.91
 -16   3   2    1.61    0.65
  16   3  -2   -0.06    1.76
 -16   3   2    2.02    1.02
  16   3  -2    0.84    0.74
 -15  -3   2   -0.15    0.98
 -15  -3   2   -0.24    0.83
 -15  -3   2   -0.70    0.79
  15  -3  -2    0.84    0.67
  15   3  -2    1.71    0.70
  15   3  -2    1.23    0.63
 -15   3   2    1.91    2.15
 -15   3   2    1.80    0.83
  14  -3  -2    1.62    0.72
  14  -3  -2    1.01    2.23
 -14  -3   2    9.43    4.93
 -14  -3   2    1.22    0.71
 -14  -3   2    1.21    0.63
  14  -3  -2    0.93    0.71
 -14  -3   2    2.19    1.18
  14   3  -2    0.33    0.58
  14   3  -2    1.40    3.16
 -14   3   2    1.27    0.58
 -14   3   2    0.22    0.65
  14   3  -2    1.39    0.47
 -14   3   2    2.49    2.50
 -13  -3   2   -3.32    3.02
 -13  -3   2   -0.10    0.54
  13  -3  -2    0.37    0.63
 -13  -3   2    0.35    0.57
 -13  -3   2    0.26    0.81
  13  -3  -2    2.31    2.26
  13   3  -2    0.48    0.42
  13   3  -2    0.59    2.04
 -13   3   2    0.59    1.60
 -13   3   2   -0.04    0.57
 -13   3   2    4.17    2.23
  13   3  -2   -0.26    0.50
 -13   3   2    0.50    0.74
 -13   3   2    1.07    0.69
 -12  -3   2    1.76    1.47
 -12  -3   2   -0.08    3.22
 -12  -3   2    1.56    0.91
  12  -3  -2    4.81    1.92
  12  -3  -2    1.78    0.57
 -12  -3   2    1.02    0.72
  12   3  -2    1.91    0.59
 -12   3   2    2.12    0.62
 -12   3   2    0.75    2.30
  12   3  -2    1.68    2.01
 -12   3   2    2.40    2.68
 -12   3   2    1.10    0.74
 -12   3   2    2.56    0.88
  12   3  -2    0.98    0.63
 -12   3   2    1.37    0.64
 -11  -3   2    0.65    0.47
  11  -3  -2    1.61    1.40
  11  -3  -2   -0.44    0.45
 -11  -3   2   -0.81    3.54
 -11  -3   2    0.90    0.68
 -11  -3   2    0.67    0.60
  11   3  -2   -2.74    1.20
 -11   3   2    0.88    0.59
 -11   3   2    0.46    0.40
  11   3  -2    1.24    0.42
  11   3  -2    1.18    0.51
 -11   3   2    0.25    0.54
 -11   3   2   -0.10    1.88
 -11   3   2   -1.57    2.14
 -11   3   2    0.64    0.55
  10  -3  -2   14.43    1.46
 -10  -3   2   12.74    3.13
 -10  -3   2   13.31    3.21
 -10  -3   2   12.35    4.68
 -10  -3   2    9.69    2.96
  10  -3  -2   12.84    2.98
  10  -3  -2   17.38    5.07
  10   3  -2   14.06    2.88
 -10   3   2   12.56    2.82
 -10   3   2   14.17    2.80
 -10   3   2   13.37    4.92
 -10   3   2   11.54    2.71
  10   3  -2    3.96    1.77
  10   3  -2   14.26    2.74
 -10   3   2   10.75    2.49
 -10   3   2    8.38    3.20
  -9  -3   2    0.34    1.95
   9  -3  -2   -0.96    0.68
   9  -3  -2    0.07    0.22
  -9  -3   2   -0.19    0.26
  -9  -3   2    0.79    0.35
  -9  -3   2    0.04    0.33
   9  -3  -2   -0.04    1.23
  -9  -3   2   -0.42    1.26
  -9  -3   2    0.13    0.39
  -9   3   2   -0.82    1.62
   9   3  -2    1.07    1.53
  -9   3   2    0.26    0.40
  -9   3   2    0.49    0.31
  -9   3   2    2.04    2.10
  -9   3   2    0.12    0.48
  -9   3   2    0.32    0.37
  -9   3   2    0.72    0.41
   9   3  -2    0.37    0.29
   9   3  -2    0.22    0.29
  -8  -3   2   -0.02    0.29
  -8  -3   2    0.42    1.45
  -8  -3   2    1.57    1.41
  -8  -3   2    0.64    0.40
   8  -3  -2    2.07    1.67
   8  -3  -2    1.73    0.38
  -8  -3   2    0.94    0.46
   8  -3  -2    1.00    0.89
  -8  -3   2    0.57    0.22
  -8   3   2    1.65    0.88
   8   3  -2    0.64    0.35
  -8   3   2    1.15    0.54
  -8   3   2    2.41    0.65
  -8   3   2    1.17    1.67
  -8   3   2    1.16    1.90
  -8   3   2    0.92    0.37
  -8   3   2    1.46    0.39
   8   3  -2    1.17    1.32
   8   3  -2    0.88    0.50
   8   3  -2    1.16    0.26
  -8   3   2    1.94    0.94
  -7  -3   2    4.21    1.42
  -7  -3   2    6.44    2.16
  -7  -3   2    4.20    1.39
   7  -3  -2    3.97    1.59
   7  -3  -2    4.85    2.62
  -7  -3   2    5.67    1.18
  -7  -3   2    5.10    1.27
  -7  -3   2    4.61    2.57
  -7   3   2    6.92    2.75
  -7   3   2    5.86    1.60
  -7   3   2    6.31    1.21
  -7   3   2    4.13    1.11
   7   3  -2    5.73    1.28
   7   3  -2    5.75    2.35
   7   3  -2    5.03    1.24
  -7   3   2    5.01    1.38
  -7   3   2    4.68    2.21
   7   3  -2    3.26    0.68
   7   3  -2    4.63    1.34
  -7   3   2    3.66    0.90
  -7   3   2    6.86    1.56
  -6  -3   2    0.33    0.28
  -6  -3   2    0.52    0.97
  -6  -3   2    0.35    0.22
  -6  -3   2    0.05    0.16
  -6  -3   2    0.03    0.23
  -6  -3   2   -0.06    0.76
   6  -3  -2    0.50    0.73
  -6   3   2    0.05    1.03
  -6   3   2    0.30    0.19
  -6   3   2   -0.41    0.22
   6   3  -2    0.30    0.17
  -6   3   2    0.11    0.15
  -6   3   2   -0.05    0.23
  -6   3   2    0.28    0.25
  -6   3   2    0.17    0.94
   6   3  -2   -0.29    0.14
   6   3  -2   -0.31    0.34
  -6   3   2    0.86    1.07
  -6   3   2    0.39    0.23
   6   3  -2   -0.05    0.67
   6   3  -2    0.03    0.17
  -6   3   2   -0.07    0.18
   5  -3  -2   24.44    1.69
  -5  -3   2   19.55    3.24
  -5  -3   2   20.66    2.25
   5  -3  -2   26.59    3.72
  -5  -3   2   16.99    4.00
  -5  -3   2   20.83    2.12
  -5  -3   2   22.03    1.63
  -5  -3   2   18.67    1.88
  -5   3   2   20.92    1.84
   5   3  -2   21.35    1.66
  -5   3   2   19.72    1.70
  -5   3   2   18.88    1.78
   5   3  -2   21.32    4.07
  -5   3   2   24.03    3.65
  -5   3   2   22.04    4.25
  -5   3   2   20.86    3.02
  -5   3   2   21.07    1.78
   5   3  -2   19.74    1.39
  -5   3   2   22.70    4.23
   5   3  -2   19.85    1.76
  -5   3   2   18.77    2.73
  -5   3   2   16.44    1.33
   4  -3  -2   14.87    1.21
  -4  -3   2    8.91    2.69
  -4  -3   2   11.58    1.07
  -4  -3   2   12.72    2.11
  -4  -3   2   15.54    2.70
  -4  -3   2   11.98    2.01
  -4  -3   2   12.62    1.98
   4  -3  -2   15.69    2.74
  -4   3   2   10.38    1.08
   4   3  -2   11.28    2.68
  -4   3   2   13.50    3.17
  -4   3   2   14.11    2.12
  -4   3   2   13.41    3.36
  -4   3   2   12.46    2.12
  -4   3   2   10.44    0.92
   4   3  -2   12.12    0.83
  -4   3   2   10.96    1.14
   4   3  -2   12.69    1.74
   4   3  -2   11.14    1.01
  -4   3   2    8.13    1.89
  -4   3   2   13.75    1.35
   3  -3  -2   18.67    1.27
   3  -3  -2   21.15    1.49
  -3  -3   2   17.55    2.67
  -3  -3   2   19.38    1.76
  -3  -3   2   21.85    1.88
   3  -3  -2   19.33    2.78
  -3  -3   2   20.57    1.45
  -3  -3   2   24.75    3.91
  -3  -3   2   19.98    0.89
  -3   3   2   22.54    2.53
   3   3  -2   19.03    0.86
  -3   3   2   17.31    1.68
  -3   3   2   20.72    1.57
  -3   3   2   20.36    1.73
  -3   3   2   20.27    1.33
  -3   3   2   23.58    3.83
   3   3  -2   15.07    2.78
  -3   3   2   20.50    3.37
   3   3  -2   16.87    1.36
   3   3  -2   18.75    1.25
  -3   3   2   20.74    1.54
  -2  -3   2   41.77    4.57
   2  -3  -2   37.45    3.81
  -2  -3   2   40.72    2.34
  -2  -3   2   38.67    3.94
  -2  -3   2   38.02    1.57
   2  -3  -2   36.51    1.94
   2  -3  -2   40.03    1.87
   2  -3  -2   34.76    1.80
  -2  -3   2   38.12    1.98
  -2  -3   2   39.67    2.37
   2   3  -2   46.76    4.87
  -2   3   2   36.49    1.99
  -2   3   2   41.76    2.37
   2   3  -2   37.92    2.05
  -2   3   2   38.37    2.39
   2   3  -2   37.57    1.64
   2   3  -2   38.47    1.79
   2   3  -2   40.92    2.27
  -2   3   2   36.98    1.95
  -2   3   2   46.55    5.05
  -2   3   2   42.77    4.57
   1  -3  -2    2.50    0.55
  -1  -3   2    2.47    0.52
  -1  -3   2    1.27    0.75
  -1  -3   2    1.90    0.20
  -1  -3   2    2.63    0.61
   1  -3  -2    1.95    0.45
   1  -3  -2    2.10    0.48
   1  -3  -2    0.46    0.41
  -1  -3   2    2.48    0.92
   1   3  -2    2.97    0.63
  -1   3   2    3.70    0.76
   1   3  -2    2.64    0.76
  -1   3   2    2.22    0.55
  -1   3   2    2.58    0.53
   1   3  -2    2.53    0.62
  -1   3   2    3.10    0.60
   1   3  -2    2.01    0.88
  -1   3   2    0.95    0.75
  -1   3   2    1.95    0.91
   1   3  -2    1.52    0.38
   0  -3   2    3.41    0.61
   0  -3   2    2.60    0.27
   0  -3  -2    4.29    0.76
   0  -3  -2    5.15    1.27
   0  -3  -2    3.43    0.81
   0  -3   2    2.93    0.97
   0  -3  -2    4.39    0.85
   0   3  -2    3.38    0.62
   0   3  -2    3.87    0.74
   0   3  -2    3.09    0.96
   0   3   2    3.77    0.65
   0   3   2    4.60    1.36
   0   3   2    4.29    0.78
   0   3   2    2.75    0.45
   0   3   2    3.60    0.66
   0   3   2    3.46    1.09
   0   3  -2    2.95    1.10
   0   3  -2    2.17    0.40
  -1  -3  -2   25.93    1.75
  -1  -3  -2   24.17    1.41
   1  -3   2   25.55    1.41
   1  -3   2   24.59    1.48
  -1  -3  -2   21.75    2.73
   1  -3   2   29.70    3.06
  -1  -3  -2   25.82    2.97
   1  -3   2   29.87    3.65
   1   3   2   23.44    1.47
   1   3   2   23.97    3.04
   1   3   2   26.16    1.49
   1   3   2   26.04    1.64
  -1   3  -2   27.16    1.80
  -1   3  -2   24.39    1.55
   1   3   2   28.70    3.11
  -1   3  -2   24.54    1.58
  -1   3  -2   26.30    1.59
  -1   3  -2   24.08    3.45
  -1   3  -2   26.33    1.67
   2  -3   2   12.17    1.02
   2  -3   2   11.40    1.89
  -2  -3  -2   13.33    1.20
   2  -3   2   12.99    2.67
  -2  -3  -2   13.83    2.68
   2  -3   2   10.28    0.79
  -2  -3  -2   10.25    1.84
  -2  -3  -2   12.23    0.95
  -2  -3  -2   11.90    1.25
   2   3   2   10.70    0.99
   2   3   2    9.08    0.82
   2   3   2    9.41    2.03
  -2   3  -2   13.61    2.72
  -2   3  -2   13.75    1.22
  -2   3  -2   13.23    1.75
   2   3   2   13.88    2.19
  -2   3  -2   10.01    1.03
  -2   3  -2   12.90    1.16
   2   3   2   11.81    1.08
  -2   3  -2   11.11    1.10
  -3  -3  -2    0.07    0.10
  -3  -3  -2    0.23    0.14
   3  -3   2    0.40    0.83
  -3  -3  -2   -0.40    0.41
   3  -3   2    0.56    0.61
  -3  -3  -2    0.12    0.15
   3  -3   2    0.09    0.11
  -3  -3  -2   -0.53    0.41
  -3  -3  -2    0.48    0.15
   3  -3   2    0.05    0.10
   3   3   2   -0.07    0.26
   3   3   2   -0.02    0.12
  -3   3  -2    0.28    0.12
   3   3   2   -0.02    0.52
  -3   3  -2    0.32    0.15
  -3   3  -2   -0.09    0.43
   3   3   2    0.16    0.12
  -3   3  -2    0.66    0.74
  -3   3  -2   -0.03    0.15
  -3   3  -2    0.02    0.13
   3   3   2    0.28    0.43
  -4  -3  -2    0.99    1.04
   4  -3   2    2.75    1.48
   4  -3   2    2.86    0.68
  -4  -3  -2    2.78    0.69
  -4  -3  -2    3.29    0.68
   4  -3   2    3.57    0.54
   4  -3   2    3.36    0.95
  -4  -3  -2    2.85    0.77
  -4  -3  -2    2.68    1.03
  -4  -3  -2    3.04    0.79
  -4   3  -2    3.90    1.06
   4   3   2    3.45    1.03
  -4   3  -2    2.33    1.22
  -4   3  -2    3.66    0.96
  -4   3  -2    3.92    1.81
   4   3   2    2.16    0.51
  -4   3  -2    2.96    0.78
   4   3   2    3.23    0.50
  -4   3  -2    3.37    0.78
   4   3   2    3.13    1.65
   4   3   2    3.89    0.93
  -5  -3  -2   -0.06    0.22
   5  -3   2    0.59    0.12
   5  -3   2    0.77    0.16
  -5  -3  -2    1.20    0.30
   5  -3   2    0.86    0.31
  -5  -3  -2    0.22    0.23
  -5  -3  -2    1.41    0.37
   5  -3   2    0.17    0.35
  -5  -3  -2    1.70    0.76
  -5  -3  -2    1.82    1.54
   5  -3   2    1.57    1.54
  -5   3  -2    1.13    0.48
  -5   3  -2    1.07    0.48
   5   3   2    1.19    0.19
  -5   3  -2    1.07    0.35
   5   3   2    1.62    0.59
   5   3   2    1.05    0.51
   5   3   2    0.88    0.27
  -5   3  -2   -0.85    0.71
  -5   3  -2    1.17    0.96
   5   3   2    1.52    1.34
  -5   3  -2    0.58    0.28
   6  -3   2    0.31    0.13
  -6  -3  -2    0.71    0.28
   6  -3   2    0.42    0.19
  -6  -3  -2    0.40    0.58
  -6  -3  -2    0.53    0.15
   6  -3   2   -0.26    0.75
  -6  -3  -2   -0.99    0.78
  -6  -3  -2    0.45    0.27
   6  -3   2    0.38    0.25
   6  -3   2    0.83    0.57
  -6  -3  -2    0.26    0.22
   6   3   2    0.90    0.77
  -6   3  -2    3.90    2.11
  -6   3  -2    0.64    0.29
  -6   3  -2    1.02    0.41
  -6   3  -2    0.25    0.24
   6   3   2    0.67    0.25
  -6   3  -2    0.01    0.19
  -6   3  -2    1.49    1.52
   6   3   2    0.14    1.09
   6   3   2    0.49    0.19
   6   3   2    0.49    0.18
  -7  -3  -2    0.91    0.67
   7  -3   2   -0.23    0.27
   7  -3   2    0.08    0.19
   7  -3   2    0.53    0.43
   7  -3   2    0.08    0.15
  -7  -3  -2   -0.17    0.28
  -7  -3  -2   -0.52    1.07
  -7  -3  -2    0.37    0.16
   7  -3   2   -0.64    0.79
  -7  -3  -2    1.26    0.69
  -7  -3  -2    0.40    0.26
  -7   3  -2   -0.09    0.22
   7   3   2    0.39    0.21
   7   3   2   -1.21    0.63
  -7   3  -2    0.01    0.31
  -7   3  -2   -0.97    0.80
   7   3   2    0.00    0.20
  -7   3  -2   -0.33    1.39
  -7   3  -2   -0.07    0.22
   7   3   2    0.10    0.21
   7   3   2   -0.38    1.09
  -7   3  -2    0.54    0.26
   8  -3   2    4.47    2.82
  -8  -3  -2    4.99    1.84
  -8  -3  -2    5.69    2.68
  -8  -3  -2    4.79    1.58
  -8  -3  -2    7.89    1.74
   8  -3   2    7.15    1.30
  -8  -3  -2    4.88    1.54
   8  -3   2    6.09    1.79
  -8   3  -2    5.81    1.69
   8   3   2    4.45    1.71
  -8   3  -2    7.86    3.34
  -8   3  -2    5.25    1.57
   8   3   2    7.20    1.29
   8   3   2    6.56    1.67
   8   3   2    4.24    1.32
  -8   3  -2    5.53    1.37
  -8   3  -2    3.82    2.32
  -8   3  -2    3.47    1.18
   8   3   2    3.70    2.24
   9  -3   2    2.15    0.76
  -9  -3  -2    3.02    1.07
   9  -3   2    2.63    0.68
  -9  -3  -2    2.12    1.15
  -9  -3  -2    3.34    2.69
  -9  -3  -2    2.60    0.90
   9  -3   2    3.54    1.94
  -9   3  -2    1.92    0.93
   9   3   2    3.82    0.67
   9   3   2    3.55    1.29
  -9   3  -2    2.17    1.11
   9   3   2    1.15    2.07
  -9   3  -2    2.03    0.80
  -9   3  -2    4.61    2.96
  -9   3  -2    1.22    1.77
  -9   3  -2    2.46    0.89
   9   3   2    3.15    1.46
   9   3   2    2.82    0.90
  10  -3   2    1.08    1.07
 -10  -3  -2    0.28    0.39
 -10  -3  -2    0.05    0.39
  10  -3   2    1.06    0.27
 -10  -3  -2    1.90    1.74
  10  -3   2   -0.34    0.39
 -10  -3  -2    0.31    0.96
  10   3   2    2.30    1.82
  10   3   2    0.13    0.37
 -10   3  -2    0.94    0.41
  10   3   2    0.48    0.35
 -10   3  -2    0.76    0.49
 -10   3  -2    0.51    0.46
 -10   3  -2   -0.91    1.36
 -10   3  -2    0.60    2.38
 -10   3  -2    0.77    0.61
 -11  -3  -2   -0.26    2.25
 -11  -3  -2    1.15    0.48
  11  -3   2    1.87    1.72
 -11  -3  -2    0.58    1.15
  11  -3   2    1.34    0.82
 -11  -3  -2    1.17    0.56
  11   3   2    0.90    0.44
 -11   3  -2    2.48    2.77
 -11   3  -2    0.89    0.65
  11   3   2    0.72    1.60
 -11   3  -2    0.85    0.46
 -11   3  -2   -0.04    0.45
 -11   3  -2    0.89    0.47
  11   3   2    1.07    0.75
 -11   3  -2    0.33    1.90
 -12  -3  -2   -0.96    3.16
  12  -3   2    2.76    2.14
 -12  -3  -2   -0.37    0.70
  12  -3   2    0.76    0.49
  12  -3   2    0.87    0.53
 -12  -3  -2    0.72    0.64
 -12  -3  -2    0.13    0.55
  12   3   2    2.00    2.36
  12   3   2    1.32    0.62
 -12   3  -2    0.32    0.51
 -12   3  -2   -1.52    2.37
 -12   3  -2    0.35    0.41
 -12   3  -2    0.60    0.67
 -12   3  -2   -0.10    2.14
  12   3   2    2.04    0.74
 -13  -3  -2   -2.77    2.88
  13  -3   2    1.38    2.16
  13  -3   2    6.20    1.85
 -13  -3  -2    4.55    1.26
 -13  -3  -2    2.71    1.06
 -13  -3  -2    3.64    1.23
  13  -3   2    2.90    1.15
  13   3   2    2.35    0.81
 -13   3  -2    3.16    0.99
 -13   3  -2    5.70    2.83
 -13   3  -2    3.66    1.24
  13   3   2    1.79    0.93
 -13   3  -2    1.24    2.21
  13   3   2    3.30    2.92
 -13   3  -2    2.91    1.12
 -14  -3  -2    1.42    2.72
 -14  -3  -2   -1.26    0.83
 -14  -3  -2    0.63    0.62
  14  -3   2    1.24    0.95
  14  -3   2    1.26    0.62
  14  -3   2    3.72    2.91
  14   3   2   -2.57    1.76
 -14   3  -2    0.70    0.54
 -14   3  -2    3.40    3.03
  14   3   2    0.37    0.50
  14   3   2    0.08    0.53
 -14   3  -2    1.03    0.67
 -15  -3  -2    0.47    1.02
  15  -3   2    0.30    0.77
  15  -3   2   -0.63    2.32
  15  -3   2   -0.90    0.68
 -15  -3  -2   -0.58    0.72
  15   3   2    0.40    0.66
 -15   3  -2    0.42    0.64
  15   3   2    0.79    0.70
 -15   3  -2    0.18    0.85
  16  -3   2    0.60    0.91
 -16  -3  -2    1.03    0.92
 -16  -3  -2   -0.34    1.27
 -16   3  -2    0.84    2.06
  16   3   2    0.48    0.75
 -16   3  -2    0.23    1.16
  16   3   2    0.42    0.72
 -17  -3  -2    0.61    0.96
 -17  -3  -2    0.63    1.33
  17  -3   2   -0.36    0.87
  17   3   2    1.25    0.82
 -17   3  -2    1.28    0.74
 -17   3  -2    1.96    1.11
  17   3   2    0.39    0.68
 -17  -4   2    2.26    0.97
  17  -4  -2    2.91    0.92
 -17  -4   2    1.30    1.34
 -17   4   2    2.56    1.01
  17   4  -2    2.44    1.08
 -17   4   2    1.88    0.75
 -16  -4   2   -0.26    1.02
 -16  -4   2    0.19    0.85
  16  -4  -2    0.91    0.91
 -16   4   2    1.95    0.97
 -16   4   2    0.43    0.66
  16   4  -2    0.85    0.66
  16   4  -2    1.34    0.79
  15  -4  -2   10.33    2.42
 -15  -4   2    6.17    2.05
  15  -4  -2    6.41    0.91
 -15  -4   2    9.82    2.72
 -15  -4   2    6.54    1.77
 -15   4   2    5.77    1.62
  15   4  -2   12.74    2.55
 -15   4   2    4.26    1.65
  15   4  -2    6.68    2.21
 -14  -4   2    3.03    0.97
  14  -4  -2    1.89    4.00
  14  -4  -2    1.66    0.75
 -14  -4   2    1.21    3.09
 -14  -4   2    2.02    0.75
 -14  -4   2    0.79    0.75
  14   4  -2    0.89    2.01
  14   4  -2    0.92    0.58
 -14   4   2    3.88    2.35
 -14   4   2    3.30    1.03
 -14   4   2    0.83    0.58
  14   4  -2    1.09    0.61
 -13  -4   2    8.13    2.24
  13  -4  -2    6.41    3.36
  13  -4  -2    8.06    1.80
 -13  -4   2    8.74    2.65
 -13  -4   2   -0.66    2.72
 -13  -4   2    4.90    2.07
  13   4  -2    9.29    4.90
  13   4  -2    9.50    1.95
 -13   4   2    6.69    2.20
 -13   4   2    6.56    3.95
 -13   4   2    9.88    2.48
  13   4  -2    5.91    1.73
 -13   4   2    7.69    2.04
 -12  -4   2    1.12    0.64
  12  -4  -2    0.66    0.53
 -12  -4   2    2.27    3.52
  12  -4  -2    0.46    2.42
 -12  -4   2    1.00    0.55
 -12  -4   2    0.62    0.62
 -12   4   2    1.91    0.96
  12   4  -2    0.66    0.44
  12   4  -2    0.82    2.06
 -12   4   2    2.88    2.27
 -12   4   2    2.51    0.85
 -12   4   2    2.55    0.97
  12   4  -2    1.41    0.87
 -11  -4   2   12.01    2.90
  11  -4  -2   15.34    4.82
  11  -4  -2   17.22    1.56
 -11  -4   2   14.95    3.40
 -11  -4   2   12.57    3.56
  11  -4  -2   17.58    3.65
 -11  -4   2   17.63    6.00
 -11   4   2   12.54    4.74
  11   4  -2   13.49    2.75
 -11   4   2   16.65    3.33
  11   4  -2   16.05    2.94
  11   4  -2   10.92    4.16
 -11   4   2   16.14    3.57
 -11   4   2   16.65    3.55
  10  -4  -2   14.62    1.54
 -10  -4   2   12.11    2.96
 -10  -4   2   15.86    5.38
  10  -4  -2    6.31    2.99
 -10  -4   2   11.02    2.82
  10  -4  -2   12.35    3.10
 -10  -4   2   13.88    3.82
 -10   4   2   11.97    3.52
 -10   4   2   18.15    3.69
  10   4  -2   10.32    3.54
 -10   4   2   11.32    2.73
  10   4  -2   14.61    2.60
 -10   4   2   15.13    2.99
  10   4  -2   16.85    3.16
 -10   4   2   12.40    2.45
 -10   4   2   12.91    4.36
  -9  -4   2    3.73    1.85
  -9  -4   2    2.04    0.91
   9  -4  -2    5.10    1.45
  -9  -4   2    2.50    1.37
   9  -4  -2    1.53    0.38
  -9  -4   2    4.94    2.71
  -9  -4   2    1.81    0.53
   9  -4  -2    1.78    2.12
  -9  -4   2    1.98    0.89
  -9   4   2    4.96    3.35
   9   4  -2    2.96    1.08
  -9   4   2    2.78    0.56
  -9   4   2    1.40    1.66
  -9   4   2    1.74    0.81
  -9   4   2    3.14    1.13
   9   4  -2    0.40    1.12
  -9   4   2    2.93    1.16
   9   4  -2    2.72    0.70
  -9   4   2    2.77    1.37
  -8  -4   2   11.84    2.75
  -8  -4   2    4.53    2.38
   8  -4  -2    5.12    2.73
  -8  -4   2   10.97    2.65
   8  -4  -2   10.11    1.02
   8  -4  -2    6.87    1.37
  -8  -4   2    9.49    1.67
  -8  -4   2    8.48    2.38
  -8  -4   2   14.41    3.38
   8  -4  -2    8.69    2.30
  -8   4   2   10.08    1.92
   8   4  -2    8.82    1.80
  -8   4   2   18.13    4.30
   8   4  -2    7.98    1.90
   8   4  -2    5.89    2.62
  -8   4   2    8.64    1.95
  -8   4   2    7.72    2.08
  -8   4   2   14.04    3.09
  -8   4   2    9.74    2.49
  -8   4   2    6.93    2.97
   7  -4  -2    1.12    1.22
  -7  -4   2    3.69    1.03
  -7  -4   2    4.97    2.01
  -7  -4   2    2.51    1.25
  -7  -4   2    2.44    1.02
  -7  -4   2    2.18    0.65
   7  -4  -2    3.05    0.90
   7  -4  -2    3.02    0.69
  -7  -4   2   -0.05    1.15
   7  -4  -2    2.13    1.03
   7   4  -2    2.50    0.70
   7   4  -2    1.54    1.14
  -7   4   2    3.76    1.41
  -7   4   2    3.05    0.95
  -7   4   2    1.61    2.01
   7   4  -2    2.92    0.99
  -7   4   2    4.07    0.74
  -7   4   2    1.94    0.89
  -7   4   2    2.29    1.82
  -7   4   2    2.83    0.77
  -7   4   2    3.04    0.83
  -6  -4   2   45.84    5.46
  -6  -4   2   54.09    8.06
   6  -4  -2   38.42    4.76
  -6  -4   2   42.34    3.79
   6  -4  -2   42.29    2.52
  -6  -4   2   43.41    2.67
  -6  -4   2   39.13    3.28
  -6  -4   2   40.05    3.49
   6  -4  -2   43.47    2.30
  -6   4   2   43.85    3.14
  -6   4   2   48.59    7.12
  -6   4   2   42.02    3.57
  -6   4   2   51.13    5.64
  -6   4   2   39.53    2.98
   6   4  -2   46.98    2.24
  -6   4   2   48.46    3.71
   6   4  -2   42.50    2.72
  -6   4   2   42.30    6.86
   6   4  -2   57.47    7.35
  -6   4   2   40.87    2.72
   6   4  -2   46.32    3.21
   5  -4  -2    2.72    0.29
  -5  -4   2    3.86    1.08
  -5  -4   2    2.73    0.92
   5  -4  -2    2.21    0.41
  -5  -4   2    3.06    0.78
  -5  -4   2    2.22    0.72
   5  -4  -2    3.92    1.45
  -5  -4   2    4.51    1.78
  -5  -4   2    3.36    1.81
   5   4  -2    1.34    1.04
  -5   4   2    3.26    1.07
  -5   4   2    1.84    0.54
  -5   4   2    3.26    2.02
  -5   4   2    2.73    0.83
  -5   4   2    2.67    0.48
  -5   4   2    1.69    1.33
   5   4  -2    3.77    0.99
  -5   4   2    2.30    0.63
  -5   4   2    3.89    1.46
   5   4  -2    2.64    0.56
   5   4  -2    2.74    0.47
  -5   4   2    2.98    0.97
   4  -4  -2   39.26    2.33
  -4  -4   2   41.30    6.17
  -4  -4   2   36.97    4.57
  -4  -4   2   32.38    1.43
  -4  -4   2   38.01    2.94
   4  -4  -2   37.02    4.51
  -4  -4   2   34.03    2.84
   4  -4  -2   39.57    2.03
  -4  -4   2   38.07    2.34
  -4   4   2   36.02    2.49
   4   4  -2   36.34    1.59
  -4   4   2   30.66    2.57
   4   4  -2   38.74    2.20
  -4   4   2   31.63    4.90
   4   4  -2   37.62    2.47
  -4   4   2   29.70    2.66
  -4   4   2   32.81    5.07
  -4   4   2   38.55    2.82
   4   4  -2   34.48    4.98
  -4   4   2   35.11    2.42
  -4   4   2   37.77    2.35
   3  -4  -2    0.26    0.14
  -3  -4   2    1.13    1.04
  -3  -4   2    0.50    0.10
  -3  -4   2    0.91    0.29
  -3  -4   2    1.50    1.17
   3  -4  -2    0.34    0.72
  -3  -4   2    1.21    0.42
   3  -4  -2    0.32    0.14
   3  -4  -2    0.96    0.40
  -3  -4   2    0.48    0.21
   3   4  -2    1.20    0.41
  -3   4   2    1.74    1.31
  -3   4   2    0.54    0.18
  -3   4   2    0.70    0.14
  -3   4   2    0.65    0.18
  -3   4   2    0.38    0.20
   3   4  -2    0.86    0.25
   3   4  -2    1.09    0.92
   3   4  -2    0.69    0.38
   3   4  -2    1.23    0.32
  -3   4   2    0.26    0.97
  -3   4   2    0.88    0.22
   2  -4  -2   48.77    2.52
   2  -4  -2   46.23    1.46
   2  -4  -2   45.48    1.40
  -2  -4   2   46.28    2.01
  -2  -4   2   46.25    2.46
   2  -4  -2   51.97    5.00
  -2  -4   2   51.61    5.18
   2  -4  -2   47.73    2.29
  -2  -4   2   43.98    2.65
  -2  -4   2   46.34    5.20
  -2  -4   2   43.27    2.70
  -2   4   2   41.73    2.36
  -2   4   2   45.84    2.49
   2   4  -2   46.13    2.63
   2   4  -2   48.42    5.35
  -2   4   2   47.10    5.34
   2   4  -2   46.70    2.24
   2   4  -2   46.76    2.56
  -2   4   2   44.23    5.30
  -2   4   2   40.91    2.61
  -2   4   2   46.67    2.95
   2   4  -2   49.88    2.57
   1  -4  -2   13.01    1.11
   1  -4  -2   15.41    1.27
  -1  -4   2   10.46    2.22
  -1  -4   2   12.54    1.13
  -1  -4   2   14.48    1.26
  -1  -4   2   14.65    2.45
   1  -4  -2   13.43    1.02
  -1  -4   2   14.02    1.09
   1  -4  -2   12.99    2.49
  -1  -4   2    9.14    0.87
  -1   4   2   12.41    1.20
   1   4  -2   15.86    2.23
   1   4  -2   12.94    1.21
   1   4  -2   11.72    2.59
   1   4  -2   15.27    1.35
  -1   4   2   11.90    1.23
  -1   4   2   13.50    1.13
  -1   4   2   15.14    2.82
   1   4  -2   12.92    1.05
  -1   4   2   12.67    1.17
  -1   4   2   13.29    2.54
   0  -4  -2   35.30    2.01
   0  -4   2   37.22    2.04
   0  -4  -2   33.79    2.32
   0  -4  -2   34.63    2.14
   0  -4   2   36.11    1.98
   0  -4   2   35.06    1.93
   0  -4   2   35.63    3.96
   0  -4  -2   47.41    4.78
   0   4  -2   37.23    2.02
   0   4   2   31.49    1.88
   0   4  -2   37.07    4.66
   0   4  -2   35.84    2.64
   0   4  -2   37.23    2.05
   0   4   2   36.54    4.10
   0   4   2   35.76    2.22
   0   4  -2   38.89    4.04
   0   4  -2   37.74    2.19
   0   4   2   38.28    1.96
   0   4   2   32.91    4.04
   0   4  -2   36.20    2.10
   0   4   2   34.58    2.12
   1  -4   2   36.85    1.81
   1  -4   2   44.30    2.30
  -1  -4  -2   43.90    2.58
   1  -4   2   46.97    3.42
   1  -4   2   45.37    2.24
  -1  -4  -2   38.59    2.08
  -1  -4  -2   44.87    4.42
  -1  -4  -2   49.74    3.67
  -1  -4  -2   41.83    2.19
  -1   4  -2   31.55    4.34
  -1   4  -2   44.81    2.49
   1   4   2   41.96    1.92
   1   4   2   44.46    4.67
  -1   4  -2   44.34    2.44
   1   4   2   40.81    2.21
  -1   4  -2   43.18    2.47
  -1   4  -2   41.27    2.31
   1   4   2   44.37    2.29
   1   4   2   44.20    3.32
  -1   4  -2   44.59    2.42
  -1   4  -2   48.52    4.97
   1   4   2   44.81    2.50
  -2  -4  -2   44.80    5.05
   2  -4   2   35.42    4.80
  -2  -4  -2   37.88    4.18
   2  -4   2   40.99    2.33
   2  -4   2   41.26    2.09
  -2  -4  -2   40.60    2.67
  -2  -4  -2   39.74    2.45
  -2  -4  -2   36.31    1.93
   2  -4   2   35.19    3.77
  -2  -4  -2   40.61    2.18
  -2   4  -2   41.33    2.54
  -2   4  -2   41.50    2.66
   2   4   2   49.38    5.29
  -2   4  -2   37.71    2.17
  -2   4  -2   39.64    2.39
  -2   4  -2   42.46    2.58
   2   4   2   44.41    3.17
   2   4   2   39.60    2.45
  -2   4  -2   37.69    5.02
   2   4   2   38.87    2.06
   2   4   2   45.78    2.44
   3  -4   2   38.26    5.45
   3  -4   2   40.87    4.12
  -3  -4  -2   44.18    4.59
  -3  -4  -2   39.07    2.30
   3  -4   2   38.98    1.98
  -3  -4  -2   37.80    2.70
   3  -4   2   38.63    2.33
  -3  -4  -2   38.94    2.14
  -3  -4  -2   37.16    2.75
  -3  -4  -2   41.53    5.65
   3   4   2   39.39    2.03
   3   4   2   40.27    3.02
  -3   4  -2   41.61    2.94
   3   4   2   36.23    2.26
  -3   4  -2   38.49    2.56
  -3   4  -2   33.44    2.44
   3   4   2   37.74    2.41
  -3   4  -2   36.88    2.55
  -3   4  -2   32.19    4.99
   3   4   2   44.76    5.30
  -3   4  -2   37.77    2.49
  -4  -4  -2    0.12    0.19
  -4  -4  -2    0.23    0.19
   4  -4   2    0.23    0.13
  -4  -4  -2    0.52    0.17
  -4  -4  -2    0.28    0.21
  -4  -4  -2    1.30    0.85
  -4  -4  -2    0.33    0.82
   4  -4   2    0.47    0.15
   4  -4   2   -0.11    0.42
   4  -4   2    0.29    1.17
   4   4   2    0.85    0.98
   4   4   2    0.25    0.16
   4   4   2    1.08    0.39
   4   4   2    0.68    0.38
  -4   4  -2    0.63    0.25
  -4   4  -2    0.31    0.20
  -4   4  -2    1.21    0.41
  -4   4  -2    0.30    0.17
  -4   4  -2   -0.30    0.86
  -4   4  -2    0.31    0.64
  -4   4  -2    0.76    0.17
   4   4   2    0.36    0.15
   5  -4   2   56.66    3.69
  -5  -4  -2   53.67    4.05
  -5  -4  -2   61.69    3.67
  -5  -4  -2   61.07    4.37
   5  -4   2   54.30    3.07
  -5  -4  -2   58.42    2.73
   5  -4   2   64.01    2.56
   5  -4   2   55.76    7.26
  -5  -4  -2   57.67    3.97
  -5  -4  -2   64.31    8.20
   5   4   2   61.40    3.93
   5   4   2   54.42    3.33
  -5   4  -2   59.14    3.11
  -5   4  -2   64.10    4.69
   5   4   2   57.72    2.64
  -5   4  -2   56.61    3.60
  -5   4  -2   56.95    3.85
   5   4   2   54.63    3.28
   5   4   2   56.06    6.76
  -5   4  -2   58.93    3.78
  -5   4  -2   60.73    4.15
  -5   4  -2   65.76    8.44
   6  -4   2    1.73    0.86
  -6  -4  -2    1.94    0.69
   6  -4   2   -0.68    0.89
  -6  -4  -2    1.26    0.55
   6  -4   2    1.53    0.54
  -6  -4  -2    2.02    0.58
   6  -4   2    2.27    0.35
   6  -4   2    1.64    0.55
  -6  -4  -2    1.23    1.14
  -6  -4  -2    1.99    0.88
  -6  -4  -2    0.53    1.18
  -6   4  -2    1.34    0.62
   6   4   2    0.78    0.23
   6   4   2    1.84    0.76
   6   4   2    1.87    0.26
  -6   4  -2    1.77    0.74
   6   4   2    1.95    1.00
  -6   4  -2    1.09    1.10
  -6   4  -2    1.62    1.66
  -6   4  -2    1.71    0.52
   6   4   2    0.06    0.97
  -6   4  -2    3.22    0.86
   7  -4   2    8.43    2.17
   7  -4   2    9.33    1.68
   7  -4   2    9.13    1.77
  -7  -4  -2    6.94    1.93
  -7  -4  -2    3.37    1.97
  -7  -4  -2    7.87    0.83
  -7  -4  -2    4.91    1.32
  -7  -4  -2   10.13    2.46
  -7  -4  -2    8.51    2.45
   7  -4   2    5.70    0.47
   7  -4   2    3.63    2.06
  -7   4  -2    7.17    3.19
   7   4   2    8.14    1.82
   7   4   2    8.24    0.84
   7   4   2    6.48    2.82
  -7   4  -2    7.76    2.00
  -7   4  -2    7.29    1.98
  -7   4  -2    7.55    1.96
  -7   4  -2   10.16    3.27
  -7   4  -2    6.33    1.34
   7   4   2    9.13    2.32
   7   4   2    7.61    1.81
  -8  -4  -2    5.73    1.86
   8  -4   2    5.96    1.33
  -8  -4  -2    4.10    2.15
  -8  -4  -2    3.77    1.20
   8  -4   2    5.14    2.64
  -8  -4  -2    4.96    0.73
   8  -4   2    3.46    1.62
  -8  -4  -2    4.48    1.47
  -8  -4  -2    4.45    1.64
   8   4   2    5.86    1.63
   8   4   2    3.82    2.63
  -8   4  -2    2.72    1.14
  -8   4  -2    3.08    1.01
   8   4   2    3.91    0.35
  -8   4  -2    8.55    3.08
   8   4   2    1.98    1.27
  -8   4  -2    4.16    1.00
   8   4   2    5.35    1.59
  -8   4  -2    5.15    1.70
  -8   4  -2    4.04    2.87
   9  -4   2   14.03    2.22
  -9  -4  -2   11.01    2.65
   9  -4   2   18.66    3.68
   9  -4   2   11.66    4.12
  -9  -4  -2    9.91    3.75
  -9  -4  -2   15.81    3.73
  -9  -4  -2   17.03    3.38
  -9   4  -2   17.10    3.53
   9   4   2   15.80    2.99
  -9   4  -2   13.07    4.90
  -9   4  -2   16.72    4.86
  -9   4  -2   13.34    2.83
   9   4   2    6.73    3.20
  -9   4  -2   15.18    3.15
   9   4   2   16.49    2.95
  -9   4  -2   17.17    3.24
  10  -4   2   17.50    1.67
 -10  -4  -2   21.78    4.72
  10  -4   2   22.52    5.70
  10  -4   2   20.63    4.13
 -10  -4  -2   12.50    4.72
 -10  -4  -2   17.96    3.69
 -10  -4  -2   17.33    3.53
 -10   4  -2   21.99    3.83
  10   4   2   18.63    3.34
 -10   4  -2   15.44    5.20
  10   4   2   16.89    5.19
 -10   4  -2   19.13    3.41
 -10   4  -2   17.44    3.61
 -10   4  -2   15.16    3.23
  10   4   2   15.72    3.10
 -10   4  -2   18.05    5.08
  11  -4   2    1.50    2.13
  11  -4   2    1.75    0.31
 -11  -4  -2    1.36    0.56
 -11  -4  -2    2.35    0.83
  11  -4   2    1.88    0.64
 -11  -4  -2    1.65    2.10
 -11  -4  -2    2.50    1.30
  11   4   2    1.12    1.98
 -11   4  -2    2.83    1.36
  11   4   2    2.33    0.70
 -11   4  -2    2.58    2.63
 -11   4  -2    1.31    0.62
 -11   4  -2    2.49    1.32
  11   4   2    1.28    0.84
 -11   4  -2    3.39    0.69
 -11   4  -2    4.79    2.84
 -12  -4  -2    5.91    1.78
 -12  -4  -2    5.66    1.58
 -12  -4  -2    6.40    2.52
  12  -4   2    9.95    4.63
 -12  -4  -2    8.05    4.74
  12  -4   2    6.23    2.03
  12   4   2    6.23    1.64
 -12   4  -2   10.01    2.69
  12   4   2    7.90    2.31
  12   4   2    6.75    3.65
 -12   4  -2    7.14    2.16
 -12   4  -2    6.51    2.08
 -12   4  -2    1.53    2.51
  13  -4   2    4.26    0.61
 -13  -4  -2    2.19    0.79
 -13  -4  -2   -3.29    2.11
 -13  -4  -2    2.01    0.93
 -13  -4  -2    2.54    0.99
  13  -4   2    8.57    3.90
 -13   4  -2    4.04    0.90
 -13   4  -2    5.25    3.02
  13   4   2    1.48    0.59
  13   4   2   -0.20    1.86
 -13   4  -2    3.57    1.32
  13   4   2    2.43    0.75
  14  -4   2   13.20    2.94
 -14  -4  -2    6.51    3.85
  14  -4   2    7.44    4.86
 -14  -4  -2   12.96    2.58
 -14  -4  -2   16.59    4.18
 -14  -4  -2    9.91    3.59
  14  -4   2    8.40    2.44
 -14   4  -2   15.91    3.81
 -14   4  -2    8.59    3.43
  14   4   2    9.96    2.79
  14   4   2   18.05    5.54
  14   4   2    7.14    1.55
 -14   4  -2   10.75    2.70
 -15  -4  -2   -0.12    0.97
  15  -4   2    0.51    0.88
  15  -4   2    0.77    0.84
 -15  -4  -2    1.10    0.89
 -15   4  -2    0.24    0.65
  15   4   2    0.08    0.60
  15   4   2    0.51    0.60
 -15   4  -2    0.32    0.81
 -16  -4  -2    5.08    1.49
 -16  -4  -2    4.08    1.52
  16  -4   2    2.98    0.97
  16  -4   2    7.70    2.24
  16   4   2    4.23    0.77
  16   4   2    5.51    1.94
 -16   4  -2    3.51    1.04
 -16   4  -2    5.77    2.45
 -17  -4  -2   -0.05    1.51
 -17  -4  -2   -0.44    1.10
  17  -4   2    0.90    1.13
  17   4   2   -0.85    0.81
 -17   4  -2    1.40    0.82
  17   4   2    2.10    0.85
 -17   4  -2    1.39    1.21
  17  -5  -2    1.60    1.07
 -17   5   2    3.17    1.20
 -17   5   2    0.78    0.85
 -16  -5   2   10.08    2.29
  16  -5  -2    9.93    1.99
  16  -5  -2   13.31    2.71
 -16  -5   2   10.06    3.18
 -16  -5   2    6.57    2.05
 -16   5   2    5.90    1.84
  16   5  -2    9.60    2.68
 -16   5   2    7.55    2.09
 -15  -5   2    1.49    1.98
 -15  -5   2    0.96    0.88
 -15  -5   2    0.36    0.79
  15  -5  -2   -1.24    0.79
  15   5  -2   -0.16    0.65
  15   5  -2   -0.74    0.54
 -15   5   2    1.29    0.93
 -15   5   2    0.74    0.68
 -14  -5   2    7.72    2.15
  14  -5  -2    9.51    4.69
 -14  -5   2   14.34    6.21
 -14  -5   2   10.35    2.76
  14  -5  -2    9.80    1.87
 -14  -5   2    8.55    2.54
  14   5  -2    9.64    1.76
 -14   5   2   10.19    2.36
 -14   5   2    7.81    3.42
  14   5  -2   11.76    4.71
  14   5  -2    6.55    2.17
 -14   5   2   10.05    3.08
 -14   5   2   10.58    2.43
 -13  -5   2    1.18    0.82
 -13  -5   2    0.08    0.72
  13  -5  -2   -0.56    0.63
 -13  -5   2    2.53    0.71
  13  -5  -2    2.30    3.43
 -13  -5   2    5.78    4.80
 -13   5   2    2.87    1.02
  13   5  -2    2.27    0.99
  13   5  -2    1.55    2.30
 -13   5   2    2.81    0.76
 -13   5   2    0.72    0.75
 -13   5   2    4.56    3.41
  13   5  -2    1.82    0.51
 -12  -5   2   23.43    7.89
 -12  -5   2   13.39    3.28
  12  -5  -2   19.10    1.71
 -12  -5   2   17.76    4.15
 -12  -5   2   20.23    4.40
  12  -5  -2   17.71    5.56
  12  -5  -2   17.18    3.73
 -12   5   2   16.30    3.40
  12   5  -2   25.32    7.04
 -12   5   2   16.19    3.58
 -12   5   2   23.43    4.48
 -12   5   2   19.96    6.22
  12   5  -2   20.28    3.77
  12   5  -2   18.87    3.23
 -11  -5   2   19.86    4.14
  11  -5  -2   21.60    5.67
 -11  -5   2   13.06    4.93
  11  -5  -2   18.37    3.83
  11  -5  -2   18.57    1.95
 -11  -5   2   16.76    4.18
 -11  -5   2   16.24    3.61
 -11   5   2   17.29    3.48
 -11   5   2   18.65    3.69
 -11   5   2   19.35    5.99
 -11   5   2   20.99    4.20
  11   5  -2   12.87    4.63
  11   5  -2   17.11    2.97
  11   5  -2   13.73    3.01
 -10  -5   2    7.37    2.46
 -10  -5   2    6.27    2.42
 -10  -5   2    8.50    2.47
 -10  -5   2    3.05    3.03
  10  -5  -2    5.44    1.25
  10  -5  -2    8.14    3.08
  10   5  -2    9.73    2.46
 -10   5   2    8.52    2.35
 -10   5   2    9.23    3.94
  10   5  -2    8.16    1.78
 -10   5   2    6.78    1.89
 -10   5   2    9.97    2.44
  10   5  -2    7.93    3.64
   9  -5  -2   30.77    2.73
  -9  -5   2   31.46    7.16
  -9  -5   2   35.05    5.38
   9  -5  -2   33.93    2.39
   9  -5  -2   32.57    4.38
  -9  -5   2   31.87    4.93
  -9  -5   2   41.02    6.27
  -9  -5   2   32.28    2.56
  -9  -5   2   32.65    5.64
   9  -5  -2   36.33    7.59
  -9   5   2   32.19    5.15
  -9   5   2   34.24    3.45
  -9   5   2   35.04    5.20
  -9   5   2   39.58    7.69
   9   5  -2   35.93    3.00
  -9   5   2   29.03    4.30
   9   5  -2   32.15    3.27
   9   5  -2   26.18    5.83
   8  -5  -2   15.65    2.49
   8  -5  -2   18.29    5.38
  -8  -5   2   17.19    1.79
  -8  -5   2   16.52    5.34
  -8  -5   2   20.61    4.44
   8  -5  -2   17.38    1.56
  -8  -5   2   16.32    3.29
  -8  -5   2   15.96    3.54
  -8  -5   2   16.51    3.40
   8  -5  -2   18.51    3.43
  -8   5   2   20.39    3.31
   8   5  -2   16.71    2.54
  -8   5   2   13.24    4.53
   8   5  -2   16.44    4.33
  -8   5   2   18.22    4.02
   8   5  -2   14.84    2.70
  -8   5   2   12.96    3.01
  -8   5   2   20.81    3.86
  -8   5   2   18.83    3.22
  -7  -5   2   37.09    7.17
   7  -5  -2   33.06    2.33
  -7  -5   2   32.21    4.95
  -7  -5   2   24.76    3.94
   7  -5  -2   27.42    2.48
  -7  -5   2   29.72    2.34
  -7  -5   2   28.07    4.00
  -7  -5   2   32.01    4.88
   7  -5  -2   31.08    4.50
   7   5  -2   22.15    4.80
  -7   5   2   28.87    4.28
  -7   5   2   25.13    5.55
  -7   5   2   26.93    2.71
  -7   5   2   28.49    2.67
  -7   5   2   28.85    4.49
   7   5  -2   26.37    2.60
   7   5  -2   30.36    2.42
  -7   5   2   35.36    4.71
   6  -5  -2    0.16    0.21
  -6  -5   2    0.31    0.84
  -6  -5   2    0.28    0.28
  -6  -5   2    0.81    0.47
   6  -5  -2    0.43    0.20
  -6  -5   2    0.28    0.31
   6  -5  -2    0.64    0.92
   6  -5  -2    0.70    0.25
  -6  -5   2    1.62    1.51
  -6  -5   2   -0.34    0.26
  -6   5   2    0.11    0.27
  -6   5   2    1.07    0.59
   6   5  -2   -0.60    0.80
  -6   5   2   -0.42    1.43
   6   5  -2    0.97    0.22
   6   5  -2    0.68    0.40
  -6   5   2   -0.21    1.26
  -6   5   2    0.76    0.87
  -6   5   2    0.03    0.24
  -6   5   2    0.43    0.24
  -6   5   2   -0.44    0.99
   5  -5  -2   54.17    2.55
   5  -5  -2   53.21    3.02
  -5  -5   2   49.54    3.84
  -5  -5   2   54.13    4.18
  -5  -5   2   54.32    1.95
  -5  -5   2   56.34    8.00
   5  -5  -2   51.56    5.79
  -5  -5   2   57.40    3.30
  -5  -5   2   54.13    6.16
   5  -5  -2   51.47    3.24
  -5   5   2   49.92    7.28
  -5   5   2   50.86    3.36
  -5   5   2   41.08    2.17
  -5   5   2   52.33    3.23
  -5   5   2   47.86    3.75
   5   5  -2   48.21    6.45
  -5   5   2   50.32    4.01
  -5   5   2   50.97    3.42
   5   5  -2   46.43    3.37
   5   5  -2   58.72    2.30
   5   5  -2   57.72    3.14
  -5   5   2   66.19    8.25
   5   5  -2   51.16    3.28
   4  -5  -2    2.99    0.27
  -4  -5   2    2.76    0.55
  -4  -5   2    1.64    0.57
  -4  -5   2    3.51    0.63
  -4  -5   2    2.53    0.66
   4  -5  -2    1.52    0.55
   4  -5  -2    4.01    0.98
  -4  -5   2    3.34    1.60
   4  -5  -2    2.22    1.17
  -4  -5   2    2.20    1.51
   4   5  -2    2.46    0.67
   4   5  -2    1.77    1.04
   4   5  -2    1.84    0.58
  -4   5   2    2.38    0.64
   4   5  -2    2.76    0.87
  -4   5   2    1.58    1.53
  -4   5   2    1.55    1.42
  -4   5   2    3.35    1.05
   4   5  -2    2.59    0.65
  -4   5   2    2.41    0.70
  -4   5   2    2.64    0.66
  -3  -5   2   85.80    6.44
  -3  -5   2   94.33    5.98
  -3  -5   2   90.79    4.04
   3  -5  -2   87.16    3.81
  -3  -5   2   96.35    4.76
   3  -5  -2   72.95    5.06
   3  -5  -2   92.49    3.55
  -3  -5   2   90.07    3.08
  -3  -5   2   88.64    4.67
  -3   5   2   83.32    8.37
  -3   5   2   90.66    4.67
  -3   5   2   90.51    3.45
   3   5  -2   91.16    4.27
   3   5  -2   86.67    3.64
  -3   5   2   88.55    6.70
   3   5  -2   89.65    6.47
   3   5  -2   98.16    4.41
  -3   5   2   84.16    4.73
  -3   5   2   83.60    4.01
   3   5  -2   91.96    3.75
  -2  -5   2    4.78    1.07
  -2  -5   2    5.40    0.94
   2  -5  -2    4.49    0.96
  -2  -5   2    4.18    0.92
  -2  -5   2    3.65    0.74
   2  -5  -2    5.22    1.72
  -2  -5   2    4.72    1.87
   2  -5  -2    5.43    0.92
  -2  -5   2    1.41    0.80
  -2   5   2    5.91    1.23
  -2   5   2    5.44    2.00
  -2   5   2    4.83    2.03
   2   5  -2    3.42    1.12
   2   5  -2    3.26    1.66
  -2   5   2    3.75    0.62
   2   5  -2    4.63    1.14
  -2   5   2    4.08    1.01
   2   5  -2    5.12    1.19
  -2   5   2    4.42    1.04
   2   5  -2    6.54    1.18
  -2   5   2    5.51    1.20
   1  -5  -2   54.52    5.65
   1  -5  -2   49.40    2.69
  -1  -5   2   52.16    2.93
   1  -5  -2   49.45    2.69
  -1  -5   2   49.57    2.49
  -1  -5   2   47.06    4.68
   1  -5  -2   44.95    1.90
  -1  -5   2   46.13    2.69
  -1  -5   2   53.59    5.74
  -1  -5   2   46.03    2.37
   1   5  -2   46.93    2.35
  -1   5   2   57.25    6.34
   1   5  -2   45.23    2.64
  -1   5   2   44.39    2.56
  -1   5   2   50.00    3.13
  -1   5   2   38.64    2.43
   1   5  -2   50.60    2.69
  -1   5   2   45.24    2.90
   1   5  -2   42.94    3.26
   1   5  -2   46.92    2.79
   1   5  -2   41.35    5.49
  -1   5   2   48.92    5.75
   0  -5   2   49.45    5.51
   0  -5  -2   38.53    2.50
   0  -5   2   45.58    2.51
   0  -5   2   42.41    2.48
   0  -5  -2   41.31    2.44
   0  -5   2   42.75    2.42
   0  -5  -2   41.95    4.98
   0  -5  -2   49.43    2.94
   0   5   2   44.32    2.85
   0   5   2   39.52    2.55
   0   5  -2   42.23    2.65
   0   5   2   50.02    5.58
   0   5  -2   46.55    2.65
   0   5  -2   41.70    2.48
   0   5  -2   40.74    3.00
   0   5  -2   42.70    5.65
   0   5  -2   45.72    2.52
   0   5   2   42.09    1.79
   0   5  -2   50.16    5.10
   0   5   2   47.01    5.51
   0   5   2   40.28    2.42
   1  -5   2   83.11    5.19
  -1  -5  -2   84.83    3.64
   1  -5   2   82.33    3.51
  -1  -5  -2   81.87    5.33
   1  -5   2   88.51    3.29
  -1  -5  -2   83.63    4.09
   1  -5   2   82.47    3.59
  -1  -5  -2   85.95    3.42
  -1  -5  -2   87.62    4.95
  -1  -5  -2   85.15    3.25
  -1   5  -2   81.12    8.00
  -1   5  -2   85.44    3.74
  -1   5  -2   75.50    5.31
  -1   5  -2   85.87    3.95
   1   5   2   81.87    3.60
  -1   5  -2   92.97    4.10
   1   5   2   85.92    5.84
  -1   5  -2   82.37    3.84
   1   5   2   83.96    3.72
  -1   5  -2   78.42    3.36
   1   5   2   89.80    5.35
   1   5   2   90.17    4.01
   1   5   2   74.49    2.79
   2  -5   2  115.49    4.50
  -2  -5  -2  122.35    4.45
  -2  -5  -2  120.97    6.61
  -2  -5  -2  123.97    3.73
  -2  -5  -2  117.86    5.26
  -2  -5  -2  106.49    6.15
   2  -5   2  116.51    6.09
   2  -5   2  111.99    3.40
  -2  -5  -2  127.76    4.93
   2  -5   2  119.26    4.25
  -2   5  -2  119.96    5.21
   2   5   2  122.16    4.11
  -2   5  -2  113.60    3.53
  -2   5  -2  111.77    7.57
   2   5   2  116.46    4.77
  -2   5  -2  110.44    4.76
[truncated: 3,037,231 more chars]
